# Supplementary material for: Whole Genome Sequencing of Mycobacterium africanum Strains from Mali Provides Insights into the Mechanisms of Geographic Restriction
Source: PLoS Negl Trop Dis. 2016 Jan 11;10(1):e0004332. doi: 10.1371/journal.pntd.0004332 (PMC4713829; doi:10.1371/journal.pntd.0004332)
Supplement: S1 Table — A) List of Mali Collection samples, with patient information and digital spoligotype results. B) List of all 137 Assembly Collection strains, used for our assembly-based analyses, including 91 newly sequenced strains from Mali, 40 strains from South Africa [25], and six strains from Genbank. C) Sequence Read Archive identifiers for each of the 161 additional strains from China used in our SNP analysis as part of the Alignment Collection [27]. (XLSX) [file pntd.0004332.s003.xlsx]

## Sheet: A
Strain ID	SITVIT Shared Type Number	SPOTCLUST Strain Family	Spoligotype octal code	Spoligotype	Lineage from assembly analysis	Lineage from alignment analysis	Year sample collected	Patient age	Patient HIV status	Patient gender	Patient Origin	Digital Spoligotype Name	Digital Spoligotype Octal Code	Digital Spoligotype
MAL010070	324	M.africanum family (prob. 0.999)	770767777777671	nnnnnnooonnnnnonnnnnnnnnnnnnnnnnnnnnnnonnnn	LIN-6	LIN-6	2006	24	negative	Male	Malian	AFRI_1	770777777777671	nnnnnnooonnnnnnnnnnnnnnnnnnnnnnnnnnnnnonnnn
MAL010071	no match found	M.africanum family (prob. 0.999)	770777707776671	nnnnnnooonnnnnnnnnnnnooonnnnnnnnnnnonnonnnn	LIN-6	LIN-6	2007	53	negative	Male	Malian	AFRI_1	770777707776671	nnnnnnooonnnnnnnnnnnnooonnnnnnnnnnnonnonnnn
MAL010074	no match found	M. africanum family (prob 0.999)	574067607177071	nonnnnnooooonnonnnnnoooonnnoonnnnnnnooonnnn	LIN-5	LIN-5	2007	23	negative	Male	Malian	AFRI_2	574077607177071	nonnnnnooooonnnnnnnnoooonnnoonnnnnnnooonnnn
MAL010078	no match found	M. tuberculosis T1 family (prob 0.999)	457767737740771	noononnnnnnnnnonnnnnnonnnnnnnnnooooonnnnnnn	LIN-4	not included	2007	43	negative	Female	Malian	T1	477777777760771	noonnnnnnnnnnnnnnnnnnnnnnnnnnnnnoooonnnnnnn
MAL010079	no match found	M. africanum family (prob0.999)	550767707747671	nonnonooonnnnnonnnnnnooonnnnnnnoonnnnnonnnn	LIN-4	LIN-4	2007	30	NA	Male	Malian	T1	761777777760771	nnnnnooonnnnnnnnnnnnnnnnnnnnnnnnoooonnnnnnn
MAL010080	Orphan	M. tuberculosis T1 family (prob 0.999)	557767677760771	nonnonnnnnnnnnonnnnnonnnnnnnnnnnoooonnnnnnn	LIN-4	LIN-4	2007	34	negative	Male	Malian	T1	777777777760771	nnnnnnnnnnnnnnnnnnnnnnnnnnnnnnnnoooonnnnnnn
MAL010081	324	M. africanum family (prob0.999)	770767777777671	nnnnnnooonnnnnonnnnnnnnnnnnnnnnnnnnnnnonnnn	LIN-6	LIN-6	2007	57	negative	Male	Malian	AFRI_1	770777777777671	nnnnnnooonnnnnnnnnnnnnnnnnnnnnnnnnnnnnonnnn
MAL010086	917	M. tuberculosis T1 family (prob 0.999)	777577777760771	nnnnnnnnnnonnnnnnnnnnnnnnnnnnnnnoooonnnnnnn	LIN-4	LIN-4	2007	49	negative	Male	Malian	T1	777577777760771	nnnnnnnnnnonnnnnnnnnnnnnnnnnnnnnoooonnnnnnn
MAL010087	1315	M. tuberculosis X3 family (prob0.999)	700066777760671	nnnooooooooonnonnonnnnnnnnnnnnnnoooonnonnnn	LIN-4	LIN-4	2007	18	positive	Female	Malian	X3	700076777760771	nnnooooooooonnnnnonnnnnnnnnnnnnnoooonnnnnnn
MAL010088	53	M. tuberculosis T1 family (prob 0.999)	777777777760771	nnnnnnnnnnnnnnnnnnnnnnnnnnnnnnnnoooonnnnnnn	LIN-4	LIN-4	2007	20	negative	Male	Malian	T1	777777777760771	nnnnnnnnnnnnnnnnnnnnnnnnnnnnnnnnoooonnnnnnn
MAL010093	1603	M. bovis-BCG family (prob 0.999)	666773777677600	nnonnonnonnnnnnonnnnnnnnnnnnnonnnnnnnnooooo	LIN-6	not included	2007	21	negative	Male	Malian	AFRI_1	770777707777671	nnnnnnooonnnnnnnnnnnnooonnnnnnnnnnnnnnonnnn
MAL010099	326	M. africanum family (prob 0.999)	770777707777671	nnnnnnooonnnnnnnnnnnnooonnnnnnnnnnnnnnonnnn	LIN-6	LIN-6	2007	18	negative	Male	Malian	AFRI_1	770777707777671	nnnnnnooonnnnnnnnnnnnooonnnnnnnnnnnnnnonnnn
MAL010100	no match found	M. africanum family (prob 0.999)	770777004177271	nnnnnnooonnnnnnnnnoooooonoooonnnnnnnononnnn	not included	LIN-6	2007	35	negative	Female	Malian	AFRI_1	770777004177271	nnnnnnooonnnnnnnnnoooooonoooonnnnnnnononnnn
MAL010102	324	M. africanum family (prob 0.999)	770767777777671	nnnnnnooonnnnnonnnnnnnnnnnnnnnnnnnnnnnonnnn	LIN-6	LIN-6	2007	30	negative	Male	Malian	AFRI_1	770777777777671	nnnnnnooonnnnnnnnnnnnnnnnnnnnnnnnnnnnnonnnn
MAL010103	52	M. tuberculosis T1 family (prob 0.999)	777777777760731	nnnnnnnnnnnnnnnnnnnnnnnnnnnnnnnnoooonnnonnn	LIN-4	LIN-4	2007	30	negative	Male	Malian	T2	777777777760731	nnnnnnnnnnnnnnnnnnnnnnnnnnnnnnnnoooonnnonnn
MAL010105	no match found	M. tuberculosis EAI5 family (prob 0.993)	677767777413771	nnonnnnnnnnnnnonnnnnnnnnnnnnoooononnnnnnnnn	LIN-4	LIN-4	2007	40	positive	Male	Malian	T1	777707777760771	nnnnnnnnnnnnooonnnnnnnnnnnnnnnnnoooonnnnnnn
MAL010106	44	M. tuberculosis T1 family (prob 0.999)	777777757760771	nnnnnnnnnnnnnnnnnnnnnnonnnnnnnnnoooonnnnnnn	LIN-4	LIN-4	2007	45	positive	Male	Malian	T5	777777757760771	nnnnnnnnnnnnnnnnnnnnnnonnnnnnnnnoooonnnnnnn
MAL010108	50	M. tuberculosis T1 family (prob 0.23) M. tuberculosis Haarlem3 family (prob 0.77)	777777777720771	nnnnnnnnnnnnnnnnnnnnnnnnnnnnnnonoooonnnnnnn	LIN-4	LIN-4	2007	29	negative	Male	Malian	T1	777777777760771	nnnnnnnnnnnnnnnnnnnnnnnnnnnnnnnnoooonnnnnnn
MAL010109	no match found	M. tuberculosis T1 family (prob 0.912)	557767703741771	nonnonnnnnnnnnonnnnnnoooonnnnnnoooonnnnnnnn	LIN-4	LIN-4	2007	25	positive	Female	Malian	LAM10-CAM	777777743760771	nnnnnnnnnnnnnnnnnnnnnnooonnnnnnnoooonnnnnnn
MAL010110	53	M. tuberculosis T1 family (prob 0.999)	777777777760771	nnnnnnnnnnnnnnnnnnnnnnnnnnnnnnnnoooonnnnnnn	LIN-4	LIN-4	2007	34	positive	Female	Malian	T1	777777777760771	nnnnnnnnnnnnnnnnnnnnnnnnnnnnnnnnoooonnnnnnn
MAL010111	326	M. africanum family ( prob 0.999)	770777707777671	nnnnnnooonnnnnnnnnnnnooonnnnnnnnnnnnnnonnnn	LIN-6	LIN-6	2007	32	positive	Female	Malian	AFRI_1	770777707777671	nnnnnnooonnnnnnnnnnnnooonnnnnnnnnnnnnnonnnn
MAL010112	no match found	M. africanum family (prob 0.999)	570767607777671	nonnnnooonnnnnonnnnnoooonnnnnnnnnnnnnnonnnn	LIN-6	LIN-6	2007	32	positive	Male	Malian	AFRI_1	770777707777671	nnnnnnooonnnnnnnnnnnnooonnnnnnnnnnnnnnonnnn
MAL010117	no match found	M. tuberculosis T1 family (proba 0.999)	777707777760771	nnnnnnnnnnnnooonnnnnnnnnnnnnnnnnoooonnnnnnn	LIN-4	LIN-4	2008	25	negative	Male	Malian	T1	777707777760771	nnnnnnnnnnnnooonnnnnnnnnnnnnnnnnoooonnnnnnn
MAL010118	no match found	M. africanum family (prob 0.999)	774047607777071	nnnnnnnooooonoonnnnnoooonnnnnnnnnnnnooonnnn	LIN-5	LIN-5	2008	26	negative	Female	Malian	AFRI_2	774047607777071	nnnnnnnooooonoonnnnnoooonnnnnnnnnnnnooonnnn
MAL010120	326	M. africanum family (prob 0.999)	770777707777671	nnnnnnooonnnnnnnnnnnnooonnnnnnnnnnnnnnonnnn	LIN-6	LIN-6	2008	44	positive	Male	Malian	AFRI_1	770777777765671	nnnnnnooonnnnnnnnnnnnnnnnnnnnnnnononnnonnnn
MAL010121	764	M. tuberculosis T1 family (prob 0.227) M. tuberculosis Haarlem3 family (prob 0.772)	777757777720771	nnnnnnnnnnnnnonnnnnnnnnnnnnnnnonoooonnnnnnn	LIN-4	LIN-4	2008	40	negative	Male	Malian	T1	777757777760771	nnnnnnnnnnnnnonnnnnnnnnnnnnnnnnnoooonnnnnnn
MAL010123	no match found	M. africanum family (prob 0.999)	770760777777671	nnnnnnooonnnnnoooonnnnnnnnnnnnnnnnnnnnonnnn	LIN-6	LIN-6	2008	36	positive	Female	Malian	AFRI_1	770770777777671	nnnnnnooonnnnnnooonnnnnnnnnnnnnnnnnnnnonnnn
MAL010124	53	M. tuberculosis T1 family (prob 0.999)	777777777760771	nnnnnnnnnnnnnnnnnnnnnnnnnnnnnnnnoooonnnnnnn	LIN-4	LIN-4	2008	36	positive	Male	Malian	T1	777777777760771	nnnnnnnnnnnnnnnnnnnnnnnnnnnnnnnnoooonnnnnnn
MAL010128	326	M.africanum family (prob. 0.999)	770777707777671	nnnnnnooonnnnnnnnnnnnooonnnnnnnnnnnnnnonnnn	LIN-6	LIN-6	2008	28	positive	Male	Malian	AFRI_1	770777707777671	nnnnnnooonnnnnnnnnnnnooonnnnnnnnnnnnnnonnnn
MAL010129	no match found	M. africanum family (prob 0.999)	770777707776671	nnnnnnooonnnnnnnnnnnnooonnnnnnnnnnnonnonnnn	LIN-6	not included	2008	30	positive	Female	Malian	AFRI_1	770777707777671	nnnnnnooonnnnnnnnnnnnooonnnnnnnnnnnnnnonnnn
MAL010130	118	M. tuberculosis T1 family (prob 0.999)	777767777760771	nnnnnnnnnnnnnnonnnnnnnnnnnnnnnnnoooonnnnnnn	LIN-4	LIN-4	2008	30	positive	Female	Malian	T1	777777777760771	nnnnnnnnnnnnnnnnnnnnnnnnnnnnnnnnoooonnnnnnn
MAL010131	323	M. africanum family (prob 0.999)	770767777767671	nnnnnnooonnnnnonnnnnnnnnnnnnnnnnonnnnnonnnn	LIN-6	LIN-6	2008	30	positive	Female	Malian	AFRI_1	770777777767671	nnnnnnooonnnnnnnnnnnnnnnnnnnnnnnonnnnnonnnn
MAL010133	245	M. tuberculosis T1 family (prob 0.999)	777777777760671	nnnnnnnnnnnnnnnnnnnnnnnnnnnnnnnnoooonnonnnn	LIN-4	LIN-4	2008	21	positive	Male	Malian	T1	777777777760671	nnnnnnnnnnnnnnnnnnnnnnnnnnnnnnnnoooonnonnnn
MAL010134	528	M. tuberculosis EAI5 family (prob 0.993)	677777777413671	nnonnnnnnnnnnnnnnnnnnnnnnnnnoooononnnnonnnn	LIN-1	LIN-1	2008	41	positive	Male	Malian	EAI5	677777777413671	nnonnnnnnnnnnnnnnnnnnnnnnnnnoooononnnnonnnn
MAL010136	326	M.africanum family (prob. 0.999)	770777707777671	nnnnnnooonnnnnnnnnnnnooonnnnnnnnnnnnnnonnnn	LIN-4	LIN-4	2008	55	positive	Male	Malian	T1	777777777760771	nnnnnnnnnnnnnnnnnnnnnnnnnnnnnnnnoooonnnnnnn
MAL010137	181	M.africanum family (prob. 0.999)	770777777777671	nnnnnnooonnnnnnnnnnnnnnnnnnnnnnnnnnnnnonnnn	LIN-6	LIN-6	2008	30	negative	Male	Malian	AFRI_1	770777777777671	nnnnnnooonnnnnnnnnnnnnnnnnnnnnnnnnnnnnonnnn
MAL020102	no match found	M. tuberculosis T1 family (prob 0.998)	277777737060731	ononnnnnnnnnnnnnnnnnnonnnnnooonnoooonnnonnn	LIN-4	LIN-4	2006	NA	negative	NA	Malian	UNKNOWN	277777737060731	ononnnnnnnnnnnnnnnnnnonnnnnooonnoooonnnonnn
MAL020107	324	M.africanum family (Prob. 0.999)	770767777777671	nnnnnnooonnnnnonnnnnnnnnnnnnnnnnnnnnnnonnnn	LIN-6	LIN-6	2006	NA	negative	NA	Malian	AFRI_1	770777777777671	nnnnnnooonnnnnnnnnnnnnnnnnnnnnnnnnnnnnonnnn
MAL020110	60	M. tuberculosis LAM9 family (prob 0.999)	777777607760731	nnnnnnnnnnnnnnnnnnnnoooonnnnnnnnoooonnnnnnn	LIN-4	LIN-4	2006	NA	negative	NA	Malian	LAM9	777777607760771	nnnnnnnnnnnnnnnnnnnnoooonnnnnnnnoooonnnnnnn
MAL020120	53	M. tuberculosis T1 family (prob 0.999)	777777777760771	nnnnnnnnnnnnnnnnnnnnnnnnnnnnnnnnoooonnnnnnn	LIN-4	LIN-4	2006	NA	negative	NA	Malian	T1	777777777760771	nnnnnnnnnnnnnnnnnnnnnnnnnnnnnnnnoooonnnnnnn
MAL020130	no match found	M.africanum family (Prob. 0.999)	770777707777631	nnnnnnooonnnnnnnnnnnnooonnnnnnnnnnnnnnoonnn	LIN-4	LIN-4	2006	NA	negative	NA	Malian	T1	777777777760771	nnnnnnnnnnnnnnnnnnnnnnnnnnnnnnnnoooonnnnnnn
MAL020131	53	M. tuberculosis T1 family (prob 0.999)	777777777760771	nnnnnnnnnnnnnnnnnnnnnnnnnnnnnnnnoooonnnnnnn	LIN-4	LIN-4	2006	NA	negative	NA	Malian	T1	777777777760771	nnnnnnnnnnnnnnnnnnnnnnnnnnnnnnnnoooonnnnnnn
MAL020132	118	M. tuberculosis T1 family (prob 0.999)	777767777760771	nnnnnnnnnnnnnnonnnnnnnnnnnnnnnnnoooonnnnnnn	LIN-4	LIN-4	2006	NA	negative	NA	Malian	T1	777777777760771	nnnnnnnnnnnnnnnnnnnnnnnnnnnnnnnnoooonnnnnnn
MAL020135	no match found	M.africanum family (Prob. 0.999)	770767777765671	nnnnnnooonnnnnonnnnnnnnnnnnnnnnnononnnonnnn	LIN-6	LIN-6	2006	NA	negative	NA	Malian	AFRI_1	770777777777671	nnnnnnooonnnnnnnnnnnnnnnnnnnnnnnnnnnnnonnnn
MAL020136	no match found	M. tuberculosis T1 family (prob 0.999)	577767777740771	nonnnnnnnnnnnnonnnnnnnnnnnnnnnnooooonnnnnnn	LIN-6	LIN-6	2006	NA	negative	NA	Malian	AFRI_1	770777707777671	nnnnnnooonnnnnnnnnnnnooonnnnnnnnnnnnnnonnnn
MAL020138	53	M. tuberculosis T1 family (prob 0.999)	777777777760771	nnnnnnnnnnnnnnnnnnnnnnnnnnnnnnnnoooonnnnnnn	LIN-4	LIN-4	2007	34	negative	Female	Malian	T1	777777777760771	nnnnnnnnnnnnnnnnnnnnnnnnnnnnnnnnoooonnnnnnn
MAL020141	53	M. tuberculosis T1 family (prob 0.999)	777777777760771	nnnnnnnnnnnnnnnnnnnnnnnnnnnnnnnnoooonnnnnnn	LIN-4	LIN-4	2007	31	negative	Male	Malian	T1	777777777760771	nnnnnnnnnnnnnnnnnnnnnnnnnnnnnnnnoooonnnnnnn
MAL020142	53	M. tuberculosis T1 family (prob 0.999)	777777777760771	nnnnnnnnnnnnnnnnnnnnnnnnnnnnnnnnoooonnnnnnn	LIN-4	LIN-4	2007	48	negative	Male	Malian	T1	777777777760771	nnnnnnnnnnnnnnnnnnnnnnnnnnnnnnnnoooonnnnnnn
MAL020144	118	M. tuberculosis T1 family (prob 0.999)	777767777760771	nnnnnnnnnnnnnnonnnnnnnnnnnnnnnnnoooonnnnnnn	LIN-4	LIN-4	2007	56	negative	Male	Malian	T1	777777777760771	nnnnnnnnnnnnnnnnnnnnnnnnnnnnnnnnoooonnnnnnn
MAL020145	118	M. tuberculosis T1 family (prob 0.999)	777767777760771	nnnnnnnnnnnnnnonnnnnnnnnnnnnnnnnoooonnnnnnn	LIN-4	LIN-4	2007	20	negative	Male	Malian	T1	777777777760771	nnnnnnnnnnnnnnnnnnnnnnnnnnnnnnnnoooonnnnnnn
MAL020146	no match found	M. tuberculosis LAM9 family (prob 0.999)	557767607740471	nonnonnnnnnnnnonnnnnoooonnnnnnnooooonoonnnn	LIN-4	LIN-4	2007	40	negative	Male	Malian	T1	777777747760471	nnnnnnnnnnnnnnnnnnnnnnoonnnnnnnnoooonoonnnn
MAL020147	49	M. tuberculosis T1 family (prob 0.276) M. tuberculosis Haarlem3 family (prob 0.723)	777777777720731	nnnnnnnnnnnnnnnnnnnnnnnnnnnnnnonoooonnnonnn	LIN-4	LIN-4	2007	32	negative	Male	Malian	T2	777777777760731	nnnnnnnnnnnnnnnnnnnnnnnnnnnnnnnnoooonnnonnn
MAL020150	53	M. tuberculosis T1 family (prob 0.999)	777777777760771	nnnnnnnnnnnnnnnnnnnnnnnnnnnnnnnnoooonnnnnnn	LIN-4	LIN-4	2007	21	negative	Female	Malian	T1	777777777760771	nnnnnnnnnnnnnnnnnnnnnnnnnnnnnnnnoooonnnnnnn
MAL020152	53	M. tuberculosis T1 family (prob 0.999)	777777777760771	nnnnnnnnnnnnnnnnnnnnnnnnnnnnnnnnoooonnnnnnn	LIN-4	LIN-4	2007	39	negative	Male	Malian	T1	777777777760771	nnnnnnnnnnnnnnnnnnnnnnnnnnnnnnnnoooonnnnnnn
MAL020156	53	M. tuberculosis T1 family (prob 0.999)	777777777760771	nnnnnnnnnnnnnnnnnnnnnnnnnnnnnnnnoooonnnnnnn	LIN-4	LIN-4	2008	43	negative	Male	Malian	T1	777777777760771	nnnnnnnnnnnnnnnnnnnnnnnnnnnnnnnnoooonnnnnnn
MAL020157	1122	M. tuberculosis T1 family (prob 0.999)	767777777770771	nnnnnonnnnnnnnnnnnnnnnnnnnnnnnnnoooonnnnnnn	LIN-4	not included	2008	78	negative	Male	Malian	T1	767777777760771	nnnnnonnnnnnnnnnnnnnnnnnnnnnnnnnoooonnnnnnn
MAL020160	61	M. tuberculosis LAM10 family (prob 0.981)	777777743760771	nnnnnnnnnnnnnnnnnnnnnnooonnnnnnnoooonnnnnnn	LIN-4	LIN-4	2008	31	negative	Male	Malian	T1	777777747762771	nnnnnnnnnnnnnnnnnnnnnnoonnnnnnnnoononnnnnnn
MAL020162	118	M. tuberculosis T1 family (prob 0.999)	777767777760771	nnnnnnnnnnnnnnonnnnnnnnnnnnnnnnnoooonnnnnnn	LIN-4	LIN-4	2008	31	negative	Male	Malian	T1	777777777760771	nnnnnnnnnnnnnnnnnnnnnnnnnnnnnnnnoooonnnnnnn
MAL020167	1227	M. tuberculosis T1 family (prob 0.999)	777737557760771	nnnnnnnnnnnnonnnnnnonnonnnnnnnnnoooonnnnnnn	LIN-4	LIN-4	2008	32	negative	Male	Malian	T5-Madrid2	777737557760771	nnnnnnnnnnnnonnnnnnonnonnnnnnnnnoooonnnnnnn
MAL020172	37	M. tuberculosis T1 family (prob 0.999)	777737777760771	nnnnnnnnnnnnonnnnnnnnnnnnnnnnnnnoooonnnnnnn	LIN-4	LIN-4	2008	49	negative	Male	Malian	T3	777737777760771	nnnnnnnnnnnnonnnnnnnnnnnnnnnnnnnoooonnnnnnn
MAL020173	326	M. africanum family (prob 0.999)	770777707777671	nnnnnnooonnnnnnnnnnnnooonnnnnnnnnnnnnnonnnn	LIN-6	LIN-6	2007	24	negative	Female	Malian	AFRI_1	770777707777671	nnnnnnooonnnnnnnnnnnnooonnnnnnnnnnnnnnonnnn
MAL020174	53	M. tuberculosis T1 family (prob 0.999)	777777777760771	nnnnnnnnnnnnnnnnnnnnnnnnnnnnnnnnoooonnnnnnn	LIN-4	LIN-4	2008	48	negative	Female	Malian	T1	777777777760771	nnnnnnnnnnnnnnnnnnnnnnnnnnnnnnnnoooonnnnnnn
MAL020176	326	M. africanum family (prob 0.999)	770777707777671	nnnnnnooonnnnnnnnnnnnooonnnnnnnnnnnnnnonnnn	LIN-6	LIN-6	2008	23	negative	Male	Malian	AFRI_1	770777707777671	nnnnnnooonnnnnnnnnnnnooonnnnnnnnnnnnnnonnnn
MAL020179	no match found	M. tuberculosis X1 family (prob0.653)	757777000000000	nnnnonnnnnnnnnnnnonnnnnnnnnnnnnnoooonnnnnnn	LIN-4	LIN-4	2009	27	negative	Male	Malian	X1	757776777760771	nnnnonnnnnnnnnnnnonnnnnnnnnnnnnnoooonnnnnnn
MAL020181	53	M. tuberculosis T1 family (prob 0.999)	777777777760771	nnnnnnnnnnnnnnnnnnnnnnnnnnnnnnnnoooonnnnnnn	LIN-4	LIN-4	2009	33	negative	Male	Malian	T1	777777777760771	nnnnnnnnnnnnnnnnnnnnnnnnnnnnnnnnoooonnnnnnn
MAL020182	53	M. tuberculosis T1 family (prob 0.999)	777777777760771	nnnnnnnnnnnnnnnnnnnnnnnnnnnnnnnnoooonnnnnnn	LIN-4	LIN-4	2009	35	negative	Male	Malian	T1	777777777760771	nnnnnnnnnnnnnnnnnnnnnnnnnnnnnnnnoooonnnnnnn
MAL020185	326	M. africanum family prob 0.999)	770777707777671	nnnnnnooonnnnnnnnnnnnooonnnnnnnnnnnnnnonnnn	LIN-6	LIN-6	2009	60	negative	Male	Malian	AFRI_1	770777707777671	nnnnnnooonnnnnnnnnnnnooonnnnnnnnnnnnnnonnnn
MAL020186	118	M. tuberculosis T1 family (prob 0.999)	777767777760771	nnnnnnnnnnnnnnonnnnnnnnnnnnnnnnnoooonnnnnnn	LIN-4	LIN-4	2009	25	negative	Female	Malian	T1	777777777760771	nnnnnnnnnnnnnnnnnnnnnnnnnnnnnnnnoooonnnnnnn
MAL020187	118	M. tuberculosis T1 family (prob 0.999)	777767777760771	nnnnnnnnnnnnnnonnnnnnnnnnnnnnnnnoooonnnnnnn	LIN-4	LIN-4	2009	46	negative	Male	Malian	T1	777777767760771	nnnnnnnnnnnnnnnnnnnnnnnonnnnnnnnoooonnnnnnn
MAL020192	115	M. tuberculosis LAM10 family (prob 0.981)	777767743760771	nnnnnnnnnnnnnnonnnnnnnooonnnnnnnoooonnnnnnn	LIN-4	LIN-4	2009	46	negative	Male	Malian	T1	777777747760771	nnnnnnnnnnnnnnnnnnnnnnoonnnnnnnnoooonnnnnnn
MAL020193	326	M. africanum family prob 0.999)	770777707777671	nnnnnnooonnnnnnnnnnnnooonnnnnnnnnnnnnnonnnn	LIN-6	LIN-6	2009	28	negative	Female	Malian	AFRI_1	770777707777671	nnnnnnooonnnnnnnnnnnnooonnnnnnnnnnnnnnonnnn
MAL020194	118	M. tuberculosis T1 family (prob 0.999)	777767777760771	nnnnnnnnnnnnnnonnnnnnnnnnnnnnnnnoooonnnnnnn	LIN-4	LIN-4	2009	36	negative	Male	Malian	T1	777777777760771	nnnnnnnnnnnnnnnnnnnnnnnnnnnnnnnnoooonnnnnnn
MAL020195	118	M. tuberculosis T1 family (prob 0.999)	777767777760771	nnnnnnnnnnnnnnonnnnnnnnnnnnnnnnnoooonnnnnnn	LIN-4	LIN-4	2009	19	negative	Male	Malian	T1	777777777760771	nnnnnnnnnnnnnnnnnnnnnnnnnnnnnnnnoooonnnnnnn
MAL020196	no match found	M. tuberculosis H37Rv family (prob 0.864) M. tuberculosis T1 family (prob 0.135)	557767437740771	nonnonnnnnnnnnonnnnooonnnnnnnnnooooonnnnnnn	LIN-4	LIN-4	2009	57	negative	Male	Malian	T1	777777777760771	nnnnnnnnnnnnnnnnnnnnnnnnnnnnnnnnoooonnnnnnn
MAL020197	no match found	M. tuberculosis LAM8 family (prob 0.998)	777767004000771	nnnnnnnnnnnnnnonnnoooooonooooooooooonnnnnnn	LIN-4	LIN-4	2009	20	negative	Male	Malian	H1	777777004060771	nnnnnnnnnnnnnnnnnnoooooonooooonnoooonnnnnnn
MAL020199	118	M. tuberculosis T1 family (prob 0.999)	777767777760771	nnnnnnnnnnnnnnonnnnnnnnnnnnnnnnnoooonnnnnnn	LIN-4	LIN-4	2009	39	negative	Male	Malian	T1	777777777760771	nnnnnnnnnnnnnnnnnnnnnnnnnnnnnnnnoooonnnnnnn
MAL020200	61	M. tuberculosis LAM10 family (prob 0.981)	777777743760771	nnnnnnnnnnnnnnnnnnnnnnooonnnnnnnoooonnnnnnn	LIN-4	LIN-4	2009	37	negative	Male	Malian	LAM10-CAM	777777743760771	nnnnnnnnnnnnnnnnnnnnnnooonnnnnnnoooonnnnnnn
MAL020201	53	M. tuberculosis T1 family (prob 0.999)	777777777760771	nnnnnnnnnnnnnnnnnnnnnnnnnnnnnnnnoooonnnnnnn	LIN-4	LIN-4	2010	23	negative	Male	Malian	T1	777777777760771	nnnnnnnnnnnnnnnnnnnnnnnnnnnnnnnnoooonnnnnnn
MAL020202	53	M. tuberculosis T1 family (prob 0.999)	777777777760771	nnnnnnnnnnnnnnnnnnnnnnnnnnnnnnnnoooonnnnnnn	LIN-4	LIN-4	2010	26	negative	Male	Malian	T1	777777777760771	nnnnnnnnnnnnnnnnnnnnnnnnnnnnnnnnoooonnnnnnn
MAL020205	53	M. tuberculosis T1 family (prob 0.999)	777777777760771	nnnnnnnnnnnnnnnnnnnnnnnnnnnnnnnnoooonnnnnnn	LIN-4	LIN-4	2010	24	negative	Male	Malian	T1	777777777760771	nnnnnnnnnnnnnnnnnnnnnnnnnnnnnnnnoooonnnnnnn
MAL020206	no match found	M. tuberculosis T1 family (prob 0.999)	777767677760771	nnnnnnnnnnnnnnonnnnnonnnnnnnnnnnoooonnnnnnn	LIN-4	LIN-4	2010	40	negative	Male	Malian	T1	777777777760771	nnnnnnnnnnnnnnnnnnnnnnnnnnnnnnnnoooonnnnnnn
MAL020208	53	M. tuberculosis T1 family (prob 0.999)	777777777760771	nnnnnnnnnnnnnnnnnnnnnnnnnnnnnnnnoooonnnnnnn	LIN-4	LIN-4	2010	57	positive	Male	Malian	T1	777777777760771	nnnnnnnnnnnnnnnnnnnnnnnnnnnnnnnnoooonnnnnnn
MAL020209	no match found	M. tuberculosis LAM10 family (prob 0.981)	777777643760751	nnnnnnnnnnnnnnnnnnnnonooonnnnnnnoooonnnnonn	LIN-4	LIN-4	2010	52	negative	Female	Centrafrican	T1	777777777760771	nnnnnnnnnnnnnnnnnnnnnnnnnnnnnnnnoooonnnnnnn
MAL020211	291	M. tuberculosis T1 family (prob 0.999)	777777677760771	nnnnnnnnnnnnnnnnnnnnonnnnnnnnnnnoooonnnnnnn	LIN-4	LIN-4	2010	31	negative	Male	Malian	T1	777777777760771	nnnnnnnnnnnnnnnnnnnnnnnnnnnnnnnnoooonnnnnnn
MAL010075	no match found	M. tuberculosis T1 family (proba 0.999)	761767777760771	nnnnnooonnnnnnonnnnnnnnnnnnnnnnnoooonnnnnnn	LIN-4	LIN-4	2007	23	negative	Female	Malian	T1	761777777760771	nnnnnooonnnnnnnnnnnnnnnnnnnnnnnnoooonnnnnnn
MAL010077	118	M. tuberculosis T1 family (prob0.999)	777767777760771	nnnnnnnnnnnnnnonnnnnnnnnnnnnnnnnoooonnnnnnn	LIN-4	LIN-4	207	29	positive	Female	Malian	T1	777777777760771	nnnnnnnnnnnnnnnnnnnnnnnnnnnnnnnnoooonnnnnnn
MAL010084	181	M. africanum family (prob 0.999)	770777777777671	nnnnnnooonnnnnnnnnnnnnnnnnnnnnnnnnnnnnonnnn	LIN-6	LIN-6	2007	45	negative	Male	Malian	AFRI_1	770777777777671	nnnnnnooonnnnnnnnnnnnnnnnnnnnnnnnnnnnnonnnn
MAL010119	1	M. tuberculosis Beijing family (prob 0.999)	3771	oooooooooooooooooooooooooooooooooonnnnnnnnn	LIN-2	LIN-2	2010	34	positive	Male	Malian	Beijing	3771	oooooooooooooooooooooooooooooooooonnnnnnnnn
MAL020139	53	M. tuberculosis T1 family (prob 0.999)	777777777760771	nnnnnnnnnnnnnnnnnnnnnnnnnnnnnnnnoooonnnnnnn	LIN-4	LIN-4	2007	19	negative	Male	Malian	T1	777777777760771	nnnnnnnnnnnnnnnnnnnnnnnnnnnnnnnnoooonnnnnnn
MAL020148	181	M. africanum family (prob 0.999)	770777777777671	nnnnnnooonnnnnnnnnnnnnnnnnnnnnnnnnnnnnonnnn	LIN-6	LIN-6	2007	40	positive	Male	Malian	AFRI_1	770777777777671	nnnnnnooonnnnnnnnnnnnnnnnnnnnnnnnnnnnnonnnn
MAL020151	no match found	M. tuberculosis T1 family (prob 0.999)	777777746760771	nnnnnnnnnnnnnnnnnnnnnoonnonnnnnooooonnnnnnn	LIN-4	LIN-4	2007	38	negative	Male	Malian	LAM10-CAM	777777743760771	nnnnnnnnnnnnnnnnnnnnnnooonnnnnnnoooonnnnnnn
MAL020165	1	M. tuberculosis Beijing family (prob 0.999)	3771	oooooooooooooooooooooooooooooooooonnnnnnnnn	LIN-2	LIN-2	2008	28	negative	Female	Malian	Beijing	3771	oooooooooooooooooooooooooooooooooonnnnnnnnn

## Sheet: B
Species	Strain	Source1	Accession	n_contigs	contig_n50	longest_contig	n_scaffolds	scaffold_n50	longest_scaffold	total_reads	ungapped_length	gapped_length	total_sequence_coverage	total_physical_coverage
M. africanum	MAL010070	Mali	JLAZ00000000	11	679237	961627	5	3912930	3912930	6616388	4384118	4384783	129	342
M. africanum	MAL010071	Mali	JLAY00000000	13	1088373	1340469	4	3911279	3911279	6591580	4382821	4385838	131	397
M. africanum	MAL010074	Mali	JLAX00000000	29	290999	515010	4	3935762	3935762	6617316	4388047	4400807	127	276
M. tuberculosis	MAL010079	Mali	JLAV00000000	20	385835	614735	5	3744756	3744756	6672298	4412238	4419918	125	161
M. africanum	MAL010081	Mali	JLAT00000000	5	1122123	1974851	2	3918660	3918660	6573530	4383271	4389797	129	95
M. africanum	MAL010084	Mali	JKXR00000000	14	1210929	1308522	4	3918190	3918190	6574642	4385399	4394304	128	397
M. africanum	MAL010099	Mali	JLAO00000000	10	804290	1834054	2	3917169	3917169	6695152	4386681	4388539	131	428
M. africanum	MAL010102	Mali	JLAM00000000	19	467665	1167169	3	3921652	3921652	6662722	4386623	4392898	125	247
M. africanum	MAL010111	Mali	JLAF00000000	13	811960	1165218	6	3076303	3076303	6646824	4386370	4387410	126	259
M. africanum	MAL010112	Mali	JLAE00000000	20	456374	592821	3	3925623	3925623	6589224	4383348	4396426	130	381
M. africanum	MAL010118	Mali	JLAC00000000	32	226212	737393	5	3939875	3939875	6659734	4405075	4416566	126	299
M. africanum	MAL010120	Mali	JLAB00000000	14	448021	922476	3	3907608	3907608	6610704	4376192	4380004	130	469
M. africanum	MAL010123	Mali	JKZZ00000000	9	1456982	1642220	2	3914690	3914690	6603424	4383884	4385125	128	446
M. africanum	MAL010128	Mali	JKZX00000000	16	483291	923707	2	4351019	4351019	6783802	4380937	4384811	124	639
M. africanum	MAL010129	Mali	JKZW00000000	25	436456	728075	3	3743364	3743364	5034988	4383678	4403369	95	201
M. africanum	MAL010131	Mali	JKZU00000000	19	457679	759469	3	2965170	2965170	6737466	4395229	4410558	130	455
M. tuberculosis	MAL010136	Mali	JKZR00000000	24	463011	823913	5	3944054	3944054	6604480	4414753	4421203	131	338
M. africanum	MAL010137	Mali	JKZQ00000000	17	462225	986490	4	3919161	3919161	6703904	4385279	4390721	131	420
M. africanum	MAL020107	Mali	JKZO00000000	12	1068568	1259628	2	4342852	4342852	6647312	4379651	4381902	125	470
M. tuberculosis	MAL020130	Mali	JKZL00000000	16	950868	1009812	6	3943147	3943147	6587664	4419446	4420842	128	346
M. africanum	MAL020135	Mali	JKZI00000000	11	817393	1837703	4	1837703	1873536	6563730	4385269	4388747	130	473
M. africanum	MAL020148	Mali	JKXO00000000	8	814073	1167963	3	1290249	1888069	6594904	4386178	4389704	128	481
M. africanum	MAL020173	Mali	JKYR00000000	12	805843	886001	2	3911874	3911874	6612064	4381342	4383982	130	464
M. africanum	MAL020176	Mali	JKYP00000000	9	929001	1788068	2	2491844	2491844	6548524	4383686	4385261	127	453
M. africanum	MAL020185	Mali	JKYL00000000	19	456251	833738	2	3920106	3920106	6569284	4387042	4395062	130	428
M. africanum	MAL010093	Mali	JLAP00000000	26	325557	754744	4	1289431	1789580	4069008	4381900	4391304	69	324
M. tuberculosis	MAL010075	Mali	JKXT00000000	16	519425	1004395	3	4078625	4078625	6636142	4421633	4425502	126	807
M. tuberculosis	MAL010077	Mali	JKXS00000000	18	556509	1195020	8	1879800	2060963	6665970	4421308	4427362	118	298
M. tuberculosis	MAL010078	Mali	JLAW00000000	21	284535	632526	2	3941521	3941521	5721346	4407091	4423376	102	370
M. tuberculosis	MAL010080	Mali	JLAU00000000	19	463299	1172542	5	1751633	2194766	6667800	4403837	4415881	132	410
M. tuberculosis	MAL010086	Mali	JLAS00000000	22	396433	666438	4	3124772	3124772	6639292	4408941	4422200	133	926
M. tuberculosis	MAL010087	Mali	JLAR00000000	20	452385	795318	2	4381437	4381437	6619144	4407682	4415937	129	329
M. tuberculosis	MAL010088	Mali	JLAQ00000000	37	227988	462246	13	471960	843056	6919894	4400483	4411490	116	93
M. tuberculosis	MAL010103	Mali	JLAL00000000	17	615127	855661	4	3952826	3952826	6685104	4403573	4416859	134	472
M. tuberculosis	MAL010105	Mali	JLAK00000000	18	641679	843421	3	3939621	3939621	5166538	4411065	4416656	101	321
M. tuberculosis	MAL010106	Mali	JLAJ00000000	18	542331	1238876	4	3935673	3935673	6633966	4418376	4430712	130	429
M. tuberculosis	MAL010108	Mali	JLAI00000000	14	462890	1175437	2	3938646	3938646	6647240	4413519	4419361	131	437
M. tuberculosis	MAL010109	Mali	JLAH00000000	33	461656	629516	8	1121773	1644491	6903332	4365080	4393967	117	242
M. tuberculosis	MAL010110	Mali	JLAG00000000	10	1110594	1194547	4	3941056	3941056	6620282	4409264	4410333	128	428
M. tuberculosis	MAL010117	Mali	JLAD00000000	17	628196	1681119	4	3953624	3953624	6668472	4415210	4419023	130	449
M. tuberculosis	MAL010119	Mali	JKXQ00000000	29	341624	505528	15	1283974	1290100	6682044	4395080	4409573	122	118
M. tuberculosis	MAL010121	Mali	JLAA00000000	22	449730	583887	5	3929142	3929142	6613238	4397814	4409692	129	406
M. tuberculosis	MAL010124	Mali	JKZY00000000	18	610476	1971679	9	2631218	2631218	6629656	4410727	4412063	129	574
M. tuberculosis	MAL010130	Mali	JKZV00000000	22	345700	856591	5	3765383	3765383	6639956	4415755	4442972	134	97
M. tuberculosis	MAL010133	Mali	JKZT00000000	26	451769	649678	14	486883	1280855	6783408	4387580	4393063	117	101
M. tuberculosis	MAL010134	Mali	JKZS00000000	128	82891	180452	94	113998	320821	6610018	4393410	4422487	69	90
M. tuberculosis	MAL020102	Mali	JKZP00000000	27	334700	559109	4	3932240	3932240	6684172	4401469	4410222	127	323
M. tuberculosis	MAL020110	Mali	JKZN00000000	15	1010158	1198382	6	3712703	3712703	6582376	4399188	4407681	132	433
M. tuberculosis	MAL020120	Mali	JKZM00000000	29	408486	523049	11	2301290	2301290	6714372	4404815	4433072	119	433
M. tuberculosis	MAL020131	Mali	JKZK00000000	23	445017	1096820	6	3737811	3737811	6661452	4405687	4416047	130	144
M. tuberculosis	MAL020132	Mali	JKZJ00000000	14	603969	967754	3	2632573	2632573	6645736	4400529	4402186	128	813
M. africanum	MAL020136	Mali	JKZH00000000	18	471610	912056	4	3926697	3926697	6782086	4386449	4397782	133	101
M. tuberculosis	MAL020138	Mali	JKZG00000000	24	336519	813297	3	3946198	3946198	6619604	4405612	4422781	126	306
M. tuberculosis	MAL020139	Mali	JKXP00000000	18	484008	1006602	7	2297535	2297535	6623754	4413724	4419286	130	699
M. tuberculosis	MAL020141	Mali	JKZF00000000	14	461845	1025248	2	3743633	3743633	6676900	4410028	4431914	128	788
M. tuberculosis	MAL020142	Mali	JKZE00000000	15	483669	1824397	7	2636032	2636032	6619092	4411163	4414338	129	518
M. tuberculosis	MAL020144	Mali	JKZD00000000	22	460448	831582	4	2633800	2633800	6668558	4408460	4416118	129	641
M. tuberculosis	MAL020145	Mali	JKZC00000000	16	465266	967747	4	3324697	3324697	6614668	4406906	4428177	133	418
M. tuberculosis	MAL020146	Mali	JKZB00000000	16	481952	832478	4	3923709	3923709	6617040	4408360	4417108	130	367
M. tuberculosis	MAL020147	Mali	JKZA00000000	17	526190	1099941	4	3933913	3933913	6608750	4408364	4412007	129	356
M. tuberculosis	MAL020150	Mali	JKYZ00000000	20	344483	1099227	4	2632978	2632978	6614818	4407536	4416076	132	411
M. tuberculosis	MAL020151	Mali	JKXN00000000	33	294133	525007	14	465494	1825364	6632010	4396046	4413752	120	125
M. tuberculosis	MAL020152	Mali	JKYY00000000	22	344254	1146108	10	996865	1291214	6692420	4405889	4412861	125	151
M. tuberculosis	MAL020156	Mali	JKYX00000000	42	247405	442017	27	336273	724023	6930100	4411391	4425930	117	88
M. tuberculosis	MAL020157	Mali	JKYW00000000	15	575490	930333	2	3936015	3936015	6743286	4404599	4410076	126	333
M. tuberculosis	MAL020160	Mali	JKYV00000000	20	462053	1007878	4	3946258	3946258	6663440	4384675	4429596	128	365
M. tuberculosis	MAL020162	Mali	JKYU00000000	16	484241	1100391	5	2640890	2640890	6627590	4408563	4419940	130	402
M. tuberculosis	MAL020165	Mali	JKXM00000000	54	204427	342457	27	334456	550179	6955288	4380983	4411899	96	80
M. tuberculosis	MAL020167	Mali	JKYT00000000	54	141630	330219	41	190464	369243	6962008	4362926	4371542	115	87
M. tuberculosis	MAL020172	Mali	JKYS00000000	17	1106630	1813363	4	4408371	4408371	6599026	4405239	4411964	131	475
M. tuberculosis	MAL020174	Mali	JKYQ00000000	19	797800	1966337	6	3945902	3945902	6619924	4414850	4426237	127	335
M. tuberculosis	MAL020179	Mali	JKYO00000000	15	485302	1300783	6	3407395	3407395	6736656	4415823	4423419	131	498
M. tuberculosis	MAL020181	Mali	JKYN00000000	22	339453	967780	4	3959818	3959818	6642536	4404685	4429148	131	332
M. tuberculosis	MAL020182	Mali	JKYM00000000	21	354317	844084	3	3123705	3123705	6698446	4399284	4412513	124	163
M. tuberculosis	MAL020186	Mali	JKYK00000000	22	461921	757519	6	2638658	2638658	6618976	4417198	4428938	128	656
M. tuberculosis	MAL020187	Mali	JKYJ00000000	33	279240	883023	7	2977131	2977131	6617076	4412131	4422672	131	699
M. tuberculosis	MAL020192	Mali	JKYI00000000	28	373666	928678	4	3912512	3912512	6608762	4371340	4384818	121	186
M. africanum	MAL020193	Mali	JKYH00000000	23	455945	724842	7	3910994	3910994	6555822	4369169	4387100	133	641
M. tuberculosis	MAL020194	Mali	JKYG00000000	29	339748	462881	8	2635243	2635243	7322724	4398645	4426285	122	439
M. tuberculosis	MAL020195	Mali	JKYF00000000	20	418527	1173005	5	2630986	2630986	6607714	4396459	4409196	130	441
M. tuberculosis	MAL020196	Mali	JKYE00000000	25	396905	500320	8	2657424	2657424	6672792	4426774	4447860	125	641
M. tuberculosis	MAL020197	Mali	JKYD00000000	12	741699	1525484	3	3927415	3927415	6416324	4396502	4405752	112	316
M. tuberculosis	MAL020199	Mali	JKYC00000000	16	487374	1335355	4	3935128	3935128	6714664	4409255	4413692	132	377
M. tuberculosis	MAL020200	Mali	JKYB00000000	22	362356	953400	3	4382168	4382168	6587678	4379871	4390455	129	308
M. tuberculosis	MAL020201	Mali	JKYA00000000	27	462162	807552	8	1795320	2137702	6659622	4429794	4465239	126	240
M. tuberculosis	MAL020202	Mali	JKXZ00000000	18	849275	955543	5	3930579	3930579	6597506	4401354	4410063	121	108
M. tuberculosis	MAL020205	Mali	JKXY00000000	43	280318	461315	36	318381	631100	6620416	4411385	4435668	127	101
M. tuberculosis	MAL020206	Mali	JKXX00000000	16	591107	822052	7	3933929	3933929	6688830	4403881	4415933	125	288
M. tuberculosis	MAL020208	Mali	JKXW00000000	21	438514	689367	11	2299806	2299806	6766580	4415967	4423130	120	129
M. tuberculosis	MAL020209	Mali	JKXV00000000	14	592970	1092087	3	2260015	2260015	6676482	4413224	4423729	134	983
M. tuberculosis	MAL020211	Mali	JKXU00000000	19	363135	1173016	5	2635773	2635773	6487822	4405817	4412810	125	351
M. tuberculosis	TKK_02_0010	South Africa	JMBC00000000	14	676161	1556350	4	4399730	4390430	6551782	4399340	4408640	145	259
M. tuberculosis	TKK_02_0018	South Africa	JLVS00000000	20	335102	762521	4	3937498	3937498	6551782	4407632	4416592	127	423
M. tuberculosis	TKK_02_0055	South Africa	JMAH00000000	19	511543	2094980	6	4387870	4379450	6551782	4392400	4400810	143	234
M. tuberculosis	TKK_02_0062	South Africa	JLVC00000000	25	451565	857451	7	3944893	3944893	6551782	4420012	4429281	128	436
M. tuberculosis	TKK_03_0029	South Africa	JLUN00000000	35	213817	437945	5	3950040	3950040	6551782	4403829	4428739	66	301
M. tuberculosis	TKK_03_0030	South Africa	JLUM00000000	14	594512	842353	4	3577898	3577898	6551782	4417970	4430365	120	872
M. tuberculosis	TKK_03_0031	South Africa	JLUL00000000	15	467940	964847	3	3714828	3714828	6551782	4403090	4420289	121	417
M. tuberculosis	TKK_03_0033	South Africa	JLUK00000000	14	770578	1636489	3	2364014	2364014	6551782	4420495	4434355	122	755
M. tuberculosis	TKK_04_0001	South Africa	JLUC00000000	14	1095435	1263083	4	3936590	3936590	6551782	4399148	4407543	119	533
M. tuberculosis	TKK_04_0003	South Africa	JLUA00000000	24	333102	1181607	6	2992745	2992745	6551782	4416005	4433379	122	402
M. tuberculosis	TKK_04_0005	South Africa	JLTM00000000	31	373876	737863	8	3948932	3948932	6551782	4425022	4445334	123	391
M. tuberculosis	TKK_04_0020	South Africa	JLTI00000000	15	1130159	1145488	5	3946325	3946325	6551782	4426180	4431491	117	466
M. tuberculosis	TKK_04_0024	South Africa	JLTQ00000000	13	930013	1464249	3	3917549	3917549	6551782	4391205	4396596	121	515
M. tuberculosis	TKK_04_0034	South Africa	JLTH00000000	7	1005051	2190966	2	4339866	4339866	6551782	4394979	4398038	121	817
M. tuberculosis	TKK_04_0046	South Africa	JLTA00000000	8	1321755	1638517	3	3936321	3936321	6551782	4395787	4399861	120	497
M. tuberculosis	TKK-01-0018	South Africa	JLZD00000000	27	376452	590095	5	4211330	4186780	6551782	4418070	4449230	134	197
M. tuberculosis	TKK-01-0070	South Africa	JLXD00000000	31	259876	504843	5	4419470	4404890	13103562	4419240	4437250	257	387
M. tuberculosis	TKK-01-0080_V3	South Africa	JLWT00000000	17	574086	764104	5	2779600	2779600	8735708	4407120	4417410	184	206
M. tuberculosis	TKK-01-0087	South Africa	JLWM00000000	25	762620	941310	4	4203600	4188110	6551782	4416720	4432890	140	156
M. tuberculosis	TKK_03_0023	South Africa	JKAC00000000	11	1195354	1281547	6	3944742	3944742	6549504	4413260	4418499	130	441
M. tuberculosis	TKK_03_0037	South Africa	JJZY00000000	18	738014	856085	6	3950166	3950166	6549506	4403287	4420564	131	531
M. tuberculosis	TKK_03_0039	South Africa	JJZW00000000	14	665486	960155	4	3938511	3938511	6549506	4399024	4409564	133	579
M. tuberculosis	TKK_03_0040	South Africa	JJZV00000000	16	809459	921078	5	4412357	4412357	6549506	4406850	4421561	132	701
M. tuberculosis	TKK_03_0058	South Africa	JJZQ00000000	16	460026	1264640	6	3918098	3918098	6549506	4395638	4400581	134	526
M. tuberculosis	TKK_03_0059	South Africa	JJZP00000000	9	815303	1555469	4	3947435	3947435	6549506	4409810	4414779	131	470
M. tuberculosis	TKK_03_0072	South Africa	JJZK00000000	16	464366	659530	5	3912797	3912797	6549504	4389977	4402452	134	474
M. tuberculosis	TKK_03_0101	South Africa	JJYZ00000000	18	650631	1635898	6	3957085	3957085	6549506	4406081	4442427	133	596
M. tuberculosis	TKK_03_0118	South Africa	JJYM00000000	11	712502	1637138	4	3920011	3920011	6549506	4393921	4401319	133	429
M. tuberculosis	TKK_04_0054	South Africa	JJYC00000000	13	468008	1223240	5	3925916	3925916	6549506	4396936	4409805	127	402
M. tuberculosis	TKK_04_0075	South Africa	JJXO00000000	13	642012	1048094	4	3749889	3749889	6549506	4417113	4433979	133	438
M. tuberculosis	TKK_04_0080	South Africa	JJXL00000000	19	464534	695264	6	3927204	3927204	6549508	4400599	4409099	107	300
M. tuberculosis	TKK_04_0085	South Africa	JJUZ00000000	82	113155	283054	80	113155	301966	4366336	4413540	4413740	88	106
M. tuberculosis	TKK_04_0086	South Africa	JJXG00000000	18	745005	1262402	5	3925259	3925259	6549506	4391212	4406632	129	494
M. tuberculosis	TKK_04_0120	South Africa	JJUF00000000	60	114979	303206	59	120238	303206	4377452	4405857	4406027	95	102
M. tuberculosis	TKK_04_0124	South Africa	JJUC00000000	1	4409529	4409529	1	4409529	4409529	6549504	4409529	4409529	135	413
M. tuberculosis	TKK_04_0125	South Africa	JJUB00000000	16	344292	755737	9	1100890	1125340	6549506	4389212	4393679	135	342
M. tuberculosis	TKK_04_0139	South Africa	JJTS00000000	92	96292	234308	83	108109	243075	3316862	4419801	4421313	65	83
M. tuberculosis	TKK_04_0148	South Africa	JJTO00000000	81	100735	300918	77	103731	300918	4366338	4418216	4419812	86	109
M. tuberculosis	TKK_04_0149	South Africa	JJTN00000000	84	106998	302905	79	123348	302905	4366338	4391605	4392737	84	92
M. tuberculosis	TKK_05SA_0050	South Africa	JJVF00000000	87	106000	244254	82	115533	244254	4366338	4413272	4414242	83	85
M. africanum	GM041182	Genbank	NC_015758.1
M. bovis	AF2122_97	Genbank	NC_002945.3
M. bovis	BCG_Mexico	Genbank	NC_016804
M. bovis	BCG_Pasteur_1173P2	Genbank	NC_008769.1
M. bovis	BCG_Tokyo_172	Genbank	NC_012207.1
M. canettii	CIPT_140010059	Genbank	NC_015848.1

## Sheet: C
SRA accession	Strain identifier
SRR671870	NM11008
SRR671879	NM11006
SRR671833	GZ061
SRR671732	G-xz09148
SRR671812	SH287
SRR671822	SH390
SRR671863	GuangZ0008
SRR671854	LN373
SRR671861	GuangZ0016
SRR671874	XJ06090
SRR671864	GuangZ0017
SRR671821	SH384
SRR671862	GuangZ0026
SRR671820	SH361
SRR671789	GuangZ24
SRR671783	GuangZ28
SRR671738	X-xz09017
SRR671777	42063
SRR671776	42061
SRR671724	315
SRR671866	336
SRR671780	40195
SRR671868	143
SRR671747	Y-xz09033
SRR671740	O-xz06008
SRR671741	P-xz09119
SRR671869	144
SRR671848	XZ06017
SRR671871	XJ06007
SRR671745	U-xz09006
SRR671852	SHX669
SRR671803	ShX640
SRR671798	ShX519
SRR671737	M-xz06013
SRR671802	ShX347
SRR671809	SH186
SRR671793	ShX477
SRR671842	FJ07070
SRR671830	ShX141
SRR671790	GuangZ29
SRR671761	FJ09143
SRR671779	41310
SRR671746	V-xz09011
SRR671843	GZ066
SRR671876	NM11014
SRR671775	10
SRR671721	142
SRR671722	140
SRR671719	60
SRR671814	SH298
SRR671725	GuangZ6
SRR671846	GZ126
SRR671726	GuangZ8
SRR671872	XJ06055
SRR671770	GZ10102
SRR671878	XJ06017
SRR671844	GZ10109
SRR671873	XJ06014
SRR671771	GZ10115
SRR671831	ShX321
SRR671837	GZ119
SRR671805	SH147
SRR671847	GZ146
SRR671733	H-xz09043
SRR671850	XZ06055
SRR671857	HEN05034
SRR671838	XZ06030
SRR671856	HEN06035
SRR671734	I-xz09061
SRR671795	ShX127
SRR671778	42065
SRR671764	FJ05474
SRR671808	SH171
SRR671806	SH166
SRR671754	FJ09132
SRR671782	GuangZ33
SRR671813	SH292
SRR671815	SH311
SRR671755	FJ07036
SRR671756	FJ09114
SRR671816	SH327
SRR671817	SH331
SRR671757	FJ05189
SRR671760	FJ07028
SRR671759	FJ05195
SRR671763	FJ05349
SRR671758	FJ05179
SRR671832	FJ05395
SRR671735	J-xz09105
SRR671784	LN005
SRR671855	LN018
SRR671781	LN023
SRR671736	L-xz09102
SRR671788	LN007
SRR671785	LN081
SRR671794	LN130
SRR671786	LN037
SRR671787	LN077
SRR671797	LN175
SRR671796	LN228
SRR671792	LN151
SRR671800	LN161
SRR671801	LN270
SRR671791	LN314
SRR671829	LN230
SRR671799	LN236
SRR671875	NM11010
SRR671877	NM11011
SRR671739	N-xz06042
SRR671744	S-xz09021
SRR671742	Q-xz09122
SRR671743	R-xz09105
SRR671807	SH170
SRR671867	252
SRR671720	322
SRR671811	SH068
SRR671865	293
SRR671851	XZ06194
SRR671840	XZ06217
SRR671849	XZ06044
SRR671839	XZ06050
SRR671823	SH396
SRR671824	SH400
SRR671818	SH337
SRR671819	SH340
SRR671828	SH51
SRR671853	SHX05178
SRR671825	SH404
SRR671826	SH415
SRR671723	B-160
SRR671834	GZ077
SRR671835	GZ10057
SRR671769	GZ10059
SRR671772	GZ10069
SRR671767	GZ10103
SRR671765	GZ10108
SRR671774	GZ10116
SRR671766	GZ10120
SRR671768	GZ10125
SRR671845	GZ104
SRR671836	GZ113
SRR671773	GZ10145
SRR671750	FJ05121
SRR671749	FJ05120
SRR671748	FJ05112
SRR671762	FJ05060
SRR671731	F-xz09121
SRR671730	E-xz09109
SRR671729	D-xz06169
SRR671728	C-xz06202
SRR671860	BJ05043
SRR671859	BJ05026
SRR671858	BJ05010
SRR671727	A-xz09095
SRR671753	FJ05148
SRR671804	SH002
SRR671752	FJ05136
SRR671751	FJ05132
SRR671810	SH060
SRR671841	FJ05141
SRR671827	SH045
