# Supplementary material for: Whole Genome Sequencing of Mycobacterium africanum Strains from Mali Provides Insights into the Mechanisms of Geographic Restriction
Source: PLoS Negl Trop Dis. 2016 Jan 11;10(1):e0004332. doi: 10.1371/journal.pntd.0004332 (PMC4713829; doi:10.1371/journal.pntd.0004332)
Supplement: S2 Table — A) Drug resistance mutations analyzed. B) Table showing true positives, false positives, true negatives, false negatives, sensitivity, and specificity for the four drugs for which we have phenotype information for all strains. (XLSX) [file pntd.0004332.s004.xlsx]

## Sheet: A
Position	drug	gene	TB nomenclature	E. coli nomenclature	name from Hain	Hain test	seen in Mali?
761113	Rifampicin,rifampicin,Rifabutin,rifabutin	rpoB	D435V	D516V	rpoB Hain MUT1	GenoType MTBDRplus	yes
761142	Rifampicin,rifampicin,Rifabutin,rifabutin	rpoB	H445D	H526D	rpoB Hain MUT2B	GenoType MTBDRplus	yes
761142	Rifampicin,rifampicin,Rifabutin,rifabutin	rpoB	H445Y	H526Y	rpoB Hain MUT2A	GenoType MTBDRplus	no
761158	Rifampicin,rifampicin,Rifabutin,rifabutin	rpoB	S450L	S531L	rpoB Hain MUT3	GenoType MTBDRplus	yes
2155174	Isoniazid,isoniazid	katG	S315T	n/a	katG MUT1 and Hain MUT2	GenoType MTBDRplus	no
2155175	Isoniazid,isoniazid	katG	S315T	n/a	katG MUT1 and Hain MUT2	GenoType MTBDRplus	yes
1673430	Isoniazid,isoniazid,Ethionamide,ethionamide	mabA	promoter -16	n/a	inhA MUT 2	GenoType MTBDRplus	no
1673431	Isoniazid,isoniazid,Ethionamide,ethionamide	mabA	promoter -15	n/a	inhA MUT1	GenoType MTBDRplus	yes
1673438	Isoniazid,isoniazid,Ethionamide,ethionamide	mabA	promoter -8	n/a	inhA MUT3A and MUT3B	GenoType MTBDRplus	yes
7570	Ofloxacin,Ciprofloxacin,Moxifloxacin,ofloxacin,ciprofloxacin,moxifloxacin	gyrA	A90V	n/a	gyrA MUT1	GenoType MTBDRsl	yes
7572	Ofloxacin,Ciprofloxacin,Moxifloxacin,ofloxacin,ciprofloxacin,moxifloxacin	gyrA	S91P	n/a	gyrA MUT2	GenoType MTBDRsl	no
7582	Ofloxacin,Ciprofloxacin,Moxifloxacin,ofloxacin,ciprofloxacin,moxifloxacin	gyrA	D94A	n/a	gyrA MUT3A	GenoType MTBDRsl	no
7581	Ofloxacin,Ciprofloxacin,Moxifloxacin,ofloxacin,ciprofloxacin,moxifloxacin	gyrA	D94N	n/a	gyrA MUT3B	GenoType MTBDRsl	no
7582	Ofloxacin,Ciprofloxacin,Moxifloxacin,ofloxacin,ciprofloxacin,moxifloxacin	gyrA	D94G	n/a	gyrA MUT3C	GenoType MTBDRsl	yes
7581	Ofloxacin,Ciprofloxacin,Moxifloxacin,ofloxacin,ciprofloxacin,moxifloxacin	gyrA	D94H	n/a	gyrA MUT3D	GenoType MTBDRsl	no
7581	Ofloxacin,Ciprofloxacin,Moxifloxacin,ofloxacin,ciprofloxacin,moxifloxacin	gyrA	D94Y	n/a	gyrA MUT3B	GenoType MTBDRsl	no
1473252	Kanamycin,Capreomycin,Amikacin,kanamycin,capreomycin,amikacin	rrs	a1400g	n/a	rrs MUT1	GenoType MTBDRsl	yes
1473335	Kanamycin,Capreomycin,Amikacin,kanamycin,capreomycin,amikacin	rrs	c1483t	n/a	rrs MUT2	GenoType MTBDRsl	no
4247609	Ethambutol,ethambutol	embB	M306I	n/a	embB MUT1A	GenoType MTBDRsl	yes
4247607	Ethambutol,ethambutol	embB	M306V	n/a	embB MUT1B	GenoType MTBDRsl	no

## Sheet: B
	True Positives	False Negatives	False Positives	True Negatives	Sensitivity	Specificity	F	Total strains
rifampicin	28	4	2	58	0.875	0.9667	0.9032	92
isoniazid	40	2	1	49	0.9524	0.98	0.9639	92
ethambutol	19	9	3	61	0.6786	0.9531	0.76	92
