# Supplementary material for: Whole Genome Sequencing of Mycobacterium africanum Strains from Mali Provides Insights into the Mechanisms of Geographic Restriction
Source: PLoS Negl Trop Dis. 2016 Jan 11;10(1):e0004332. doi: 10.1371/journal.pntd.0004332 (PMC4713829; doi:10.1371/journal.pntd.0004332)
Supplement: S4 Table — All lineage-specific mutations (A) in coding sequences and (B) in intergenic regions. Maf indicates mutations shared between lineages 5–6, but not found in lineages 1–4. No mutations were shared between lineages 1–4 but not lineages 5–6. (XLSX) [file pntd.0004332.s006.xlsx]

## Sheet: A
lineage	position	H37Rv sequence	lineage sequence	gene	gene annotation	nucleotide location in CDS	amino acid change	type of change	COG annotation	GO annotation	KEGG annotation	Pfam annotation	TIGRfam annotation	Number of predicted transmembrane domains	Signal peptide?
LIN-1	6112	G	C	Rv0005	DNA gyrase subunit A GyrB	873	Met-291-Ile	NSY	DNA replication, recombination, and repair	GO:0003918|dna gyrase subunit a|dna gyrase subunit b|n-acetyltransferase; GO:0005524|2-amino-4-hydroxy-6-hydroxymethyldihydropteridine pyrophosphokinase|4-diphosphocytidyl-2-c-methyl-d-erythritol kinase|5-formyltetrahydrofolate cyclo-ligase|6-phosphofructokinase|abc macrolide transporter atp-binding protein|abc transporter atp-binding protein|abc transporter efflux protein|abc transporter membran…	EC:5.99.1.3|None|DNA topoisomerase (ATP-hydrolyzing).	PF00204.20|DNA gyrase B; PF00986.16|DNA gyrase B subunit, carboxyl terminus; PF01751.17|Toprim domain; PF02518.21|Histidine kinase-, DNA gyrase B-, and HSP90-like ATPase	TIGR01059|gyrB: DNA gyrase, B subunit	0	N
LIN-1	8452	C	T	Rv0006	DNA gyrase subunit A GyrA	1151	Ala-384-Val	NSY	DNA replication, recombination, and repair	GO:0003918|dna gyrase subunit a|dna gyrase subunit b|n-acetyltransferase; GO:0005524|2-amino-4-hydroxy-6-hydroxymethyldihydropteridine pyrophosphokinase|4-diphosphocytidyl-2-c-methyl-d-erythritol kinase|5-formyltetrahydrofolate cyclo-ligase|6-phosphofructokinase|abc macrolide transporter atp-binding protein|abc transporter atp-binding protein|abc transporter efflux protein|abc transporter membran…	EC:5.99.1.3|None|DNA topoisomerase (ATP-hydrolyzing).	PF00521.15|DNA gyrase/topoisomerase IV, subunit A; PF03989.8|DNA gyrase C-terminal domain, beta-propeller	TIGR01063|gyrA: DNA gyrase, A subunit	0	N
LIN-1	13298	G	C	Rv0010c	membrane protein	261	Ile-87-Met	NSY	.	GO:0005886|-dihydroxy-2-naphthoate octaprenyltransferase|abc transporter membrane protein|adenylate cyclase|adenylyl cyclase cya|adhesion component transport abc transporter transmembrane protein|alanine rich lipoprotein|ammonium-transport integral membrane protein amt|anti-sigma factor|antibiotic-transport abc transporter|apa family basic amino acid polyamine antiporter|apolipoprotein n-acyltran…	.	PF10756.4|Bacterial PH domain	.	2	N
LIN-1	22961	T	G	Rv0018c	phosphoserine/threonine phosphatase PstP	221	Asp-74-Ala	NSY	Signal transduction mechanisms	GO:0004721|anti-anti-sigma factor|phosphoserine threonine phosphatase|two-component system sensor histidine kinase; GO:0005886|-dihydroxy-2-naphthoate octaprenyltransferase|abc transporter membrane protein|adenylate cyclase|adenylyl cyclase cya|adhesion component transport abc transporter transmembrane protein|alanine rich lipoprotein|ammonium-transport integral membrane protein amt|anti-sigma fa…	EC:3.1.3.16|KEGG:04010 KEGG:04020 KEGG:04210 KEGG:04310 KEGG:04350 KEGG:04360 KEGG:04370 KEGG:04510 KEGG:04530 KEGG:04650 KEGG:04660 KEGG:04662 KEGG:04720 KEGG:04730 KEGG:04910|Phosphoprotein phosphatase.	PF00481.16|Protein phosphatase 2C; PF13672.1|Protein phosphatase 2C	.	1	N
LIN-1	26347	C	G	Rv0021c	nitronate monooxygenase	535	Asp-179-His	NSY	General function prediction only	GO:0018580|monooxygenase|nitronate monooxygenase|oxidoreductase; GO:0055114|-dhsa dioxygenase|-diketo-d-gluconate reductase a|-methylenetetrahydromethanopterin reductase|1-deoxy-d-xylulose 5-phosphate reductoisomerase dxr|2-dehydropantoate 2-reductase|3 -phosphoadenosine 5 -phosphosulfate reductase|3-alpha-(or 20-beta)-hydroxysteroid dehydrogenase 3|3-beta-hydroxysteroid dehydrogenase|3-hydroxyac…	EC:1.13.12.16|None|Nitronate monooxygenase.	PF01070.13|FMN-dependent dehydrogenase; PF03060.10|Nitronate monooxygenase	.	0	N
LIN-1	27996	T	C	Rv0023	transcriptional regulator	402	Tyr-134-Tyr	SYN	.	GO:0043565|antitoxin|family mn-dependent transcriptional regulator|nitrate nitrite response transcriptional regulator|transcriptional regulator|transcriptional regulator -family|transcriptional regulator lrp -family|two-component system transcriptional -family|two-component system transcriptional regulatory protein|virulence-regulating transcriptional regulator|zn peptidase; GO:0045449|antitoxin …	.	PF01381.17|Helix-turn-helix; PF13560.1|Helix-turn-helix domain	.	0	N
LIN-1	64025	C	T	Rv0060	hypothetical protein	120	Pro-40-Pro	SYN	General function prediction only	.	.	PF01661.16|Macro domain	.	0	N
LIN-1	65156	G	A	Rv0061c	hypothetical protein	192	Gly-64-Gly	SYN	.	.	.	.	.	0	N
LIN-1	65660	C	G	Rv0062	cellulase CelA1	112	His-38-Asp	NSY	Carbohydrate transport and metabolism	GO:0008810|cellulase 1|cellulase 2a|cellulase 2b; GO:0030245|cellulase 1	EC:3.2.1.4|KEGG:00500|Cellulase.	PF01341.12|Glycosyl hydrolases family 6	.	1	N
LIN-1	68171	T	C	Rv0063	oxidoreductase	1252	Ser-418-Pro	NSY	Energy production and conversion	GO:0016491|-diketo-d-gluconate reductase a|-hydroxyacyl-acp dehydratase subunit|-like steroid dehydrogenase|-methylenetetrahydromethanopterin reductase|3-beta-hydroxysteroid dehydrogenase|3-hydroxyacyl- dehydrogenase 3-hydroxy-2-methylbutyryl- dehydrogenase|3-hydroxyacyl-thioester dehydratase|3-hydroxyl-thioester dehydratase|3-ketosteroid-9-alpha-hydroxylase oxygenase component|3-ketosteroid-9-al…	EC:1.-.-.-|KEGG:00031 KEGG:00860 KEGG:00906 KEGG:04210| Oxidoreductases.	PF01565.18|FAD binding domain; PF08031.7|Berberine and berberine like	.	0	N
LIN-1	74734	T	G	Rv0067c	transcriptional regulator TetR-family	462	Glu-154-Asp	NSY	.	GO:0003700|alternative rna polymerase sigma factor|arginine repressor|family mn-dependent transcriptional regulator|family transcripitonal regulator|family transcriptional regulator|ferric uptake regulation protein|heat shock protein transcriptional repressor|iron-dependent repressor and activator|membrane protein|mycofactocin system transcriptional regulator|n utilization substance protein|nitra…	.	PF00440.18|Bacterial regulatory proteins, tetR family	.	0	N
LIN-1	82840	TC	T	Rv0074	hypothetical protein	96		DELETION[-1]	Secondary metabolites biosynthesis, transport, and catabolism	GO:0016810|amidohydrolase|apolipoprotein n-acyltransferase|conserved hypothetical protein|deacetylase|glutamine-dependent nad(+) synthetase|glycosyl hydrolase|hydrolase|polyprenol-monophosphomannose synthase ppm1	.	PF01979.15|Amidohydrolase family; PF07969.6|Amidohydrolase family; PF13147.1|Amidohydrolase; PF13594.1|Amidohydrolase	.	0	N
LIN-1	89868	C	T	Rv0081	ArsR family transcriptional regulator	297	Asp-99-Asp	SYN	.	GO:0003700|alternative rna polymerase sigma factor|arginine repressor|family mn-dependent transcriptional regulator|family transcripitonal regulator|family transcriptional regulator|ferric uptake regulation protein|heat shock protein transcriptional repressor|iron-dependent repressor and activator|membrane protein|mycofactocin system transcriptional regulator|n utilization substance protein|nitra…	.	PF01022.15|Bacterial regulatory protein, arsR family; PF12840.2|Helix-turn-helix domain	.	0	N
LIN-1	98963	G	C	Rv0090	membrane protein	487	Ala-163-Pro	NSY	Function unknown	GO:0005886|-dihydroxy-2-naphthoate octaprenyltransferase|abc transporter membrane protein|adenylate cyclase|adenylyl cyclase cya|adhesion component transport abc transporter transmembrane protein|alanine rich lipoprotein|ammonium-transport integral membrane protein amt|anti-sigma factor|antibiotic-transport abc transporter|apa family basic amino acid polyamine antiporter|apolipoprotein n-acyltran…	.	PF09900.4|Predicted membrane protein (DUF2127)	.	2	N
LIN-1	115496	T	G	Rv0101	peptide synthetase Nrp	5499	Arg-1833-Arg	SYN	Lipid metabolism; Secondary metabolites biosynthesis, transport, and catabolism	GO:0000036|acyl carrier protein|fatty-acid- ligase 9|meromycolate extension acyl carrier protein|mycobactin polyketide synthetase|mycocerosic acid synthase membrane-associated mas|p-hydroxybenzoyl-amp ligase 22|peptide synthetase|peptide synthetase nrp|phenolpthiocerol synthesis type-i polyketide synthase|phenyloxazoline synthase|polyketide beta-ketoacyl synthase pks4|polyketide synthase pks1|pol…	EC:6.-.-.-|KEGG:00540| Ligases.	PF00501.23|AMP-binding enzyme; PF00550.20|Phosphopantetheine attachment site; PF00668.15|Condensation domain; PF01370.16|NAD dependent epimerase/dehydratase family; PF07993.7|Male sterility protein; PF13193.1|AMP-binding enzyme C-terminal domain; PF13745.1|HxxPF-repeated domain	TIGR01733|AA-adenyl-dom: amino acid adenylation domain; TIGR01746|Thioester-redct: thioester reductase domain	0	N
LIN-1	123737	TG	T	Rv0104	hypothetical protein	1424		DELETION[-1]	Signal transduction mechanisms	GO:0003824|2 -5 rna ligase superfamily protein|acyl carrier protein|acyl- transferase|alanine and leucine rich protein|alpha- glucanbranching enzyme|amidohydrolase|antibiotic-resistance protein|ap-4-a phosphorylase|atp synthase delta chain|beta- -xylanase|bifunctional penicillin-binding protein 1a 1b 1|cell division inhibitor cdi|cobyric acid synthase 2|coenzyme pqq synthesis protein e|conserved …	.	PF00027.24|Cyclic nucleotide-binding domain	.	0	N
LIN-1	132644	G	T	Rv0109	PE-PGRS family protein PE_PGRS1	1265	Gly-422-Val	NSY	.	.	.	PF00934.15|PE family	.	0	N
LIN-1	137231	C	T	Rv0112	GDP-mannose 4,6-dehydratase Gca	945	Ala-315-Ala	SYN	Carbohydrate transport and metabolism; Cell envelope biogenesis, outer membrane	GO:0008446|gdp-d-mannose dehydratase|gdp-mannose -dehydratase gca; GO:0016491|-diketo-d-gluconate reductase a|-hydroxyacyl-acp dehydratase subunit|-like steroid dehydrogenase|-methylenetetrahydromethanopterin reductase|3-beta-hydroxysteroid dehydrogenase|3-hydroxyacyl- dehydrogenase 3-hydroxy-2-methylbutyryl- dehydrogenase|3-hydroxyacyl-thioester dehydratase|3-hydroxyl-thioester dehydratase|3-ket…	EC:4.2.1.47|KEGG:00051|GDP-mannose 4,6-dehydratase.; K01711|ko00520|Amino sugar and nucleotide sugar metabolism	PF01370.16|NAD dependent epimerase/dehydratase family; PF02719.10|Polysaccharide biosynthesis protein; PF04321.12|RmlD substrate binding domain; PF13460.1|NADH(P)-binding	.	0	N
LIN-1	144562	C	T	Rv0119	fatty-acid-CoA ligase FadD7	516	Ile-172-Ile	SYN	Lipid metabolism; Secondary metabolites biosynthesis, transport, and catabolism	GO:0004321|acyl- ligase 31|fatty acyl-amp ligase|fatty-acid- ligase 1|fatty-acid- ligase 10|fatty-acid- ligase 14|fatty-acid- ligase 19|fatty-acid- ligase 2|fatty-acid- ligase 3|fatty-acid- ligase 35|fatty-acid- ligase 36|fatty-acid- ligase 4|fatty-acid- ligase 5|fatty-acid- ligase 6|fatty-acid- ligase 7|fatty-acid- ligase 8|fatty-acid- synthetase 17|fatty-acid-amp ligase 21|fatty-acid-amp ligase…	EC:2.3.1.86|KEGG:00061|Fatty-acyl-CoA synthase.; EC:6.2.1.-|KEGG:00632 KEGG:00640 KEGG:00642 KEGG:00903 KEGG:00930 KEGG:00960 KEGG:03320| Acid--thiol ligases.; K01913|ko00640|Propanoate metabolism	PF00501.23|AMP-binding enzyme; PF13193.1|AMP-binding enzyme C-terminal domain	.	0	N
LIN-1	146786	G	A	Rv0120c	elongation factor G FusA2	984	Val-328-Val	SYN	Signal transduction mechanisms; Translation, ribosomal structure and biogenesis	GO:0003746|elongation factor g 1|elongation factor g 2|elongation factor p efp|elongation factor tsf|gtp-binding protein|iron-regulated elongation factor tu tuf|n utilization substance protein|transcription elongation factor; GO:0003924|bifunctional enzyme|cell division protein|elongation factor g 1|elongation factor g 2|gtp-binding protein|gtp-binding protein obg|iron-regulated elongation factor…	.	PF00009.22|Elongation factor Tu GTP binding domain; PF00679.19|Elongation factor G C-terminus; PF00735.13|Septin; PF01926.18|50S ribosome-binding GTPase; PF03144.20|Elongation factor Tu domain 2; PF03764.13|Elongation factor G, domain IV; PF14492.1|Elongation Factor G, domain II	TIGR00231|small_GTP: small GTP-binding protein domain; TIGR00484|EF-G: translation elongation factor G	0	N
LIN-1	146870	C	T	Rv0120c	elongation factor G FusA2	900	Gln-300-Gln	SYN	Signal transduction mechanisms; Translation, ribosomal structure and biogenesis	GO:0003746|elongation factor g 1|elongation factor g 2|elongation factor p efp|elongation factor tsf|gtp-binding protein|iron-regulated elongation factor tu tuf|n utilization substance protein|transcription elongation factor; GO:0003924|bifunctional enzyme|cell division protein|elongation factor g 1|elongation factor g 2|gtp-binding protein|gtp-binding protein obg|iron-regulated elongation factor…	.	PF00009.22|Elongation factor Tu GTP binding domain; PF00679.19|Elongation factor G C-terminus; PF00735.13|Septin; PF01926.18|50S ribosome-binding GTPase; PF03144.20|Elongation factor Tu domain 2; PF03764.13|Elongation factor G, domain IV; PF14492.1|Elongation Factor G, domain II	TIGR00231|small_GTP: small GTP-binding protein domain; TIGR00484|EF-G: translation elongation factor G	0	N
LIN-1	160974	C	G	Rv0133	N-acetyltransferase	108	Asn-36-Lys	NSY	.	GO:0008080|acetyltransferase|aminoglycoside 2 -n-acetyltransferase aac|camp-binding protein|enhanced intracellular survival protein eis|l-glutamate alpha-n-acetyltransferase|n-acetyltransferase|n-acetyltransferase phosphorylase|succinyltransferase; GO:0008152|-hydroxyacyl-acp dehydratase subunit|-related protein|1-acylglycerol-3-phosphate o-acyltransferase|1-deoxy-d-xylulose-5-phosphate synthase …	EC:2.3.1.-|KEGG:00310 KEGG:00340 KEGG:00350 KEGG:00360 KEGG:00540 KEGG:00564 KEGG:00565 KEGG:00604 KEGG:00624 KEGG:00632 KEGG:00642 KEGG:00650 KEGG:00903 KEGG:00960 KEGG:01053 KEGG:01056| Transferring groups other than amino-acyl groups.; K00680|ko00362|Benzoate degradation	PF00583.19|Acetyltransferase (GNAT) family; PF13508.1|Acetyltransferase (GNAT) domain	.	0	N
LIN-1	162224	G	A	Rv0134	epoxide hydrolase EphF	456	Trp-152-STP	NON	General function prediction only	GO:0016787|- -diseco-3-hydroxy- -trioxoandrosta-1 -diene-4-oate hydrolase|acetyl hydrolase|acetyl-hydrolase esterase|adp-ribose pyrophosphatase|alpha beta hydrolase|anion transporter atpase|atp synthase a chain|atp synthase b chain|atp synthase c chain|beta-lactamase like protein|beta-lactamase superfamily protein|beta-phosphoglucomutase family hydrolase|bifunctional acylase|bifunctional enzyme 2…	EC:3.3.2.9|KEGG:00980|Microsomal epoxide hydrolase.	PF00561.15|alpha/beta hydrolase fold; PF12695.2|Alpha/beta hydrolase family; PF12697.2|Alpha/beta hydrolase family	.	0	N
LIN-1	167984	C	T	Rv0142	hypothetical protein	276	Asp-92-Asp	SYN	DNA replication, recombination, and repair	GO:0003824|2 -5 rna ligase superfamily protein|acyl carrier protein|acyl- transferase|alanine and leucine rich protein|alpha- glucanbranching enzyme|amidohydrolase|antibiotic-resistance protein|ap-4-a phosphorylase|atp synthase delta chain|beta- -xylanase|bifunctional penicillin-binding protein 1a 1b 1|cell division inhibitor cdi|cobyric acid synthase 2|coenzyme pqq synthesis protein e|conserved …	.	.	.	0	N
LIN-1	168785	C	T	Rv0143c	CIC family chloride channel protein	1396	Val-466-Ile	NSY	Inorganic ion transport and metabolism	GO:0005247|cic family chloride channel protein; GO:0006821|cic family chloride channel protein; GO:0016021|-dihydroxy-2-naphthoate octaprenyltransferase|abc transporter atp-binding protein|abc transporter membrane protein|abc transporter permease|adenylate cyclase|adenylyl cyclase cya|adhesion component transport abc transporter transmembrane protein|alanine and arginine and proline rich transmem…	.	PF00654.15|Voltage gated chloride channel	.	10	N
LIN-1	189946	C	G	Rv0160c	PE family protein PE4	492	Lys-164-Asn	NSY	.	.	.	PF00934.15|PE family; PF08237.6|PE-PPE domain	.	0	N
LIN-1	196872	C	T	Rv0167	ABC transporter permease YrbE1A	14	Thr-5-Ile	NSY	Secondary metabolites biosynthesis, transport, and catabolism	.	.	PF02405.11|Permease	TIGR00056|TIGR00056: conserved hypothetical protein	6	N
LIN-1	211991	C	A	Rv0180c	YhgE/Pip domain-containing protein	258	Lys-86-Asn	NSY	Function unknown	GO:0016021|-dihydroxy-2-naphthoate octaprenyltransferase|abc transporter atp-binding protein|abc transporter membrane protein|abc transporter permease|adenylate cyclase|adenylyl cyclase cya|adhesion component transport abc transporter transmembrane protein|alanine and arginine and proline rich transmembrane protein|alanine and glycine rich transmembrane protein|alanine and proline rich protein|al…	.	PF12051.3|Protein of unknown function (DUF3533); PF12698.2|ABC-2 family transporter protein	TIGR03061|pip_yhgE_Nterm: YhgE/Pip N-terminal domain	6	N
LIN-1	215236	C	T	Rv0184	hypothetical protein	270	Asp-90-Asp	SYN	.	.	.	PF10979.3|Protein of unknown function (DUF2786)	.	0	N
LIN-1	254903	C	A	Rv0213c	methyltransferase	1048	Gly-350-Cys	NSY	Energy production and conversion	GO:0008168|-related protein|2 -o-methyltransferase|3-demethylubiquinone-9 3-methyltransferase|6-o-methylguanine dna methyltransferase|benzoquinone methyltransferase|dna-damage-inducible protein p|helicase|histidyl-trna synthetase|hypothetical protein [Mycobacterium tuberculosis]|hypothetical protein mb1623|methyltransferase|methyltransferase type 11|o-methyltransferase|o-methyltransferase omt|pho…	EC:2.1.1.-|KEGG:00130 KEGG:00150 KEGG:00340 KEGG:00350 KEGG:00380 KEGG:00440 KEGG:00450 KEGG:00626 KEGG:00906 KEGG:03090| Methyltransferases.; K00599|ko00350|Tyrosine metabolism	PF02310.14|B12 binding domain; PF04055.16|Radical SAM superfamily	TIGR01526|nadR_NMN_Atrans: nicotinamide-nucleotide adenylyltransferase	0	N
LIN-1	263149	A	C	Rv0220	esterase LipC	338	Glu-113-Ala	NSY	Amino acid transport and metabolism; Lipid metabolism	GO:0016787|- -diseco-3-hydroxy- -trioxoandrosta-1 -diene-4-oate hydrolase|acetyl hydrolase|acetyl-hydrolase esterase|adp-ribose pyrophosphatase|alpha beta hydrolase|anion transporter atpase|atp synthase a chain|atp synthase b chain|atp synthase c chain|beta-lactamase like protein|beta-lactamase superfamily protein|beta-phosphoglucomutase family hydrolase|bifunctional acylase|bifunctional enzyme 2…	EC:3.1.1.-|KEGG:00534 KEGG:00540 KEGG:00623 KEGG:00650 KEGG:00960 KEGG:01030| Carboxylic ester hydrolases.; K01066|ko00627|Aminobenzoate degradation	PF00135.23|Carboxylesterase family; PF00326.16|Prolyl oligopeptidase family; PF07859.8|alpha/beta hydrolase fold; PF12695.2|Alpha/beta hydrolase family; PF12697.2|Alpha/beta hydrolase family	.	0	N
LIN-1	264298	C	A	Rv0221	diacylglycerol acyltransferase	232	Gln-78-Lys	NSY	.	.	EC:2.3.1.20|KEGG:00561|Diacylglycerol O-acyltransferase.	PF03007.11|Wax ester synthase-like Acyl-CoA acyltransferase domain; PF06974.8|Protein of unknown function (DUF1298)	TIGR02946|acyl_WS_DGAT: acyltransferase, WS/DGAT/MGAT	0	N
LIN-1	264984	C	G	Rv0221	diacylglycerol acyltransferase	918	Thr-306-Thr	SYN	.	.	EC:2.3.1.20|KEGG:00561|Diacylglycerol O-acyltransferase.	PF03007.11|Wax ester synthase-like Acyl-CoA acyltransferase domain; PF06974.8|Protein of unknown function (DUF1298)	TIGR02946|acyl_WS_DGAT: acyltransferase, WS/DGAT/MGAT	0	N
LIN-1	265170	CG	C	Rv0221	diacylglycerol acyltransferase	1104		DELETION[-1]	.	.	EC:2.3.1.20|KEGG:00561|Diacylglycerol O-acyltransferase.	PF03007.11|Wax ester synthase-like Acyl-CoA acyltransferase domain; PF06974.8|Protein of unknown function (DUF1298)	TIGR02946|acyl_WS_DGAT: acyltransferase, WS/DGAT/MGAT	0	N
LIN-1	272678	C	T	Rv0227c	membrane protein	162	Ala-54-Ala	SYN	.	.	.	PF11271.3|Protein of unknown function (DUF3068)	.	2	N
LIN-1	290374	T	C	Rv0241c	3-hydroxyacyl-thioester dehydratase HtdX	281	His-94-Arg	NSY	Lipid metabolism	GO:0004312|3-hydroxyacyl-thioester dehydratase|fatty acid synthase fas; GO:0005835|3-hydroxyacyl-thioester dehydratase|fatty acid synthase fas; GO:0006633|3-hydroxyacyl-thioester dehydratase|3-oxoacyl-|acetyl- carboxylase carboxyl transferase 3|acetyl- propionyl-coenzyme a carboxylase alpha chain alpha subunit 1|c-5 sterol desaturase erg3|fatty acid synthase fas|holo-|malonyl -acyl carrier protei…	.	PF01575.14|MaoC like domain; PF13452.1|N-terminal half of MaoC dehydratase	.	0	N
LIN-1	308312	G	A	Rv0256c	PPE family protein PPE2	1236	Thr-412-Thr	SYN	Cell motility and secretion	.	.	PF00823.14|PPE family	.	0	N
LIN-1	326002	A	G	Rv0270	fatty-acid-CoA ligase FadD2	1436	Asp-479-Gly	NSY	Coenzyme metabolism; Lipid metabolism; Secondary metabolites biosynthesis, transport, and catabolism	GO:0004321|acyl- ligase 31|fatty acyl-amp ligase|fatty-acid- ligase 1|fatty-acid- ligase 10|fatty-acid- ligase 14|fatty-acid- ligase 19|fatty-acid- ligase 2|fatty-acid- ligase 3|fatty-acid- ligase 35|fatty-acid- ligase 36|fatty-acid- ligase 4|fatty-acid- ligase 5|fatty-acid- ligase 6|fatty-acid- ligase 7|fatty-acid- ligase 8|fatty-acid- synthetase 17|fatty-acid-amp ligase 21|fatty-acid-amp ligase…	EC:6.2.1.-|KEGG:00632 KEGG:00640 KEGG:00642 KEGG:00903 KEGG:00930 KEGG:00960 KEGG:03320| Acid--thiol ligases.	PF00501.23|AMP-binding enzyme; PF13193.1|AMP-binding enzyme C-terminal domain	.	0	N
LIN-1	339508	C	T	Rv0280	PPE family protein PPE3	145	Leu-49-Leu	SYN	Cell motility and secretion	.	.	PF00823.14|PPE family	.	0	N
LIN-1	344288	C	G	Rv0283	ESX-3 secretion system protein EccB3	267	Ser-89-Ser	SYN	.	.	.	PF05108.8|Protein of unknown function (DUF690)	TIGR03919|T7SS_EccB: type VII secretion protein EccB	1	N
LIN-1	357582	G	A	Rv0293c	hypothetical protein	483	His-161-His	SYN	.	.	.	PF09752.4|Uncharacterized conserved protein (DUF2048); PF12695.2|Alpha/beta hydrolase family; PF12697.2|Alpha/beta hydrolase family	.	0	N
LIN-1	362007	G	A	Rv0297	PE-PGRS family protein PE_PGRS5	674	Gly-225-Asp	NSY	.	.	.	PF00934.15|PE family	.	0	N
LIN-1	368948	T	C	Rv0304c	PPE family protein PPE5	3817	Ile-1273-Val	NSY	.	.	.	PF01469.13|Pentapeptide repeats (8 copies)	.	0	N
LIN-1	378357	T	G	Rv0309	exported protein	427	Ser-143-Ala	NSY	Function unknown	.	.	PF03734.9|L,D-transpeptidase catalytic domain	.	1	N
LIN-1	378939	G	C	Rv0310c	hypothetical protein	210	Arg-70-Arg	SYN	.	.	.	PF13577.1|SnoaL-like domain	.	0	N
LIN-1	393941	C	T	Rv0327c	cytochrome P450 135A1 Cyp135A1	105	Met-35-Ile	NSY	Secondary metabolites biosynthesis, transport, and catabolism	GO:0004497|antibiotic biosynthesis monooxygenase|cyclohexanone monooxygenase|cytochrome p450 121 cyp121|cytochrome p450 123 cyp123|cytochrome p450 124 cyp124|cytochrome p450 125 cyp125|cytochrome p450 126 cyp126|cytochrome p450 128 cyp128|cytochrome p450 130 cyp130|cytochrome p450 132 cyp132|cytochrome p450 135a1 cyp135a1|cytochrome p450 135b1 cyp135b1|cytochrome p450 136 cyp136|cytochrome p450 1…	EC:1.14.-.-|KEGG:00053 KEGG:00361 KEGG:00600 KEGG:00628 KEGG:00903 KEGG:00905 KEGG:00906 KEGG:00940| Acting on paired donors, with incorporation or reduction of molecular oxygen.; K00517|ko00945|Stilbenoid, diarylheptanoid and gingerol biosynthesis	PF00067.17|Cytochrome P450	.	0	N
LIN-1	396750	G	A	Rv0331	oxidoreductase	550	Val-184-Ile	NSY	Energy production and conversion; General function prediction only	GO:0016491|-diketo-d-gluconate reductase a|-hydroxyacyl-acp dehydratase subunit|-like steroid dehydrogenase|-methylenetetrahydromethanopterin reductase|3-beta-hydroxysteroid dehydrogenase|3-hydroxyacyl- dehydrogenase 3-hydroxy-2-methylbutyryl- dehydrogenase|3-hydroxyacyl-thioester dehydratase|3-hydroxyl-thioester dehydratase|3-ketosteroid-9-alpha-hydroxylase oxygenase component|3-ketosteroid-9-al…	EC:1.-.-.-|KEGG:00031 KEGG:00860 KEGG:00906 KEGG:04210| Oxidoreductases.	PF07992.9|Pyridine nucleotide-disulphide oxidoreductase	.	0	N
LIN-1	399909	TG	T	Rv0335c	PE family protein PE6	142		DELETION[-1]	.	.	.	PF00934.15|PE family	.	0	N
LIN-1	400736	A	G	Rv0336	13E12 repeat family protein	545	Gln-182-Arg	NSY	.	GO:0003676|13e12 repeat family protein|aspartyl-trna synthetase|atp dependent dna helicase|atp-dependent helicase lhr|atp-dependent rna helicase|crossover junction endodeoxyribonuclease|exodeoxyribonuclease vii large subunit|helicase|helicase domain-containing protein|hnh endonuclease|lysyl-trna synthetase 1|lysyl-trna synthetase 2|methyltransferase|multifunctional rnase h alpha-ribazole phosphat…	.	PF02720.12|Domain of unknown function (DUF222)	.	0	N
LIN-1	406274	T	C	Rv0339c	transcriptional regulator	2175	Ala-725-Ala	SYN	.	GO:0000156|family two-component system response regulator|mycobacterial persistence regulator mrpa|nitrate nitrite response transcriptional regulator|potassium-transporting transcriptional regulator|transcriptional regulator|transcriptional regulator -family|transcriptional regulator 1|two-component system response regulator|two-component system sensory transduction protein 3|two-component system…	.	PF00196.14|Bacterial regulatory proteins, luxR family; PF08281.7|Sigma-70, region 4	.	0	N
LIN-1	420405	C	T	Rv0350	chaperone DnaK	571	Arg-191-Cys	NSY	Posttranslational modification, protein turnover, chaperones	GO:0005524|2-amino-4-hydroxy-6-hydroxymethyldihydropteridine pyrophosphokinase|4-diphosphocytidyl-2-c-methyl-d-erythritol kinase|5-formyltetrahydrofolate cyclo-ligase|6-phosphofructokinase|abc macrolide transporter atp-binding protein|abc transporter atp-binding protein|abc transporter efflux protein|abc transporter membrane protein|abc transporter permease|abc1 family protein|acetate kinase|acet…	EC:3.6.1.-|KEGG:00500 KEGG:00540 KEGG:00790| In phosphorous-containing anhydrides.	PF00012.15|Hsp70 protein; PF06723.8|MreB/Mbl protein	TIGR02350|prok_dnaK: chaperone protein DnaK	0	N
LIN-1	434328	A	G	Rv0355c	PPE family protein PPE8	353	Val-118-Ala	NSY	.	.	.	PF00823.14|PPE family; PF01469.13|Pentapeptide repeats (8 copies)	.	0	N
LIN-1	447526	G	C	Rv0370c	oxidoreductase	519	Ile-173-Met	NSY	General function prediction only	GO:0005524|2-amino-4-hydroxy-6-hydroxymethyldihydropteridine pyrophosphokinase|4-diphosphocytidyl-2-c-methyl-d-erythritol kinase|5-formyltetrahydrofolate cyclo-ligase|6-phosphofructokinase|abc macrolide transporter atp-binding protein|abc transporter atp-binding protein|abc transporter efflux protein|abc transporter membrane protein|abc transporter permease|abc1 family protein|acetate kinase|acet…	EC:1.-.-.-|KEGG:00031 KEGG:00860 KEGG:00906 KEGG:04210| Oxidoreductases.	PF00004.24|ATPase family associated with various cellular activities (AAA); PF07726.6|ATPase family associated with various cellular activities (AAA); PF07728.9|AAA domain (dynein-related subfamily)	.	0	N
LIN-1	456512	G	A	Rv0380c	methyltransferase	309	Thr-103-Thr	SYN	Translation, ribosomal structure and biogenesis	GO:0003723|2 -o-methyltransferase|23s rrna methyltransferase|30s ribosomal protein s1|5 -methylthioadenosine phosphorylase pnp|cell division protein|cold shock -box protein a|family protein 1|family pseudouridine synthase|glutamate 5-kinase|gtp-binding protein era|methyltransferase|n utilization substance protein|poly polymerase|polyribonucleotide nucleotidyltransferase|protein fmu|pseudouridine …	EC:2.1.1.-|KEGG:00130 KEGG:00150 KEGG:00340 KEGG:00350 KEGG:00380 KEGG:00440 KEGG:00450 KEGG:00626 KEGG:00906 KEGG:03090| Methyltransferases.; K00599|ko00350|Tyrosine metabolism	PF00588.14|SpoU rRNA Methylase family	.	0	N
LIN-1	469045	C	T	Rv0389	phosphoribosylglycinamide formyltransferase 2 PurT	708	Asn-236-Asn	SYN	Nucleotide transport and metabolism	GO:0000287|-farnesyl diphosphate synthase|2-oxoglutarate decarboxylase|3-isopropylmalate dehydrogenase|3-methyl-2-oxobutanoate hydroxymethyltransferase|6-phosphofructokinase|acetolactate synthase|acetolactate synthase large subunit 2|adenosine kinase|adenylosuccinate synthetase|adenylyl cyclase cya|amidophosphoribosyltransferase|atp phosphoribosyltransferase|bifunctional menaquinone biosynthesis …	EC:2.1.2.2|KEGG:00230 KEGG:00670|Phosphoribosylglycinamide formyltransferase.; K08289|ko00670|One carbon pool by folate	PF02222.17|ATP-grasp domain; PF13535.1|ATP-grasp domain	TIGR01142|purT: phosphoribosylglycinamide formyltransferase 2	0	N
LIN-1	471669	A	G	Rv0392c	NADH dehydrogenase NdhA	974	Met-325-Thr	NSY	Energy production and conversion; General function prediction only; Posttranslational modification, protein turnover, chaperones	GO:0003954|nadh dehydrogenase|nadh dehydrogenase ndh; GO:0050660|acetolactate synthase|acyl- dehydrogenase|acyl- dehydrogenase 1|acyl- dehydrogenase 10|acyl- dehydrogenase 12|acyl- dehydrogenase 13|acyl- dehydrogenase 15|acyl- dehydrogenase 16|acyl- dehydrogenase 17|acyl- dehydrogenase 18|acyl- dehydrogenase 19|acyl- dehydrogenase 2|acyl- dehydrogenase 20|acyl- dehydrogenase 21|acyl- dehydrogenas…	EC:1.6.99.3|KEGG:00190|NADH dehydrogenase.	PF00070.22|Pyridine nucleotide-disulphide oxidoreductase; PF07992.9|Pyridine nucleotide-disulphide oxidoreductase	.	1	N
LIN-1	485233	C	T	Rv0404	fatty-acid-AMP ligase FadD30	1254	His-418-His	SYN	Lipid metabolism; Secondary metabolites biosynthesis, transport, and catabolism	GO:0004321|acyl- ligase 31|fatty acyl-amp ligase|fatty-acid- ligase 1|fatty-acid- ligase 10|fatty-acid- ligase 14|fatty-acid- ligase 19|fatty-acid- ligase 2|fatty-acid- ligase 3|fatty-acid- ligase 35|fatty-acid- ligase 36|fatty-acid- ligase 4|fatty-acid- ligase 5|fatty-acid- ligase 6|fatty-acid- ligase 7|fatty-acid- ligase 8|fatty-acid- synthetase 17|fatty-acid-amp ligase 21|fatty-acid-amp ligase…	EC:6.2.1.-|KEGG:00632 KEGG:00640 KEGG:00642 KEGG:00903 KEGG:00930 KEGG:00960 KEGG:03320| Acid--thiol ligases.	PF00501.23|AMP-binding enzyme	.	0	N
LIN-1	485788	T	G	Rv0405	polyketide synthase Pks6	55	Leu-19-Val	NSY	Lipid metabolism; Secondary metabolites biosynthesis, transport, and catabolism	GO:0000036|acyl carrier protein|fatty-acid- ligase 9|meromycolate extension acyl carrier protein|mycobactin polyketide synthetase|mycocerosic acid synthase membrane-associated mas|p-hydroxybenzoyl-amp ligase 22|peptide synthetase|peptide synthetase nrp|phenolpthiocerol synthesis type-i polyketide synthase|phenyloxazoline synthase|polyketide beta-ketoacyl synthase pks4|polyketide synthase pks1|pol…	.	PF00109.21|Beta-ketoacyl synthase, N-terminal domain; PF00550.20|Phosphopantetheine attachment site; PF00698.16|Acyl transferase domain; PF00975.15|Thioesterase domain; PF02801.17|Beta-ketoacyl synthase, C-terminal domain	.	0	N
LIN-1	492658	G	A	Rv0408	phosphate acetyltransferase Pta	870	Ala-290-Ala	SYN	Energy production and conversion; General function prediction only	GO:0005737|-dimethylarginine dimethylaminohydrolase 1|2-dehydropantoate 2-reductase|3 -phosphoadenosine 5 -phosphosulfate reductase|3-dehydroquinate synthase|3-isopropylmalate dehydrogenase|3-methyl-2-oxobutanoate hydroxymethyltransferase|3-oxoacyl-|3-phosphoshikimate 1-carboxyvinyltransferase|4-alpha-glucanotransferase|acetaldehyde dehydrogenase|acetate kinase|acetylglutamate kinase|acetylornith…	EC:2.3.1.8|KEGG:00430 KEGG:00620 KEGG:00640|Phosphate acetyltransferase.; K13788|ko00640|Propanoate metabolism	PF01515.14|Phosphate acetyl/butaryl transferase; PF07085.7|DRTGG domain; PF13500.1|AAA domain	TIGR00016|ackA: acetate kinase; TIGR00651|pta: phosphate acetyltransferase	0	N
LIN-1	495476	C	T	Rv0410c	serine/threonine-protein kinase PknG	1842	Ser-614-Ser	SYN	DNA replication, recombination, and repair; General function prediction only; Signal transduction mechanisms; Transcription	GO:0004674|serine threonine-protein kinase|serine threonine-protein kinase transcriptional regulator|transmembrane serine threonine-protein kinase a|transmembrane serine threonine-protein kinase b|transmembrane serine threonine-protein kinase d|transmembrane serine threonine-protein kinase e|transmembrane serine threonine-protein kinase h|transmembrane serine threonine-protein kinase i|transmembr…	EC:2.7.11.1|KEGG:01510 KEGG:03320 KEGG:04010 KEGG:04012 KEGG:04110 KEGG:04111 KEGG:04140 KEGG:04150 KEGG:04210 KEGG:04310 KEGG:04320 KEGG:04340 KEGG:04350 KEGG:04360 KEGG:04370 KEGG:04510 KEGG:04520 KEGG:04530 KEGG:04540 KEGG:04620 KEGG:04630 KEGG:04650 KEGG:04660 KEGG:04662 KEGG:04664 KEGG:04670 KEGG:04710 KEGG:04720 KEGG:04730 KEGG:04810 KEGG:04910 KEGG:04912 KEGG:04914 KEGG:04916 KEGG:04920 KE…	PF00069.20|Protein kinase domain; PF07714.12|Protein tyrosine kinase	.	0	N
LIN-1	549254	C	T	Rv0457c	prolyl oligopeptidase	357	Trp-119-STP	NON	Amino acid transport and metabolism	GO:0004252|atp-dependent clp protease proteolytic subunit 1 1|atp-dependent clp protease proteolytic subunit 2 2|holliday junction dna helicase|membrane-anchored mycosin 3|membrane-anchored mycosin 4|mycosin 1|proline rich membrane-anchored mycosin 5|prolyl oligopeptidase|protease ii|protease-related protein|repressor|serine protease|type vii secretion-associated serine protease mycosin; GO:00065…	EC:3.4.21.26|None|Prolyl oligopeptidase.	PF00326.16|Prolyl oligopeptidase family; PF02897.10|Prolyl oligopeptidase, N-terminal beta-propeller domain	.	0	N
LIN-1	555948	T	C	Rv0465c	transcriptional regulator	362	Gln-121-Arg	NSY	General function prediction only	GO:0043565|antitoxin|family mn-dependent transcriptional regulator|nitrate nitrite response transcriptional regulator|transcriptional regulator|transcriptional regulator -family|transcriptional regulator lrp -family|two-component system transcriptional -family|two-component system transcriptional regulatory protein|virulence-regulating transcriptional regulator|zn peptidase; GO:0045449|antitoxin …	.	PF01381.17|Helix-turn-helix; PF06114.8|Domain of unknown function (DUF955); PF09856.4|Predicted transcriptional regulator (DUF2083); PF12844.2|Helix-turn-helix domain; PF13560.1|Helix-turn-helix domain	.	0	N
LIN-1	556038	G	T	Rv0465c	transcriptional regulator	272	Pro-91-Gln	NSY	General function prediction only	GO:0043565|antitoxin|family mn-dependent transcriptional regulator|nitrate nitrite response transcriptional regulator|transcriptional regulator|transcriptional regulator -family|transcriptional regulator lrp -family|two-component system transcriptional -family|two-component system transcriptional regulatory protein|virulence-regulating transcriptional regulator|zn peptidase; GO:0045449|antitoxin …	.	PF01381.17|Helix-turn-helix; PF06114.8|Domain of unknown function (DUF955); PF09856.4|Predicted transcriptional regulator (DUF2083); PF12844.2|Helix-turn-helix domain; PF13560.1|Helix-turn-helix domain	.	0	N
LIN-1	560667	C	T	Rv0469	mycolic acid synthase UmaA	777	Asn-259-Asn	SYN	Cell envelope biogenesis, outer membrane	GO:0008610|acyltransferase 5|cyclopropane mycolic acid synthase 1 1|cyclopropane mycolic acid synthase 2 2|cyclopropane-fatty-acyl-phospholipid synthase|cyclopropane-fatty-acyl-phospholipid synthase 1|ketoreductase|methoxy mycolic acid synthase 1 1|methoxy mycolic acid synthase 2 2|methoxy mycolic acid synthase 3 3|methoxy mycolic acid synthase 4 4|methyltransferase|mycolic acid synthase|trans-ac…	EC:2.1.1.79|None|Cyclopropane-fatty-acyl-phospholipid synthase.	PF02353.15|Mycolic acid cyclopropane synthetase; PF08241.7|Methyltransferase domain; PF08242.7|Methyltransferase domain; PF13489.1|Methyltransferase domain; PF13649.1|Methyltransferase domain	.	0	N
LIN-1	560669	A	G	Rv0469	mycolic acid synthase UmaA	779	Lys-260-Arg	NSY	Cell envelope biogenesis, outer membrane	GO:0008610|acyltransferase 5|cyclopropane mycolic acid synthase 1 1|cyclopropane mycolic acid synthase 2 2|cyclopropane-fatty-acyl-phospholipid synthase|cyclopropane-fatty-acyl-phospholipid synthase 1|ketoreductase|methoxy mycolic acid synthase 1 1|methoxy mycolic acid synthase 2 2|methoxy mycolic acid synthase 3 3|methoxy mycolic acid synthase 4 4|methyltransferase|mycolic acid synthase|trans-ac…	EC:2.1.1.79|None|Cyclopropane-fatty-acyl-phospholipid synthase.	PF02353.15|Mycolic acid cyclopropane synthetase; PF08241.7|Methyltransferase domain; PF08242.7|Methyltransferase domain; PF13489.1|Methyltransferase domain; PF13649.1|Methyltransferase domain	.	0	N
LIN-1	564726	C	T	Rv0473	transmembrane protein	1160	Thr-387-Met	NSY	Function unknown	GO:0016021|-dihydroxy-2-naphthoate octaprenyltransferase|abc transporter atp-binding protein|abc transporter membrane protein|abc transporter permease|adenylate cyclase|adenylyl cyclase cya|adhesion component transport abc transporter transmembrane protein|alanine and arginine and proline rich transmembrane protein|alanine and glycine rich transmembrane protein|alanine and proline rich protein|al…	.	PF04286.7|Protein of unknown function (DUF445)	.	3	N
LIN-1	568696	G	T	Rv0479c	membrane protein	275	Ala-92-Glu	NSY	.	GO:0005886|-dihydroxy-2-naphthoate octaprenyltransferase|abc transporter membrane protein|adenylate cyclase|adenylyl cyclase cya|adhesion component transport abc transporter transmembrane protein|alanine rich lipoprotein|ammonium-transport integral membrane protein amt|anti-sigma factor|antibiotic-transport abc transporter|apa family basic amino acid polyamine antiporter|apolipoprotein n-acyltran…	.	PF11209.3|Protein of unknown function (DUF2993)	.	1	N
LIN-1	580339	C	A	Rv0490	two-component system sensor histidine kinase SenX3	988	Arg-330-Arg	SYN	Signal transduction mechanisms	GO:0000155|anti-anti-sigma factor|family two-component system sensor histidine kinase|potassium channel sensor histidine kinase|two-component system sensor histidine kinase|two-component system sensor histidine kinase 3; GO:0000160|anti-anti-sigma factor|family two-component system response regulator|family two-component system sensor histidine kinase|integral membrane sensor signal transduction …	EC:2.7.13.3|KEGG:02020 KEGG:02030 KEGG:02031 KEGG:03090|Histidine kinase.	PF00512.20|His Kinase A (phospho-acceptor) domain; PF02518.21|Histidine kinase-, DNA gyrase B-, and HSP90-like ATPase	.	1	N
LIN-1	591968	G	A	Rv0501	UDP-glucose 4-epimerase GalE2	312	Ala-104-Ala	SYN	Carbohydrate transport and metabolism; Cell envelope biogenesis, outer membrane	GO:0003978|udp-glucose 4-epimerase 1|udp-glucose 4-epimerase 2|udp-glucose 4-epimerase 3|udp-glucose-4-epimerase; GO:0044237|cell division inhibitor cdi|dtdp-glucose -dehydratase|gdp-mannose -dehydratase gca|nad-dependent epimerase dehydratase|nucleotide-sugar epimerase|oxidoreductase|udp-glucose 4-epimerase 1|udp-glucose 4-epimerase 2|udp-glucose 4-epimerase 3; GO:0050662|3-hydroxybutyryl- dehyd…	EC:5.1.3.2|KEGG:00052 KEGG:00520|UDP-glucose 4-epimerase.; K01784|ko00520|Amino sugar and nucleotide sugar metabolism	PF01073.14|3-beta hydroxysteroid dehydrogenase/isomerase family; PF01370.16|NAD dependent epimerase/dehydratase family	.	0	N
LIN-1	595504	G	A	Rv0505c	phosphoserine phosphatase SerB1	1085	Ala-362-Val	NSY	Amino acid transport and metabolism	GO:0004647|had family ib|phosphoserine phosphatase 1|phosphoserine phosphatase 2; GO:0008152|-hydroxyacyl-acp dehydratase subunit|-related protein|1-acylglycerol-3-phosphate o-acyltransferase|1-deoxy-d-xylulose-5-phosphate synthase dxs2|2-hydroxyhepta- -diene- -dioate isomerase|2-keto-4-pentenoate hydratase|3-demethylubiquinone-9 3-methyltransferase|4-hydroxy-2-oxovalerate aldolase|6-o-methylguan…	EC:3.1.3.3|KEGG:00260|Phosphoserine phosphatase.	PF00702.21|haloacid dehalogenase-like hydrolase; PF08282.7|haloacid dehalogenase-like hydrolase; PF12710.2|haloacid dehalogenase-like hydrolase	TIGR01488|HAD-SF-IB: HAD phosphoserine phosphatase-like hydrolase, family IB; TIGR01490|HAD-SF-IB-hyp1: HAD hydrolase, family IB	1	N
LIN-1	607098	A	G	Rv0515	13E12 repeat family protein	545	Gln-182-Arg	NSY	.	GO:0003676|13e12 repeat family protein|aspartyl-trna synthetase|atp dependent dna helicase|atp-dependent helicase lhr|atp-dependent rna helicase|crossover junction endodeoxyribonuclease|exodeoxyribonuclease vii large subunit|helicase|helicase domain-containing protein|hnh endonuclease|lysyl-trna synthetase 1|lysyl-trna synthetase 2|methyltransferase|multifunctional rnase h alpha-ribazole phosphat…	.	PF02720.12|Domain of unknown function (DUF222)	.	0	N
LIN-1	615941	G	A	Rv0524	glutamate-1-semialdehyde 2,1-aminomutase HemL	1104	Glu-368-Glu	SYN	Amino acid transport and metabolism; Coenzyme metabolism	GO:0005737|-dimethylarginine dimethylaminohydrolase 1|2-dehydropantoate 2-reductase|3 -phosphoadenosine 5 -phosphosulfate reductase|3-dehydroquinate synthase|3-isopropylmalate dehydrogenase|3-methyl-2-oxobutanoate hydroxymethyltransferase|3-oxoacyl-|3-phosphoshikimate 1-carboxyvinyltransferase|4-alpha-glucanotransferase|acetaldehyde dehydrogenase|acetate kinase|acetylglutamate kinase|acetylornith…	EC:5.4.3.8|KEGG:00860|Glutamate-1-semialdehyde 2,1-aminomutase.	PF00202.16|Aminotransferase class-III	TIGR00713|hemL: glutamate-1-semialdehyde-2,1-aminomutase	0	N
LIN-1	621393	G	A	Rv0530	hypothetical protein	484	Val-162-Ile	NSY	Cell division and chromosome partitioning	.	.	PF01656.18|CobQ/CobB/MinD/ParA nucleotide binding domain; PF13614.1|AAA domain	.	0	N
LIN-1	627353	C	G	Rv0536	UDP-glucose 4-epimerase GalE3	103	Pro-35-Ala	NSY	Carbohydrate transport and metabolism; Cell envelope biogenesis, outer membrane	GO:0003978|udp-glucose 4-epimerase 1|udp-glucose 4-epimerase 2|udp-glucose 4-epimerase 3|udp-glucose-4-epimerase; GO:0005975|4-alpha-glucanotransferase|6-phosphofructokinase|alanine rich transferase|alpha- glucanbranching enzyme|alpha-glucosidase|beta- -glucanase|beta- -xylanase|beta-glucosidase|chitinase|d- -d-heptose- -biphosphate phosphatase|glucanase|glycosyl hydrolase|glycosyltransferase|lip…	EC:5.1.3.2|KEGG:00052 KEGG:00520|UDP-glucose 4-epimerase.; K01784|ko00520|Amino sugar and nucleotide sugar metabolism	PF01073.14|3-beta hydroxysteroid dehydrogenase/isomerase family; PF01370.16|NAD dependent epimerase/dehydratase family; PF13460.1|NADH(P)-binding	.	0	N
LIN-1	643486	G	A	Rv0552	hypothetical protein	595	Gly-199-Ser	NSY	General function prediction only	GO:0016810|amidohydrolase|apolipoprotein n-acyltransferase|conserved hypothetical protein|deacetylase|glutamine-dependent nad(+) synthetase|glycosyl hydrolase|hydrolase|polyprenol-monophosphomannose synthase ppm1	.	PF01979.15|Amidohydrolase family; PF07969.6|Amidohydrolase family; PF13594.1|Amidohydrolase	.	0	N
LIN-1	646534	A	T	Rv0555	bifunctional menaquinone biosynthesis protein MenD	234	Thr-78-Thr	SYN	Coenzyme metabolism	GO:0000287|-farnesyl diphosphate synthase|2-oxoglutarate decarboxylase|3-isopropylmalate dehydrogenase|3-methyl-2-oxobutanoate hydroxymethyltransferase|6-phosphofructokinase|acetolactate synthase|acetolactate synthase large subunit 2|adenosine kinase|adenylosuccinate synthetase|adenylyl cyclase cya|amidophosphoribosyltransferase|atp phosphoribosyltransferase|bifunctional menaquinone biosynthesis …	EC:2.2.1.9|None|synthase.	PF02776.13|Thiamine pyrophosphate enzyme, N-terminal TPP binding domain	TIGR00173|menD: 2-succinyl-5-enolpyruvyl-6-hydroxy-3-cyclohexene-1-carboxylic-acid synthase	1	N
LIN-1	649348	C	T	Rv0557	mannosyltransferase MgtA	810	Ala-270-Ala	SYN	Cell envelope biogenesis, outer membrane	GO:0009058|8-amino-7-oxononanoate synthase 2|alpha- -glucosyltransferase|aminotransferase|aspartate aminotransferase|chalcone synthase pks10|chalcone synthase pks11|cobalamin biosynthesis protein|cystathionine beta-lyase|gdp-mannose-dependent alpha-(1-2)-phosphatidylinositol mannosyltransferase|glucose-1-phosphate uridylyltransferase|glycosyltransferase|histidinol-phosphate aminotransferase|histi…	EC:2.4.1.-|KEGG:00051 KEGG:00510 KEGG:00512 KEGG:00513 KEGG:00533 KEGG:00540 KEGG:00561 KEGG:00563 KEGG:00600 KEGG:00601 KEGG:00602 KEGG:00603 KEGG:00604 KEGG:01030 KEGG:01031| Hexosyltransferases.	PF00534.15|Glycosyl transferases group 1; PF13439.1|Glycosyltransferase Family 4; PF13477.1|Glycosyl transferase 4-like; PF13579.1|Glycosyl transferase 4-like domain; PF13692.1|Glycosyl transferases group 1	.	0	N
LIN-1	655710	G	A	Rv0564c	glycerol-3-phosphate dehydrogenase GpdA1	243	Val-81-Val	SYN	Energy production and conversion	GO:0004367|glycerol-3-phosphate dehydrogenase 1|glycerol-3-phosphate dehydrogenase 2; GO:0008654|cdp-diacylglycerol pyrophosphatase cdh|cdp-diacylglycerol synthase|cdp-diacylglycerol-glycerol-3-phosphate 3-phosphatidyltransferase 2|cdp-diacylglycerol-serine o-phosphatidyltransferase|diacylglycerol kinase|glycerol-3-phosphate acyltransferase 2|glycerol-3-phosphate dehydrogenase 1|glycerol-3-phosph…	EC:1.1.1.94|KEGG:00564|Glycerol-3-phosphate dehydrogenase (NAD(P)(+)).	PF01210.18|NAD-dependent glycerol-3-phosphate dehydrogenase N-terminus; PF03807.12|NADP oxidoreductase coenzyme F420-dependent; PF07479.9|NAD-dependent glycerol-3-phosphate dehydrogenase C-terminus	.	0	N
LIN-1	673069	C	G	Rv0578c	PE-PGRS family protein PE_PGRS7	2851	Gly-951-Arg	NSY	.	.	.	PF00934.15|PE family	.	0	N
LIN-1	673347	A	T	Rv0578c	PE-PGRS family protein PE_PGRS7	2573	Ile-858-Asn	NSY	.	.	.	PF00934.15|PE family	.	0	N
LIN-1	678443	C	T	Rv0583c	lipoprotein LpqN	636	Thr-212-Thr	SYN	.	.	.	PF10738.4|Probable lipoprotein LpqN	.	0	N
LIN-1	685958	G	A	Rv0588	ABC transporter permease YrbE2B	28	Ala-10-Thr	NSY	Secondary metabolites biosynthesis, transport, and catabolism	.	.	PF02405.11|Permease	TIGR00056|TIGR00056: conserved hypothetical protein	6	N
LIN-1	705000	G	A	Rv0610c	hypothetical protein	913	Gln-305-STP	NON	.	.	.	.	.	0	N
LIN-1	720866	G	T	Rv0629c	exonuclease V alpha chain RecD	870	Ala-290-Ala	SYN	DNA replication, recombination, and repair	GO:0004386|excinuclease abc|exonuclease v alpha chain|exonuclease v gamma chain|helicase|helicase domain-containing protein|primosomal protein n|transcription termination factor rho; GO:0004519|13e12 repeat family protein|adenine glycosylase|endonuclease iii nth|endonuclease viii nei|exodeoxyribonuclease iii protein|exonuclease v alpha chain|exonuclease v beta chain|exonuclease v gamma chain|fe-s…	EC:3.1.11.5|None|Exodeoxyribonuclease V.	PF01443.13|Viral (Superfamily 1) RNA helicase; PF05127.9|Helicase; PF13245.1|Part of AAA domain; PF13401.1|AAA domain; PF13538.1|UvrD-like helicase C-terminal domain; PF13604.1|AAA domain	TIGR01447|recD: exodeoxyribonuclease V, alpha subunit	0	N
LIN-1	722855	G	A	Rv0630c	exonuclease V beta chain RecB	2162	Pro-721-Leu	NSY	DNA replication, recombination, and repair	GO:0003677|3-methyladenine dna glycosylase mpg|5 -3 exonuclease|alanine and arginine rich protein|antitoxin|antitoxin 13|antitoxin 19|antitoxin 20|antitoxin 37|antitoxin 44|antitoxin 48|antitoxin 6|antitoxin 7|atp-dependent clp protease atp-binding subunit|atp-dependent dna helicase|atp-dependent dna helicase ii 1|atp-dependent dna helicase ii 2|bifunctional regulatory protein and dna repair enzy…	EC:3.1.11.5|None|Exodeoxyribonuclease V.	PF00580.16|UvrD/REP helicase N-terminal domain; PF12705.2|PD-(D/E)XK nuclease superfamily; PF13245.1|Part of AAA domain; PF13361.1|UvrD-like helicase C-terminal domain	TIGR00609|recB: exodeoxyribonuclease V, beta subunit	0	N
LIN-1	726501	C	A	Rv0631c	exonuclease V gamma chain RecC	1809	Leu-603-Leu	SYN	DNA replication, recombination, and repair	GO:0004386|excinuclease abc|exonuclease v alpha chain|exonuclease v gamma chain|helicase|helicase domain-containing protein|primosomal protein n|transcription termination factor rho; GO:0004519|13e12 repeat family protein|adenine glycosylase|endonuclease iii nth|endonuclease viii nei|exodeoxyribonuclease iii protein|exonuclease v alpha chain|exonuclease v beta chain|exonuclease v gamma chain|fe-s…	EC:3.1.11.5|None|Exodeoxyribonuclease V.	PF04257.9|Exodeoxyribonuclease V, gamma subunit	TIGR01450|recC: exodeoxyribonuclease V, gamma subunit	0	N
LIN-1	730090	G	A	Rv0633c	exported protein	80	Ala-27-Val	NSY	.	.	.	.	.	1	N
LIN-1	734119	T	C	Rv0638	preprotein translocase subunit SecE1	380	Met-127-Thr	NSY	.	GO:0005886|-dihydroxy-2-naphthoate octaprenyltransferase|abc transporter membrane protein|adenylate cyclase|adenylyl cyclase cya|adhesion component transport abc transporter transmembrane protein|alanine rich lipoprotein|ammonium-transport integral membrane protein amt|anti-sigma factor|antibiotic-transport abc transporter|apa family basic amino acid polyamine antiporter|apolipoprotein n-acyltran…	K03073|ko03070|Bacterial secretion system	PF00584.15|SecE/Sec61-gamma subunits of protein translocation complex	TIGR00964|secE_bact: preprotein translocase, SecE subunit	1	N
LIN-1	752049	C	T	Rv0655	ribonucleotide-transport ABC transporter ATP-binding protein Mkl	530	Ala-177-Val	NSY	Amino acid transport and metabolism; Carbohydrate transport and metabolism; Cell division and chromosome partitioning; Coenzyme metabolism; Defense mechanisms; Energy production and conversion; General function prediction only; Inorganic ion transport and metabolism; Posttranslational modification, protein turnover, chaperones; Secondary metabolites biosynthesis, transport, and catabolism	GO:0005524|2-amino-4-hydroxy-6-hydroxymethyldihydropteridine pyrophosphokinase|4-diphosphocytidyl-2-c-methyl-d-erythritol kinase|5-formyltetrahydrofolate cyclo-ligase|6-phosphofructokinase|abc macrolide transporter atp-binding protein|abc transporter atp-binding protein|abc transporter efflux protein|abc transporter membrane protein|abc transporter permease|abc1 family protein|acetate kinase|acet…	.	PF00005.22|ABC transporter; PF13304.1|AAA domain	.	0	N
LIN-1	754390	G	A	Rv0658c	integral membrane protein	23	Thr-8-Ile	NSY	.	GO:0016020|abc transporter efflux protein|abortive phage infection protein|acyltransferase|bacterioferritin|cation diffusion facilitator family transporter|conserved membrane protein|cytochrome c-type biogenesis protein|decaprenylphosphoryl-beta-d-ribose 2 -oxidase|doxorubicin resistance abc transporter permease|formate hydrogenlyase|integral membrane cytochrome d ubiquinol oxidase|integral membr…	.	PF02517.11|CAAX protease self-immunity	.	7	N
LIN-1	763887	C	T	Rv0668	DNA-directed RNA polymerase RpoC	515	Ala-172-Val	NSY	Transcription	GO:0003677|3-methyladenine dna glycosylase mpg|5 -3 exonuclease|alanine and arginine rich protein|antitoxin|antitoxin 13|antitoxin 19|antitoxin 20|antitoxin 37|antitoxin 44|antitoxin 48|antitoxin 6|antitoxin 7|atp-dependent clp protease atp-binding subunit|atp-dependent dna helicase|atp-dependent dna helicase ii 1|atp-dependent dna helicase ii 2|bifunctional regulatory protein and dna repair enzy…	EC:2.7.7.6|KEGG:00230 KEGG:00240 KEGG:02020 KEGG:03020|DNA-directed RNA polymerase.; K03046|ko00240|Pyrimidine metabolism	PF00623.15|RNA polymerase Rpb1, domain 2; PF04983.13|RNA polymerase Rpb1, domain 3; PF04997.7|RNA polymerase Rpb1, domain 1; PF04998.12|RNA polymerase Rpb1, domain 5; PF05000.12|RNA polymerase Rpb1, domain 4	TIGR02386|rpoC_TIGR: DNA-directed RNA polymerase, beta' subunit	0	N
LIN-1	763889	C	A	Rv0668	DNA-directed RNA polymerase RpoC	517	Arg-173-Arg	SYN	Transcription	GO:0003677|3-methyladenine dna glycosylase mpg|5 -3 exonuclease|alanine and arginine rich protein|antitoxin|antitoxin 13|antitoxin 19|antitoxin 20|antitoxin 37|antitoxin 44|antitoxin 48|antitoxin 6|antitoxin 7|atp-dependent clp protease atp-binding subunit|atp-dependent dna helicase|atp-dependent dna helicase ii 1|atp-dependent dna helicase ii 2|bifunctional regulatory protein and dna repair enzy…	EC:2.7.7.6|KEGG:00230 KEGG:00240 KEGG:02020 KEGG:03020|DNA-directed RNA polymerase.; K03046|ko00240|Pyrimidine metabolism	PF00623.15|RNA polymerase Rpb1, domain 2; PF04983.13|RNA polymerase Rpb1, domain 3; PF04997.7|RNA polymerase Rpb1, domain 1; PF04998.12|RNA polymerase Rpb1, domain 5; PF05000.12|RNA polymerase Rpb1, domain 4	TIGR02386|rpoC_TIGR: DNA-directed RNA polymerase, beta' subunit	0	N
LIN-1	797600	C	T	Rv0697	dehydrogenase	665	Thr-222-Met	NSY	Amino acid transport and metabolism	GO:0006066|dehydrogenase|dehydrogenase fad flavoprotein gmc oxidoreductase; GO:0016614|dehydrogenase|dehydrogenase fad flavoprotein gmc oxidoreductase|oxidoreductase; GO:0050660|acetolactate synthase|acyl- dehydrogenase|acyl- dehydrogenase 1|acyl- dehydrogenase 10|acyl- dehydrogenase 12|acyl- dehydrogenase 13|acyl- dehydrogenase 15|acyl- dehydrogenase 16|acyl- dehydrogenase 17|acyl- dehydrogenase…	EC:1.-.-.-|KEGG:00031 KEGG:00860 KEGG:00906 KEGG:04210| Oxidoreductases.	PF00732.14|GMC oxidoreductase; PF05199.8|GMC oxidoreductase	TIGR03970|Rv0697: dehydrogenase, Rv0697 family	0	N
LIN-1	810290	C	G	Rv0713	transmembrane protein	342	Thr-114-Thr	SYN	.	GO:0016021|-dihydroxy-2-naphthoate octaprenyltransferase|abc transporter atp-binding protein|abc transporter membrane protein|abc transporter permease|adenylate cyclase|adenylyl cyclase cya|adhesion component transport abc transporter transmembrane protein|alanine and arginine and proline rich transmembrane protein|alanine and glycine rich transmembrane protein|alanine and proline rich protein|al…	.	PF14494.1|Domain of unknown function (DUF4436)	.	4	N
LIN-1	811495	C	G	Rv0714	50S ribosomal protein L14 RplN	120	Val-40-Val	SYN	Translation, ribosomal structure and biogenesis	GO:0003735|30s ribosomal protein s1|30s ribosomal protein s10|30s ribosomal protein s11|30s ribosomal protein s12|30s ribosomal protein s13|30s ribosomal protein s14 1|30s ribosomal protein s14 2|30s ribosomal protein s15|30s ribosomal protein s16|30s ribosomal protein s17|30s ribosomal protein s18 1|30s ribosomal protein s18 2|30s ribosomal protein s19|30s ribosomal protein s2|30s ribosomal prot…	.	PF00238.14|Ribosomal protein L14p/L23e	TIGR01067|rplN_bact: ribosomal protein L14	0	N
LIN-1	812505	C	T	Rv0716	50S ribosomal protein L5 RplE	444	Val-148-Val	SYN	Translation, ribosomal structure and biogenesis	GO:0000049|30s ribosomal protein s10|30s ribosomal protein s12|30s ribosomal protein s13|30s ribosomal protein s7|50s ribosomal protein l1|50s ribosomal protein l16|50s ribosomal protein l5|alanyl-trna synthetase|phenylalanyl-trna synthetase alpha chain|phenylalanyl-trna synthetase beta chain|ribonuclease|ribonuclease p protein component|trna (5-methylaminomethyl-2-thiouridylate)-methyltransferas…	.	PF00281.14|Ribosomal protein L5; PF00673.16|ribosomal L5P family C-terminus	.	0	N
LIN-1	817699	G	A	Rv0724A	hypothetical protein	171	Ser-57-Ser	SYN	.	GO:0008168|-related protein|2 -o-methyltransferase|3-demethylubiquinone-9 3-methyltransferase|6-o-methylguanine dna methyltransferase|benzoquinone methyltransferase|dna-damage-inducible protein p|helicase|histidyl-trna synthetase|hypothetical protein [Mycobacterium tuberculosis]|hypothetical protein mb1623|methyltransferase|methyltransferase type 11|o-methyltransferase|o-methyltransferase omt|pho…	.	PF04072.9|Leucine carboxyl methyltransferase	TIGR00027|mthyl_TIGR00027: methyltransferase, TIGR00027 family	0	N
LIN-1	819216	T	C	Rv0726c	s-adenosylmethionine-dependent methyltransferase	428	Glu-143-Gly	NSY	Secondary metabolites biosynthesis, transport, and catabolism	GO:0008168|-related protein|2 -o-methyltransferase|3-demethylubiquinone-9 3-methyltransferase|6-o-methylguanine dna methyltransferase|benzoquinone methyltransferase|dna-damage-inducible protein p|helicase|histidyl-trna synthetase|hypothetical protein [Mycobacterium tuberculosis]|hypothetical protein mb1623|methyltransferase|methyltransferase type 11|o-methyltransferase|o-methyltransferase omt|pho…	.	PF04072.9|Leucine carboxyl methyltransferase	TIGR00027|mthyl_TIGR00027: methyltransferase, TIGR00027 family	0	N
LIN-1	841497	C	G	Rv0749	toxin VapC31	267	Leu-89-Leu	SYN	General function prediction only	.	.	PF01850.16|PIN domain	TIGR00028|Mtu_PIN_fam: Mycobacterium tuberculosis PIN domain family	0	N
LIN-1	841498	A	G	Rv0749	toxin VapC31	268	Met-90-Val	NSY	General function prediction only	.	.	PF01850.16|PIN domain	TIGR00028|Mtu_PIN_fam: Mycobacterium tuberculosis PIN domain family	0	N
LIN-1	846999	G	A	Rv0754	PE-PGRS family protein PE_PGRS11	838	Gly-280-Arg	NSY	Carbohydrate transport and metabolism	.	.	PF00300.17|Histidine phosphatase superfamily (branch 1); PF00934.15|PE family	.	0	N
LIN-1	850988	A	G	Rv0756c	hypothetical protein	482	Ile-161-Thr	NSY	.	.	.	.	.	0	N
LIN-1	865764	C	T	Rv0772	phosphoribosylamine glycine ligase PurD	1176	His-392-His	SYN	Nucleotide transport and metabolism	GO:0000287|-farnesyl diphosphate synthase|2-oxoglutarate decarboxylase|3-isopropylmalate dehydrogenase|3-methyl-2-oxobutanoate hydroxymethyltransferase|6-phosphofructokinase|acetolactate synthase|acetolactate synthase large subunit 2|adenosine kinase|adenylosuccinate synthetase|adenylyl cyclase cya|amidophosphoribosyltransferase|atp phosphoribosyltransferase|bifunctional menaquinone biosynthesis …	EC:6.3.4.13|KEGG:00230|Phosphoribosylamine--glycine ligase.	PF01071.14|Phosphoribosylglycinamide synthetase, ATP-grasp (A) domain; PF02843.11|Phosphoribosylglycinamide synthetase, C domain; PF02844.10|Phosphoribosylglycinamide synthetase, N domain; PF13535.1|ATP-grasp domain	TIGR00877|purD: phosphoribosylamine--glycine ligase	0	N
LIN-1	885692	G	T	Rv0791c	hypothetical protein	152	Thr-51-Lys	NSY	Energy production and conversion	GO:0016491|-diketo-d-gluconate reductase a|-hydroxyacyl-acp dehydratase subunit|-like steroid dehydrogenase|-methylenetetrahydromethanopterin reductase|3-beta-hydroxysteroid dehydrogenase|3-hydroxyacyl- dehydrogenase 3-hydroxy-2-methylbutyryl- dehydrogenase|3-hydroxyacyl-thioester dehydratase|3-hydroxyl-thioester dehydratase|3-ketosteroid-9-alpha-hydroxylase oxygenase component|3-ketosteroid-9-al…	.	PF00296.15|Luciferase-like monooxygenase	TIGR03619|F420_Rv2161c: probable F420-dependent oxidoreductase, Rv2161c family	0	N
LIN-1	895085	A	G	Rv0802c	succinyltransferase	547	Phe-183-Leu	NSY	Translation, ribosomal structure and biogenesis	GO:0008080|acetyltransferase|aminoglycoside 2 -n-acetyltransferase aac|camp-binding protein|enhanced intracellular survival protein eis|l-glutamate alpha-n-acetyltransferase|n-acetyltransferase|n-acetyltransferase phosphorylase|succinyltransferase; GO:0008152|-hydroxyacyl-acp dehydratase subunit|-related protein|1-acylglycerol-3-phosphate o-acyltransferase|1-deoxy-d-xylulose-5-phosphate synthase …	.	PF13302.1|Acetyltransferase (GNAT) domain	.	0	N
LIN-1	895123	C	T	Rv0802c	succinyltransferase	509	Arg-170-His	NSY	Translation, ribosomal structure and biogenesis	GO:0008080|acetyltransferase|aminoglycoside 2 -n-acetyltransferase aac|camp-binding protein|enhanced intracellular survival protein eis|l-glutamate alpha-n-acetyltransferase|n-acetyltransferase|n-acetyltransferase phosphorylase|succinyltransferase; GO:0008152|-hydroxyacyl-acp dehydratase subunit|-related protein|1-acylglycerol-3-phosphate o-acyltransferase|1-deoxy-d-xylulose-5-phosphate synthase …	.	PF13302.1|Acetyltransferase (GNAT) domain	.	0	N
LIN-1	910018	C	A	Rv0816c	thioredoxin ThiX	19	Ala-7-Ser	NSY	.	GO:0016491|-diketo-d-gluconate reductase a|-hydroxyacyl-acp dehydratase subunit|-like steroid dehydrogenase|-methylenetetrahydromethanopterin reductase|3-beta-hydroxysteroid dehydrogenase|3-hydroxyacyl- dehydrogenase 3-hydroxy-2-methylbutyryl- dehydrogenase|3-hydroxyacyl-thioester dehydratase|3-hydroxyl-thioester dehydratase|3-ketosteroid-9-alpha-hydroxylase oxygenase component|3-ketosteroid-9-al…	EC:1.-.-.-|KEGG:00031 KEGG:00860 KEGG:00906 KEGG:04210| Oxidoreductases.	PF00085.15|Thioredoxin	.	1	N
LIN-1	928486	C	T	Rv0834c	PE-PGRS family protein PE_PGRS14	2003	Gly-668-Asp	NSY	.	.	.	PF00934.15|PE family	.	0	N
LIN-1	952600	C	T	Rv0855	fatty-acid-CoA racemase Far	966	Ile-322-Ile	SYN	Energy production and conversion	GO:0008152|-hydroxyacyl-acp dehydratase subunit|-related protein|1-acylglycerol-3-phosphate o-acyltransferase|1-deoxy-d-xylulose-5-phosphate synthase dxs2|2-hydroxyhepta- -diene- -dioate isomerase|2-keto-4-pentenoate hydratase|3-demethylubiquinone-9 3-methyltransferase|4-hydroxy-2-oxovalerate aldolase|6-o-methylguanine dna methyltransferase|acetyl- acetyltransferase|acetyl- acetyltransferase 4|ac…	EC:5.1.-.-|None| Racemases and epimerases.; K01796|ko04146|Peroxisome	PF02515.12|CoA-transferase family III	.	0	N
LIN-1	977199	G	A	Rv0878c	PPE family protein PPE13	1008	Gly-336-Gly	SYN	.	GO:0005886|-dihydroxy-2-naphthoate octaprenyltransferase|abc transporter membrane protein|adenylate cyclase|adenylyl cyclase cya|adhesion component transport abc transporter transmembrane protein|alanine rich lipoprotein|ammonium-transport integral membrane protein amt|anti-sigma factor|antibiotic-transport abc transporter|apa family basic amino acid polyamine antiporter|apolipoprotein n-acyltran…	.	PF00823.14|PPE family; PF01469.13|Pentapeptide repeats (8 copies)	.	0	N
LIN-1	987604	C	T	Rv0888	exported protein	369	Gly-123-Gly	SYN	.	GO:0005886|-dihydroxy-2-naphthoate octaprenyltransferase|abc transporter membrane protein|adenylate cyclase|adenylyl cyclase cya|adhesion component transport abc transporter transmembrane protein|alanine rich lipoprotein|ammonium-transport integral membrane protein amt|anti-sigma factor|antibiotic-transport abc transporter|apa family basic amino acid polyamine antiporter|apolipoprotein n-acyltran…	.	PF03372.18|Endonuclease/Exonuclease/phosphatase family	.	1	N
LIN-1	996222	G	A	Rv0893c	s-adenosylmethionine-dependent methyltransferase	77	Ala-26-Val	NSY	Secondary metabolites biosynthesis, transport, and catabolism	GO:0008168|-related protein|2 -o-methyltransferase|3-demethylubiquinone-9 3-methyltransferase|6-o-methylguanine dna methyltransferase|benzoquinone methyltransferase|dna-damage-inducible protein p|helicase|histidyl-trna synthetase|hypothetical protein [Mycobacterium tuberculosis]|hypothetical protein mb1623|methyltransferase|methyltransferase type 11|o-methyltransferase|o-methyltransferase omt|pho…	.	PF04072.9|Leucine carboxyl methyltransferase	TIGR00027|mthyl_TIGR00027: methyltransferase, TIGR00027 family	0	N
LIN-1	1002345	T	C	Rv0897c	oxidoreductase	74	Tyr-25-Cys	NSY	Secondary metabolites biosynthesis, transport, and catabolism	GO:0005886|-dihydroxy-2-naphthoate octaprenyltransferase|abc transporter membrane protein|adenylate cyclase|adenylyl cyclase cya|adhesion component transport abc transporter transmembrane protein|alanine rich lipoprotein|ammonium-transport integral membrane protein amt|anti-sigma factor|antibiotic-transport abc transporter|apa family basic amino acid polyamine antiporter|apolipoprotein n-acyltran…	EC:1.-.-.-|KEGG:00031 KEGG:00860 KEGG:00906 KEGG:04210| Oxidoreductases.	PF00890.19|FAD binding domain; PF01134.17|Glucose inhibited division protein A; PF01266.19|FAD dependent oxidoreductase; PF01494.14|FAD binding domain; PF01946.12|Thi4 family; PF07992.9|Pyridine nucleotide-disulphide oxidoreductase; PF13450.1|NAD(P)-binding Rossmann-like domain	.	0	N
LIN-1	1009493	C	T	Rv0906	hypothetical protein	547	Gln-183-STP	NON	General function prediction only	.	.	PF12706.2|Beta-lactamase superfamily domain; PF13483.1|Beta-lactamase superfamily domain	.	0	N
LIN-1	1022617	G	A	Rv0917	glycine betaine transport integral membrane protein BetP	527	Arg-176-Gln	NSY	Cell envelope biogenesis, outer membrane	GO:0005215|dipeptide-transport abc transporter integral membrane protein|family sulfate permease|glutamine-binding lipoprotein|glycine betaine transport integral membrane protein|lipoprotein|mfs drug efflux transporter p55|mfs metabolite:h+ symporter family protein|mfs mhs alpha-ketoglutarate permease|oligopeptide-transport abc transporter integral membrane protein|osmoprotectant binding lipoprot…	.	PF02028.12|BCCT family transporter	TIGR00842|bcct: transporter, betaine/carnitine/choline transporter (BCCT) family	12	N
LIN-1	1027731	G	C	Rv0922	transposase	43	Ala-15-Pro	NSY	DNA replication, recombination, and repair	.	.	PF01385.14|Probable transposase	.	0	N
LIN-1	1030001	A	G	Rv0923c	hypothetical protein	581	Val-194-Ala	NSY	General function prediction only	.	.	PF05908.6|Protein of unknown function (DUF867); PF06094.7|AIG2-like family; PF13772.1|AIG2-like family	.	0	N
LIN-1	1032528	T	C	Rv0925c	manganese transporter	110	Asp-37-Gly	NSY	General function prediction only	GO:0005886|-dihydroxy-2-naphthoate octaprenyltransferase|abc transporter membrane protein|adenylate cyclase|adenylyl cyclase cya|adhesion component transport abc transporter transmembrane protein|alanine rich lipoprotein|ammonium-transport integral membrane protein amt|anti-sigma factor|antibiotic-transport abc transporter|apa family basic amino acid polyamine antiporter|apolipoprotein n-acyltran…	.	PF03358.10|NADPH-dependent FMN reductase	.	0	N
LIN-1	1043140	C	T	Rv0934	periplasmic phosphate-binding lipoprotein PstS1	1022	Thr-341-Ile	NSY	Inorganic ion transport and metabolism	GO:0005315|inorganic phosphate transporter integral membrane protein|periplasmic phosphate-binding lipoprotein 1|periplasmic phosphate-binding lipoprotein 2|periplasmic phosphate-binding lipoprotein 3|phosphate-transport abc transporter atp-binding protein|phosphate-transport abc transporter integral membrane protein 1|phosphate-transport abc transporter integral membrane protein 2|phosphate-tran…	K02040|ko02020|Two-component system	PF01547.20|Bacterial extracellular solute-binding protein; PF12727.2|PBP superfamily domain; PF12849.2|PBP superfamily domain	TIGR00975|3a0107s03: phosphate ABC transporter, phosphate-binding protein PstS	0	N
LIN-1	1048106	G	A	Rv0938	ATP dependent DNA ligase LigD	1967	Arg-656-His	NSY	DNA replication, recombination, and repair	GO:0003896|atp dependent dna ligase|dna ligase|dna polymerase|dna primase; GO:0003910|atp dependent dna ligase|atp-dependent dna ligase; GO:0005524|2-amino-4-hydroxy-6-hydroxymethyldihydropteridine pyrophosphokinase|4-diphosphocytidyl-2-c-methyl-d-erythritol kinase|5-formyltetrahydrofolate cyclo-ligase|6-phosphofructokinase|abc macrolide transporter atp-binding protein|abc transporter atp-binding…	EC:6.5.1.1|None|DNA ligase (ATP).; K01971|ko03450|Non-homologous end-joining	PF01068.16|ATP dependent DNA ligase domain; PF01896.14|Eukaryotic and archaeal DNA primase small subunit; PF04679.10|ATP dependent DNA ligase C terminal region; PF13298.1|DNA polymerase Ligase (LigD)	TIGR02776|NHEJ_ligase_prk: DNA ligase D; TIGR02777|LigD_PE_dom: DNA ligase D, 3'-phosphoesterase domain; TIGR02778|ligD_pol: DNA polymerase LigD, polymerase domain; TIGR02779|NHEJ_ligase_lig: DNA polymerase LigD, ligase domain	0	N
LIN-1	1061390	T	C	Rv0950c	hypothetical protein	269	Glu-90-Gly	NSY	Cell division and chromosome partitioning; Cell envelope biogenesis, outer membrane	GO:0004222|atp-dependent zinc metalloprotease|ensor-transducer protein|integral membrane protein|membrane protein|metalloprotease|o-sialoglycoprotein endopeptidase gcp|protease transmembrane protein heat shock protein|transmembrane alanine and leucine rich protein|universal bacterial protein|y3815_mycbo ame: full=uncharacterized protein mb3815c flags: precursor|zinc metalloprotease zmp1|zinc prot…	.	PF01551.17|Peptidase family M23	.	0	N
LIN-1	1063926	C	T	Rv0952	succinyl-CoA synthetase alpha chain SucD	783	Gly-261-Gly	SYN	Energy production and conversion	GO:0003878|succinyl- synthetase alpha chain; GO:0004775|succinyl- synthetase alpha chain|succinyl- synthetase beta chain; GO:0005524|2-amino-4-hydroxy-6-hydroxymethyldihydropteridine pyrophosphokinase|4-diphosphocytidyl-2-c-methyl-d-erythritol kinase|5-formyltetrahydrofolate cyclo-ligase|6-phosphofructokinase|abc macrolide transporter atp-binding protein|abc transporter atp-binding protein|abc tr…	EC:6.2.1.5|KEGG:00020 KEGG:00640 KEGG:00660 KEGG:00720|Succinate--CoA ligase (ADP-forming).; K01902|ko00640|Propanoate metabolism	PF00549.14|CoA-ligase; PF02629.14|CoA binding domain; PF13607.1|Succinyl-CoA ligase like flavodoxin domain	TIGR01019|sucCoAalpha: succinate-CoA ligase, alpha subunit	0	N
LIN-1	1066042	A	G	Rv0954	transmembrane protein	912	STP-304-STP	SYN	.	GO:0005886|-dihydroxy-2-naphthoate octaprenyltransferase|abc transporter membrane protein|adenylate cyclase|adenylyl cyclase cya|adhesion component transport abc transporter transmembrane protein|alanine rich lipoprotein|ammonium-transport integral membrane protein amt|anti-sigma factor|antibiotic-transport abc transporter|apa family basic amino acid polyamine antiporter|apolipoprotein n-acyltran…	.	.	.	4	N
LIN-1	1072346	A	G	Rv0959	hypothetical protein	1088	Asp-363-Gly	NSY	General function prediction only	.	.	PF13519.1|von Willebrand factor type A domain	.	0	N
LIN-1	1077628	GC	G	Rv0966c	hypothetical protein	212		DELETION[-1]	.	.	.	PF08044.6|Domain of unknown function (DUF1707)	.	0	N
LIN-1	1077758	C	T	Rv0966c	hypothetical protein	82	Ala-28-Thr	NSY	.	.	.	PF08044.6|Domain of unknown function (DUF1707)	.	0	N
LIN-1	1083759	A	G	Rv0973c	acetyl-/propionyl-coenzyme A carboxylase alpha chain alpha subunit AccA2	1996	Ser-666-Pro	NSY	Amino acid transport and metabolism; Energy production and conversion; Lipid metabolism; Nucleotide transport and metabolism	GO:0004075|acetyl- propionyl-coenzyme a carboxylase 3|acetyl- propionyl-coenzyme a carboxylase alpha chain alpha subunit 1|acetyl- propionyl-coenzyme a carboxylase alpha chain alpha subunit 2; GO:0005524|2-amino-4-hydroxy-6-hydroxymethyldihydropteridine pyrophosphokinase|4-diphosphocytidyl-2-c-methyl-d-erythritol kinase|5-formyltetrahydrofolate cyclo-ligase|6-phosphofructokinase|abc macrolide tra…	EC:6.3.4.14|KEGG:00061|Biotin carboxylase.; EC:6.4.1.3|KEGG:00280 KEGG:00640|Propionyl-CoA carboxylase.; K01965|ko00640|Propanoate metabolism	PF00289.17|Carbamoyl-phosphate synthase L chain, N-terminal domain; PF00364.17|Biotin-requiring enzyme; PF02785.14|Biotin carboxylase C-terminal domain; PF02786.12|Carbamoyl-phosphate synthase L chain, ATP binding domain; PF07478.8|D-ala D-ala ligase C-terminus; PF13535.1|ATP-grasp domain	.	0	N
LIN-1	1086652	C	A	Rv0974c	acetyl-/propionyl-CoA carboxylase beta subunit AccD2	698	Arg-233-Leu	NSY	Lipid metabolism	GO:0004658|acetyl- propionyl- carboxylase beta subunit 1|acetyl- propionyl- carboxylase beta subunit 2|propionyl- carboxylase beta chain 4 4|propionyl- carboxylase beta chain 5 5|propionyl- carboxylase beta chain 6 6	EC:6.4.1.-|None| Ligases that form carbon-carbon bonds.	PF01039.17|Carboxyl transferase domain	.	0	N
LIN-1	1111522	T	C	Rv0994	molybdopterin biosynthesis protein MoeA1	1250	Val-417-Ala	NSY	Coenzyme metabolism	GO:0006777|- fusion protein|cina-like protein|molybdenum cofactor biosynthesis protein a1 1|molybdenum cofactor biosynthesis protein a2 2|molybdenum cofactor biosynthesis protein c1 1|molybdenum cofactor biosynthesis protein c2 2|molybdenum cofactor biosynthesis protein c3 3|molybdenum cofactor biosynthesis protein d1 1|molybdenum cofactor biosynthesis protein e1 1|molybdenum cofactor biosynthesi…	EC:2.10.1.1|None|Molybdopterin molybdotransferase.	PF00994.19|Probable molybdopterin binding domain; PF03453.12|MoeA N-terminal region (domain I and II); PF03454.10|MoeA C-terminal region (domain IV)	TIGR00177|molyb_syn: molybdenum cofactor synthesis domain	0	N
LIN-1	1117409	C	T	Rv1001	arginine deiminase ArcA	221	Thr-74-Ile	NSY	Amino acid transport and metabolism	GO:0005737|-dimethylarginine dimethylaminohydrolase 1|2-dehydropantoate 2-reductase|3 -phosphoadenosine 5 -phosphosulfate reductase|3-dehydroquinate synthase|3-isopropylmalate dehydrogenase|3-methyl-2-oxobutanoate hydroxymethyltransferase|3-oxoacyl-|3-phosphoshikimate 1-carboxyvinyltransferase|4-alpha-glucanotransferase|acetaldehyde dehydrogenase|acetate kinase|acetylglutamate kinase|acetylornith…	EC:3.5.3.6|KEGG:00330|Arginine deiminase.	PF02274.12|Amidinotransferase	TIGR01078|arcA: arginine deiminase	0	N
LIN-1	1119743	C	T	Rv1002c	protein O-mannosyltransferase	201	Leu-67-Leu	SYN	Posttranslational modification, protein turnover, chaperones	GO:0000030|protein o-mannosyltransferase; GO:0005886|-dihydroxy-2-naphthoate octaprenyltransferase|abc transporter membrane protein|adenylate cyclase|adenylyl cyclase cya|adhesion component transport abc transporter transmembrane protein|alanine rich lipoprotein|ammonium-transport integral membrane protein amt|anti-sigma factor|antibiotic-transport abc transporter|apa family basic amino acid poly…	.	PF02366.13|Dolichyl-phosphate-mannose-protein mannosyltransferase; PF13231.1|Dolichyl-phosphate-mannose-protein mannosyltransferase	.	8	N
LIN-1	1121075	G	A	Rv1004c	membrane protein	1078	Leu-360-Leu	SYN	.	.	.	.	.	1	N
LIN-1	1139226	G	A	Rv1020	transcription-repair coupling factor Mfd	256	Ala-86-Thr	NSY	DNA replication, recombination, and repair; General function prediction only; Transcription; Translation, ribosomal structure and biogenesis	GO:0003684|dna polymerase|dna polymerase iv|dna repair protein|dna-damage-inducible protein f|endonuclease viii|endonuclease viii nei|formamidopyrimidine-dna glycosylase|formamidopyrimidine-dna glycosylase fpg|protein|transcription-repair coupling factor mfd; GO:0003700|alternative rna polymerase sigma factor|arginine repressor|family mn-dependent transcriptional regulator|family transcripitonal …	EC:3.6.4.-|None| Acting on acid anhydrides; involved in cellular and subcellular movement.	PF00270.24|DEAD/DEAH box helicase; PF00271.26|Helicase conserved C-terminal domain; PF02559.11|CarD-like/TRCF domain; PF03461.10|TRCF domain; PF04851.10|Type III restriction enzyme, res subunit	TIGR00580|mfd: transcription-repair coupling factor	0	N
LIN-1	1151489	CGT	C	Rv1028c	potassium channel sensor histidine kinase KdpD	202		DELETION[-2]	Signal transduction mechanisms	GO:0000155|anti-anti-sigma factor|family two-component system sensor histidine kinase|potassium channel sensor histidine kinase|two-component system sensor histidine kinase|two-component system sensor histidine kinase 3; GO:0000160|anti-anti-sigma factor|family two-component system response regulator|family two-component system sensor histidine kinase|integral membrane sensor signal transduction …	EC:2.7.13.3|KEGG:02020 KEGG:02030 KEGG:02031 KEGG:03090|Histidine kinase.	PF00512.20|His Kinase A (phospho-acceptor) domain; PF00582.21|Universal stress protein family; PF02518.21|Histidine kinase-, DNA gyrase B-, and HSP90-like ATPase; PF02702.12|Osmosensitive K+ channel His kinase sensor domain	.	3	N
LIN-1	1155704	C	T	Rv1030	potassium-transporting P-type ATPase B chain KdpB	1977	Ile-659-Ile	SYN	Inorganic ion transport and metabolism	GO:0000287|-farnesyl diphosphate synthase|2-oxoglutarate decarboxylase|3-isopropylmalate dehydrogenase|3-methyl-2-oxobutanoate hydroxymethyltransferase|6-phosphofructokinase|acetolactate synthase|acetolactate synthase large subunit 2|adenosine kinase|adenylosuccinate synthetase|adenylyl cyclase cya|amidophosphoribosyltransferase|atp phosphoribosyltransferase|bifunctional menaquinone biosynthesis …	EC:3.6.3.12|KEGG:02020|Potassium-transporting ATPase.	PF00122.15|E1-E2 ATPase; PF00702.21|haloacid dehalogenase-like hydrolase; PF12710.2|haloacid dehalogenase-like hydrolase	TIGR00680|kdpA: K+-transporting ATPase, A subunit; TIGR01494|ATPase_P-type: HAD ATPase, P-type, family IC; TIGR01497|kdpB: K+-transporting ATPase, B subunit	7	N
LIN-1	1157775	G	C	Rv1032c	two-component system sensor histidine kinase TrcS	185	Ser-62-Cys	NSY	Signal transduction mechanisms	GO:0000155|anti-anti-sigma factor|family two-component system sensor histidine kinase|potassium channel sensor histidine kinase|two-component system sensor histidine kinase|two-component system sensor histidine kinase 3; GO:0000160|anti-anti-sigma factor|family two-component system response regulator|family two-component system sensor histidine kinase|integral membrane sensor signal transduction …	EC:2.7.13.3|KEGG:02020 KEGG:02030 KEGG:02031 KEGG:03090|Histidine kinase.; EC:2.7.3.-|None| Phosphotransferases with a nitrogenous group as acceptor.	PF00512.20|His Kinase A (phospho-acceptor) domain; PF00672.20|HAMP domain; PF02518.21|Histidine kinase-, DNA gyrase B-, and HSP90-like ATPase	.	2	N
LIN-1	1184831	G	T	Rv1061	hypothetical protein	812	Arg-271-Leu	NSY	General function prediction only	GO:0004044|amidophosphoribosyltransferase|glutamine amidotransferase; GO:0006541|amidophosphoribosyltransferase|amidotransferase|anthranilate synthase component 1|anthranilate synthase component ii|asparagine synthetase|carbamoyl-phosphate synthase small chain|cobyric acid synthase 1|cobyric acid synthase 2|cobyrinic acid -diamide synthase|ctp synthase|glucosamine-fructose-6-phosphate aminotransf…	.	PF00310.16|Glutamine amidotransferases class-II; PF13230.1|Glutamine amidotransferases class-II; PF13522.1|Glutamine amidotransferase domain	.	0	N
LIN-1	1188922	G	A	Rv1067c	PE-PGRS family protein PE_PGRS19	1508	Pro-503-Leu	NSY	.	.	.	PF00934.15|PE family	.	0	N
LIN-1	1192835	G	A	Rv1069c	hypothetical protein	1444	Arg-482-Trp	NSY	Function unknown	.	.	PF10081.4|Alpha/beta-hydrolase family; PF15420.1|Alpha/beta-hydrolase family N-terminus	.	5	N
LIN-1	1199024	T	C	Rv1074c	beta-ketoacyl CoA thiolase FadA3	355	Thr-119-Ala	NSY	Lipid metabolism	GO:0003985|acetyl- acetyltransferase|acetyl- acetyltransferase 4|acetyl- acetyltransferase 5|acetyl- acetyltransferase 6|acetyl- acyltransferase 2|acyl- thiolase|beta-ketoacyl thiolase 3|lipid carrier protein or keto acyl- thiolase ltp3; GO:0008152|-hydroxyacyl-acp dehydratase subunit|-related protein|1-acylglycerol-3-phosphate o-acyltransferase|1-deoxy-d-xylulose-5-phosphate synthase dxs2|2-hydr…	EC:2.3.1.9|KEGG:00071 KEGG:00072 KEGG:00280 KEGG:00310 KEGG:00380 KEGG:00620 KEGG:00632 KEGG:00640 KEGG:00650 KEGG:02020|Acetyl-CoA C-acetyltransferase.; K00626|ko00900|Terpenoid backbone biosynthesis	PF00108.18|Thiolase, N-terminal domain; PF02803.13|Thiolase, C-terminal domain	TIGR01930|AcCoA-C-Actrans: acetyl-CoA C-acetyltransferase	0	N
LIN-1	1228121	A	G	Rv1099c	fructose 1,6-bisphosphatase GlpX	569	Ile-190-Thr	NSY	Carbohydrate transport and metabolism	GO:0006071|dak phosphatase|dak2 domain fusion protein|fructose -bisphosphatase|glycerolphosphodiesterase|glycerophosphoryl diester phosphodiesterase 1|glycerophosphoryl diester phosphodiesterase 2; GO:0042132|fructose -bisphosphatase	EC:3.1.3.11|KEGG:00010 KEGG:00030 KEGG:00051 KEGG:00710 KEGG:04910|Fructose-bisphosphatase.; K02446|ko00030|Pentose phosphate pathway	PF03320.8|Bacterial fructose-1,6-bisphosphatase, glpX-encoded	TIGR00330|glpX: fructose-1,6-bisphosphatase, class II	0	N
LIN-1	1237408	G	A	Rv1111c	hypothetical protein	790	Pro-264-Ser	NSY	.	.	.	.	.	4	N
LIN-1	1271148	A	AG	Rv1143	alpha-methylacyl-CoA racemase Mcr	1082		INSERTION[1]	Energy production and conversion	GO:0008111|alpha-methylacyl- racemase mcr; GO:0008152|-hydroxyacyl-acp dehydratase subunit|-related protein|1-acylglycerol-3-phosphate o-acyltransferase|1-deoxy-d-xylulose-5-phosphate synthase dxs2|2-hydroxyhepta- -diene- -dioate isomerase|2-keto-4-pentenoate hydratase|3-demethylubiquinone-9 3-methyltransferase|4-hydroxy-2-oxovalerate aldolase|6-o-methylguanine dna methyltransferase|acetyl- acety…	EC:5.1.99.4|None|Alpha-methylacyl-CoA racemase.; K01796|ko04146|Peroxisome	PF02515.12|CoA-transferase family III	.	0	N
LIN-1	1314623	C	T	Rv1181	polyketide beta-ketoacyl synthase Pks4	893	Ala-298-Val	NSY	Energy production and conversion; General function prediction only; Lipid metabolism; Secondary metabolites biosynthesis, transport, and catabolism	GO:0000036|acyl carrier protein|fatty-acid- ligase 9|meromycolate extension acyl carrier protein|mycobactin polyketide synthetase|mycocerosic acid synthase membrane-associated mas|p-hydroxybenzoyl-amp ligase 22|peptide synthetase|peptide synthetase nrp|phenolpthiocerol synthesis type-i polyketide synthase|phenyloxazoline synthase|polyketide beta-ketoacyl synthase pks4|polyketide synthase pks1|pol…	EC:2.7.1.-|KEGG:00561 KEGG:00562 KEGG:00632 KEGG:00760 KEGG:04070| Phosphotransferases with an alcohol group as acceptor.	PF00106.20|short chain dehydrogenase; PF00107.21|Zinc-binding dehydrogenase; PF00108.18|Thiolase, N-terminal domain; PF00109.21|Beta-ketoacyl synthase, N-terminal domain; PF00550.20|Phosphopantetheine attachment site; PF00698.16|Acyl transferase domain; PF02801.17|Beta-ketoacyl synthase, C-terminal domain; PF08240.7|Alcohol dehydrogenase GroES-like domain; PF08659.5|KR domain; PF13602.1|Zinc-bind…	.	0	N
LIN-1	1320514	G	A	Rv1182	polyketide synthase associated protein PapA3	474	Val-158-Val	SYN	.	.	.	PF00668.15|Condensation domain	.	0	N
LIN-1	1320620	C	G	Rv1182	polyketide synthase associated protein PapA3	580	Leu-194-Val	NSY	.	.	.	PF00668.15|Condensation domain	.	0	N
LIN-1	1340280	T	C	Rv1196	PPE family protein PPE18	926	Leu-309-Ser	NSY	Cell motility and secretion	.	.	PF00823.14|PPE family; PF12484.3|Polymorphic PE/PPE proteins C terminal	.	0	N
LIN-1	1344863	C	T	Rv1201c	tetrahydrodipicolinate N-succinyltransferase DapD	313	Gly-105-Ser	NSY	Amino acid transport and metabolism	GO:0008666|tetrahydrodipicolinate n-succinyltransferase	EC:2.3.1.117|KEGG:00300|2,3,4,5-tetrahydropyridine-2,6-dicarboxylate N-succinyltransferase.	PF14602.1|Hexapeptide repeat of succinyl-transferase; PF14789.1|Tetrahydrodipicolinate N-succinyltransferase middle	TIGR03535|DapD_actino: 2,3,4,5-tetrahydropyridine-2,6-dicarboxylate N-succinyltransferase	0	N
LIN-1	1348524	GCCA	G	Rv1204c	hypothetical protein	107		DELETION[-3]	.	GO:0005524|2-amino-4-hydroxy-6-hydroxymethyldihydropteridine pyrophosphokinase|4-diphosphocytidyl-2-c-methyl-d-erythritol kinase|5-formyltetrahydrofolate cyclo-ligase|6-phosphofructokinase|abc macrolide transporter atp-binding protein|abc transporter atp-binding protein|abc transporter efflux protein|abc transporter membrane protein|abc transporter permease|abc1 family protein|acetate kinase|acet…	.	PF13191.1|AAA ATPase domain	.	0	N
LIN-1	1356654	C	T	Rv1213	glucose-1-phosphate adenylyltransferase GlgC	813	Asp-271-Asp	SYN	Carbohydrate transport and metabolism; Cell envelope biogenesis, outer membrane; Translation, ribosomal structure and biogenesis	GO:0005524|2-amino-4-hydroxy-6-hydroxymethyldihydropteridine pyrophosphokinase|4-diphosphocytidyl-2-c-methyl-d-erythritol kinase|5-formyltetrahydrofolate cyclo-ligase|6-phosphofructokinase|abc macrolide transporter atp-binding protein|abc transporter atp-binding protein|abc transporter efflux protein|abc transporter membrane protein|abc transporter permease|abc1 family protein|acetate kinase|acet…	EC:2.7.7.27|KEGG:00500|Glucose-1-phosphate adenylyltransferase.; K00975|ko00520|Amino sugar and nucleotide sugar metabolism	PF00483.18|Nucleotidyl transferase; PF12804.2|MobA-like NTP transferase domain	TIGR02091|glgC: glucose-1-phosphate adenylyltransferase	0	N
LIN-1	1369395	C	T	Rv1226c	transmembrane protein	907	Gly-303-Ser	NSY	Function unknown	GO:0016021|-dihydroxy-2-naphthoate octaprenyltransferase|abc transporter atp-binding protein|abc transporter membrane protein|abc transporter permease|adenylate cyclase|adenylyl cyclase cya|adhesion component transport abc transporter transmembrane protein|alanine and arginine and proline rich transmembrane protein|alanine and glycine rich transmembrane protein|alanine and proline rich protein|al…	.	PF03703.9|Bacterial PH domain	.	5	N
LIN-1	1369741	G	A	Rv1226c	transmembrane protein	561	Tyr-187-Tyr	SYN	Function unknown	GO:0016021|-dihydroxy-2-naphthoate octaprenyltransferase|abc transporter atp-binding protein|abc transporter membrane protein|abc transporter permease|adenylate cyclase|adenylyl cyclase cya|adhesion component transport abc transporter transmembrane protein|alanine and arginine and proline rich transmembrane protein|alanine and glycine rich transmembrane protein|alanine and proline rich protein|al…	.	PF03703.9|Bacterial PH domain	.	5	N
LIN-1	1374584	C	T	Rv1231c	membrane protein	287	Arg-96-His	NSY	Function unknown	.	.	PF06210.6|Protein of unknown function (DUF1003)	.	2	N
LIN-1	1374645	T	A	Rv1231c	membrane protein	226	Asn-76-Tyr	NSY	Function unknown	.	.	PF06210.6|Protein of unknown function (DUF1003)	.	2	N
LIN-1	1387217	G	A	Rv1244	lipoprotein LpqZ	355	Ala-119-Thr	NSY	.	GO:0005215|dipeptide-transport abc transporter integral membrane protein|family sulfate permease|glutamine-binding lipoprotein|glycine betaine transport integral membrane protein|lipoprotein|mfs drug efflux transporter p55|mfs metabolite:h+ symporter family protein|mfs mhs alpha-ketoglutarate permease|oligopeptide-transport abc transporter integral membrane protein|osmoprotectant binding lipoprot…	.	PF04069.7|Substrate binding domain of ABC-type glycine betaine transport system	.	0	N
LIN-1	1389872	C	T	Rv1248c	2-oxoglutarate decarboxylase	3187	Gly-1063-Ser	NSY	Energy production and conversion	GO:0000287|-farnesyl diphosphate synthase|2-oxoglutarate decarboxylase|3-isopropylmalate dehydrogenase|3-methyl-2-oxobutanoate hydroxymethyltransferase|6-phosphofructokinase|acetolactate synthase|acetolactate synthase large subunit 2|adenosine kinase|adenylosuccinate synthetase|adenylyl cyclase cya|amidophosphoribosyltransferase|atp phosphoribosyltransferase|bifunctional menaquinone biosynthesis …	EC:1.2.4.2|KEGG:00020 KEGG:00310 KEGG:00380|Oxoglutarate dehydrogenase (succinyl-transferring).; EC:4.1.1.71|None|2-oxoglutarate decarboxylase.	PF00198.18|2-oxoacid dehydrogenases acyltransferase (catalytic domain); PF00676.15|Dehydrogenase E1 component; PF02779.19|Transketolase, pyrimidine binding domain	TIGR00239|2oxo_dh_E1: oxoglutarate dehydrogenase (succinyl-transferring), E1 component	0	N
LIN-1	1397221	C	G	Rv1251c	hypothetical protein	2026	Gly-676-Arg	NSY	DNA replication, recombination, and repair; General function prediction only	GO:0005524|2-amino-4-hydroxy-6-hydroxymethyldihydropteridine pyrophosphokinase|4-diphosphocytidyl-2-c-methyl-d-erythritol kinase|5-formyltetrahydrofolate cyclo-ligase|6-phosphofructokinase|abc macrolide transporter atp-binding protein|abc transporter atp-binding protein|abc transporter efflux protein|abc transporter membrane protein|abc transporter permease|abc1 family protein|acetate kinase|acet…	.	PF05127.9|Helicase; PF13087.1|AAA domain; PF13245.1|Part of AAA domain; PF13482.1|RNase_H superfamily; PF13604.1|AAA domain	TIGR03491|TIGR03491: putative RecB family nuclease, TM0106 family	0	N
LIN-1	1409036	CGGATTTCTATT	C	Rv1260	oxidoreductase	791		DELETION[-11]	Coenzyme metabolism; Energy production and conversion	GO:0004497|antibiotic biosynthesis monooxygenase|cyclohexanone monooxygenase|cytochrome p450 121 cyp121|cytochrome p450 123 cyp123|cytochrome p450 124 cyp124|cytochrome p450 125 cyp125|cytochrome p450 126 cyp126|cytochrome p450 128 cyp128|cytochrome p450 130 cyp130|cytochrome p450 132 cyp132|cytochrome p450 135a1 cyp135a1|cytochrome p450 135b1 cyp135b1|cytochrome p450 136 cyp136|cytochrome p450 1…	EC:1.-.-.-|KEGG:00031 KEGG:00860 KEGG:00906 KEGG:04210| Oxidoreductases.	PF01494.14|FAD binding domain	.	0	N
LIN-1	1417025	C	T	Rv1267c	transcriptional regulator EmbR	329	Cys-110-Tyr	NSY	Signal transduction mechanisms	GO:0000156|family two-component system response regulator|mycobacterial persistence regulator mrpa|nitrate nitrite response transcriptional regulator|potassium-transporting transcriptional regulator|transcriptional regulator|transcriptional regulator -family|transcriptional regulator 1|two-component system response regulator|two-component system sensory transduction protein 3|two-component system…	.	PF00486.23|Transcriptional regulatory protein, C terminal; PF00498.21|FHA domain; PF03704.12|Bacterial transcriptional activator domain	.	0	N
LIN-1	1417799	G	A	Rv1268c	hypothetical protein	564	Thr-188-Thr	SYN	.	GO:0004197|peptidase c39 like family protein; GO:0006508|acetylornithine deacetylase succinyl-diaminopimelate desuccinylase|amidohydrolase 1|aminopeptidase|atp-dependent clp protease adapter protein|atp-dependent clp protease proteolytic subunit 1 1|atp-dependent clp protease proteolytic subunit 2 2|atp-dependent protease|atp-dependent zinc metalloprotease|conserved hypothetical protein|cytoplasm…	.	PF13529.1|Peptidase_C39 like family	.	1	N
LIN-1	1426934	C	T	Rv1277	hypothetical protein	765	Phe-255-Phe	SYN	DNA replication, recombination, and repair	GO:0004527|dna polymerase epsilon subunit|dna polymerase iii epsilon subunit|dna repair exonuclease	.	PF00149.23|Calcineurin-like phosphoesterase; PF12850.2|Calcineurin-like phosphoesterase superfamily domain	.	0	N
LIN-1	1443360	C	T	Rv1289	hypothetical protein	588	Ala-196-Ala	SYN	.	.	.	.	.	0	N
LIN-1	1481608	T	G	Rv1319c	adenylate cyclase	900	Arg-300-Arg	SYN	Signal transduction mechanisms	GO:0004016|adenylate cyclase|adenylyl cyclase cya|y2226_myctu ame: full=uncharacterized protein rv2226; GO:0004871|adenylate cyclase|cyclase|family two-component system sensor histidine kinase|integral membrane sensor signal transduction histidine kinase; GO:0005886|-dihydroxy-2-naphthoate octaprenyltransferase|abc transporter membrane protein|adenylate cyclase|adenylyl cyclase cya|adhesion compo…	EC:4.6.1.1|KEGG:00230 KEGG:04020 KEGG:04540 KEGG:04720 KEGG:04740 KEGG:04742 KEGG:04912 KEGG:04914 KEGG:04916|Adenylate cyclase.; K01768|ko04113|Meiosis - yeast	PF00211.15|Adenylate and Guanylate cyclase catalytic domain; PF00672.20|HAMP domain	.	6	N
LIN-1	1488651	C	G	Rv1325c	PE-PGRS family protein PE_PGRS24	1321	Gly-441-Arg	NSY	.	.	.	PF00934.15|PE family	.	0	N
LIN-1	1514016	G	T	Rv1348	iron-regulated transporter IrtA	964	Val-322-Phe	NSY	Amino acid transport and metabolism; Carbohydrate transport and metabolism; Cell division and chromosome partitioning; Coenzyme metabolism; Defense mechanisms; Energy production and conversion; General function prediction only; Inorganic ion transport and metabolism; Posttranslational modification, protein turnover, chaperones; Secondary metabolites biosynthesis, transport, and catabolism	GO:0005524|2-amino-4-hydroxy-6-hydroxymethyldihydropteridine pyrophosphokinase|4-diphosphocytidyl-2-c-methyl-d-erythritol kinase|5-formyltetrahydrofolate cyclo-ligase|6-phosphofructokinase|abc macrolide transporter atp-binding protein|abc transporter atp-binding protein|abc transporter efflux protein|abc transporter membrane protein|abc transporter permease|abc1 family protein|acetate kinase|acet…
LIN-1	1521532	T	C	Rv1354c	diguanylate cyclase (GGDEF) domain-containing protein	351	Glu-117-Glu	SYN	Signal transduction mechanisms	.	.	PF00563.15|EAL domain; PF00990.16|GGDEF domain; PF01590.21|GAF domain; PF13185.1|GAF domain; PF13492.1|GAF domain	TIGR00254|GGDEF: diguanylate cyclase (GGDEF) domain	0	N
LIN-1	1522868	C	T	Rv1355c	molybdopterin biosynthesis protein MoeY	1171	Val-391-Ile	NSY	Coenzyme metabolism	GO:0003824|2 -5 rna ligase superfamily protein|acyl carrier protein|acyl- transferase|alanine and leucine rich protein|alpha- glucanbranching enzyme|amidohydrolase|antibiotic-resistance protein|ap-4-a phosphorylase|atp synthase delta chain|beta- -xylanase|bifunctional penicillin-binding protein 1a 1b 1|cell division inhibitor cdi|cobyric acid synthase 2|coenzyme pqq synthesis protein e|conserved …	.	PF00899.16|ThiF family	.	0	N
LIN-1	1534554	G	A	Rv1362c	membrane protein	63	Ile-21-Ile	SYN	.	GO:0016021|-dihydroxy-2-naphthoate octaprenyltransferase|abc transporter atp-binding protein|abc transporter membrane protein|abc transporter permease|adenylate cyclase|adenylyl cyclase cya|adhesion component transport abc transporter transmembrane protein|alanine and arginine and proline rich transmembrane protein|alanine and glycine rich transmembrane protein|alanine and proline rich protein|al…	.	.	.	1	N
LIN-1	1560918	G	A	Rv1385	orotidine 5'-phosphate decarboxylase PyrF	468	Glu-156-Glu	SYN	Nucleotide transport and metabolism	GO:0004590|orotidine 5 -phosphate decarboxylase; GO:0006207|aspartate carbamoyltransferase|dihydroorotate dehydrogenase|orotidine 5 -phosphate decarboxylase; GO:0006221|aspartate carbamoyltransferase|carbamoyl-phosphate synthase large chain|carbamoyl-phosphate synthase small chain|ctp synthase|dihydroorotase|orotate phosphoribosyltransferase|orotidine 5 -phosphate decarboxylase|uridylate kinase	EC:4.1.1.23|KEGG:00240|Orotidine-5'-phosphate decarboxylase.	PF00215.19|Orotidine 5'-phosphate decarboxylase / HUMPS family	TIGR02127|pyrF_sub2: orotidine 5'-phosphate decarboxylase	0	N
LIN-1	1568184	C	T	Rv1393c	cyclohexanone monooxygenase	1410	Pro-470-Pro	SYN	Inorganic ion transport and metabolism; Posttranslational modification, protein turnover, chaperones	GO:0004497|antibiotic biosynthesis monooxygenase|cyclohexanone monooxygenase|cytochrome p450 121 cyp121|cytochrome p450 123 cyp123|cytochrome p450 124 cyp124|cytochrome p450 125 cyp125|cytochrome p450 126 cyp126|cytochrome p450 128 cyp128|cytochrome p450 130 cyp130|cytochrome p450 132 cyp132|cytochrome p450 135a1 cyp135a1|cytochrome p450 135b1 cyp135b1|cytochrome p450 136 cyp136|cytochrome p450 1…	EC:1.14.13.-|KEGG:00120 KEGG:00130 KEGG:00150 KEGG:00340 KEGG:00350 KEGG:00360 KEGG:00361 KEGG:00363 KEGG:00380 KEGG:00624 KEGG:00626 KEGG:00627 KEGG:00643 KEGG:00680 KEGG:00903 KEGG:00905 KEGG:00906| With NADH or NADPH as one donor, and incorporation of one atom of oxygen.; EC:1.14.13.22|KEGG:00930|Cyclohexanone monooxygenase.	PF00743.14|Flavin-binding monooxygenase-like; PF00890.19|FAD binding domain; PF07992.9|Pyridine nucleotide-disulphide oxidoreductase; PF13434.1|L-lysine 6-monooxygenase (NADPH-requiring); PF13450.1|NAD(P)-binding Rossmann-like domain; PF13738.1|Pyridine nucleotide-disulphide oxidoreductase	.	0	N
LIN-1	1575799	A	G	Rv1399c	lipase LipH	17	Val-6-Ala	NSY	Lipid metabolism	GO:0016787|- -diseco-3-hydroxy- -trioxoandrosta-1 -diene-4-oate hydrolase|acetyl hydrolase|acetyl-hydrolase esterase|adp-ribose pyrophosphatase|alpha beta hydrolase|anion transporter atpase|atp synthase a chain|atp synthase b chain|atp synthase c chain|beta-lactamase like protein|beta-lactamase superfamily protein|beta-phosphoglucomutase family hydrolase|bifunctional acylase|bifunctional enzyme 2…	EC:3.1.-.-|None| Acting on ester bonds.	PF00135.23|Carboxylesterase family; PF07859.8|alpha/beta hydrolase fold	.	0	N
LIN-1	1580187	G	A	Rv1403c	methyltransferase	242	Pro-81-Leu	NSY	Coenzyme metabolism	GO:0008152|-hydroxyacyl-acp dehydratase subunit|-related protein|1-acylglycerol-3-phosphate o-acyltransferase|1-deoxy-d-xylulose-5-phosphate synthase dxs2|2-hydroxyhepta- -diene- -dioate isomerase|2-keto-4-pentenoate hydratase|3-demethylubiquinone-9 3-methyltransferase|4-hydroxy-2-oxovalerate aldolase|6-o-methylguanine dna methyltransferase|acetyl- acetyltransferase|acetyl- acetyltransferase 4|ac…	EC:2.1.1.-|KEGG:00130 KEGG:00150 KEGG:00340 KEGG:00350 KEGG:00380 KEGG:00440 KEGG:00450 KEGG:00626 KEGG:00906 KEGG:03090| Methyltransferases.; K00599|ko00350|Tyrosine metabolism	PF01170.13|Putative RNA methylase family UPF0020; PF01209.13|ubiE/COQ5 methyltransferase family; PF08241.7|Methyltransferase domain; PF12847.2|Methyltransferase domain; PF13649.1|Methyltransferase domain; PF13659.1|Methyltransferase domain; PF13847.1|Methyltransferase domain	.	0	N
LIN-1	1581383	C	T	Rv1405c	methyltransferase	593	Gly-198-Asp	NSY	Coenzyme metabolism	GO:0008152|-hydroxyacyl-acp dehydratase subunit|-related protein|1-acylglycerol-3-phosphate o-acyltransferase|1-deoxy-d-xylulose-5-phosphate synthase dxs2|2-hydroxyhepta- -diene- -dioate isomerase|2-keto-4-pentenoate hydratase|3-demethylubiquinone-9 3-methyltransferase|4-hydroxy-2-oxovalerate aldolase|6-o-methylguanine dna methyltransferase|acetyl- acetyltransferase|acetyl- acetyltransferase 4|ac…	EC:2.1.1.-|KEGG:00130 KEGG:00150 KEGG:00340 KEGG:00350 KEGG:00380 KEGG:00440 KEGG:00450 KEGG:00626 KEGG:00906 KEGG:03090| Methyltransferases.; K00599|ko00350|Tyrosine metabolism	PF01209.13|ubiE/COQ5 methyltransferase family; PF07021.7|Methionine biosynthesis protein MetW; PF08241.7|Methyltransferase domain; PF12847.2|Methyltransferase domain; PF13489.1|Methyltransferase domain; PF13649.1|Methyltransferase domain; PF13659.1|Methyltransferase domain; PF13847.1|Methyltransferase domain	.	0	N
LIN-1	1589745	C	T	Rv1413	hypothetical protein	354	Gly-118-Gly	SYN	Amino acid transport and metabolism	.	.	PF01168.15|Alanine racemase, N-terminal domain	.	0	N
LIN-1	1590561	C	T	Rv1415	riboflavin biosynthesis protein RibA2	159	Thr-53-Thr	SYN	Coenzyme metabolism	GO:0000287|-farnesyl diphosphate synthase|2-oxoglutarate decarboxylase|3-isopropylmalate dehydrogenase|3-methyl-2-oxobutanoate hydroxymethyltransferase|6-phosphofructokinase|acetolactate synthase|acetolactate synthase large subunit 2|adenosine kinase|adenylosuccinate synthetase|adenylyl cyclase cya|amidophosphoribosyltransferase|atp phosphoribosyltransferase|bifunctional menaquinone biosynthesis …	EC:3.5.4.25|KEGG:00740|GTP cyclohydrolase II.; EC:4.1.99.12|None|3,4-dihydroxy-2-butanone-4-phosphate synthase.	PF00925.15|GTP cyclohydrolase II; PF00926.14|3,4-dihydroxy-2-butanone 4-phosphate synthase	TIGR00505|ribA: GTP cyclohydrolase II; TIGR00506|ribB: 3,4-dihydroxy-2-butanone-4-phosphate synthase	0	N
LIN-1	1601534	C	T	Rv1426c	esterase LipO	794	Cys-265-Tyr	NSY	Amino acid transport and metabolism; Lipid metabolism	GO:0016787|- -diseco-3-hydroxy- -trioxoandrosta-1 -diene-4-oate hydrolase|acetyl hydrolase|acetyl-hydrolase esterase|adp-ribose pyrophosphatase|alpha beta hydrolase|anion transporter atpase|atp synthase a chain|atp synthase b chain|atp synthase c chain|beta-lactamase like protein|beta-lactamase superfamily protein|beta-phosphoglucomutase family hydrolase|bifunctional acylase|bifunctional enzyme 2…	EC:3.1.-.-|None| Acting on ester bonds.	PF00135.23|Carboxylesterase family; PF00326.16|Prolyl oligopeptidase family; PF07859.8|alpha/beta hydrolase fold; PF12695.2|Alpha/beta hydrolase family	.	1	N
LIN-1	1604296	A	T	Rv1428c	hypothetical protein	470	Val-157-Asp	NSY	Lipid metabolism	GO:0008152|-hydroxyacyl-acp dehydratase subunit|-related protein|1-acylglycerol-3-phosphate o-acyltransferase|1-deoxy-d-xylulose-5-phosphate synthase dxs2|2-hydroxyhepta- -diene- -dioate isomerase|2-keto-4-pentenoate hydratase|3-demethylubiquinone-9 3-methyltransferase|4-hydroxy-2-oxovalerate aldolase|6-o-methylguanine dna methyltransferase|acetyl- acetyltransferase|acetyl- acetyltransferase 4|ac…	.	PF01553.16|Acyltransferase; PF03982.8|Diacylglycerol acyltransferase	.	0	N
LIN-1	1625265	A	C	Rv1446c	OXPP cycle protein OpcA	107	Ile-36-Ser	NSY	Carbohydrate transport and metabolism	.	.	PF10128.4|Glucose-6-phosphate dehydrogenase subunit	TIGR00534|OpcA: glucose-6-phosphate dehydrogenase assembly protein OpcA	0	N
LIN-1	1644256	G	C	Rv1458c	antibiotic transporter ATP-binding protein	11	Ala-4-Gly	NSY	Amino acid transport and metabolism; Carbohydrate transport and metabolism; Cell division and chromosome partitioning; Cell envelope biogenesis, outer membrane; Coenzyme metabolism; Defense mechanisms; Energy production and conversion; General function prediction only; Inorganic ion transport and metabolism; Posttranslational modification, protein turnover, chaperones; Secondary metabolites biosy…	GO:0005524|2-amino-4-hydroxy-6-hydroxymethyldihydropteridine pyrophosphokinase|4-diphosphocytidyl-2-c-methyl-d-erythritol kinase|5-formyltetrahydrofolate cyclo-ligase|6-phosphofructokinase|abc macrolide transporter atp-binding protein|abc transporter atp-binding protein|abc transporter efflux protein|abc transporter membrane protein|abc transporter permease|abc1 family protein|acetate kinase|acet…	.	PF00005.22|ABC transporter; PF13304.1|AAA domain	.	0	N
LIN-1	1647836	G	A	Rv1461	Fe-S cluster assembly protein SufB	842	Gly-281-Asp	NSY	DNA replication, recombination, and repair; Posttranslational modification, protein turnover, chaperones	GO:0004519|13e12 repeat family protein|adenine glycosylase|endonuclease iii nth|endonuclease viii nei|exodeoxyribonuclease iii protein|exonuclease v alpha chain|exonuclease v beta chain|exonuclease v gamma chain|fe-s cluster assembly protein|helicase|hnh endonuclease|protein|replicative dna helicase|restriction system protein mrr|toxin|transcriptional family|y2248_mycto ame: full=uncharacterized …	.	PF01458.12|Uncharacterized protein family (UPF0051); PF05203.11|Hom_end-associated Hint	TIGR01443|intein_Cterm: intein C-terminal splicing region; TIGR01980|sufB: FeS assembly protein SufB	0	N
LIN-1	1656184	C	T	Rv1468c	PE-PGRS family protein PE_PGRS29	544	Gly-182-Ser	NSY	.	.	.	PF00934.15|PE family	.	0	N
LIN-1	1658541	G	T	Rv1469	cation transporter P-type ATPase CtpD	1573	Val-525-Phe	NSY	Inorganic ion transport and metabolism	GO:0000287|-farnesyl diphosphate synthase|2-oxoglutarate decarboxylase|3-isopropylmalate dehydrogenase|3-methyl-2-oxobutanoate hydroxymethyltransferase|6-phosphofructokinase|acetolactate synthase|acetolactate synthase large subunit 2|adenosine kinase|adenylosuccinate synthetase|adenylyl cyclase cya|amidophosphoribosyltransferase|atp phosphoribosyltransferase|bifunctional menaquinone biosynthesis …	EC:3.6.3.-|KEGG:02010| Acting on acid anhydrides; catalyzing transmembrane movement of substances.	PF00122.15|E1-E2 ATPase; PF00702.21|haloacid dehalogenase-like hydrolase; PF12710.2|haloacid dehalogenase-like hydrolase	TIGR01494|ATPase_P-type: HAD ATPase, P-type, family IC; TIGR01512|ATPase-IB2_Cd: cadmium-translocating P-type ATPase; TIGR01525|ATPase-IB_hvy: heavy metal translocating P-type ATPase	6	N
LIN-1	1659908	T	C	Rv1472	enoyl-CoA hydratase EchA12	140	Val-47-Ala	NSY	Coenzyme metabolism; Lipid metabolism	GO:0004300|3-hydroxyl-thioester dehydratase|enoyl- hydratase|enoyl- hydratase 1|enoyl- hydratase 10|enoyl- hydratase 11|enoyl- hydratase 12|enoyl- hydratase 13|enoyl- hydratase 14|enoyl- hydratase 15|enoyl- hydratase 16|enoyl- hydratase 17|enoyl- hydratase 18|enoyl- hydratase 19|enoyl- hydratase 2|enoyl- hydratase 20|enoyl- hydratase 21|enoyl- hydratase 3|enoyl- hydratase 4|enoyl- hydratase 5|eno…	EC:4.2.1.17|KEGG:00062 KEGG:00071 KEGG:00280 KEGG:00310 KEGG:00380 KEGG:00410 KEGG:00632 KEGG:00640 KEGG:00650 KEGG:00903 KEGG:00930 KEGG:03320|Enoyl-CoA hydratase.; K01692|ko00362|Benzoate degradation	PF00378.15|Enoyl-CoA hydratase/isomerase family	.	0	N
LIN-1	1691526	T	G	Rv1500	glycosyltransferase	671	Leu-224-Arg	NSY	Cell envelope biogenesis, outer membrane	GO:0016757|arabinofuranosyltransferase|bifunctional membrane-associated penicillin-binding protein 1a 1b 2|glycosyltransferase|mannosyltransferase|pgl p-hbad biosynthesis glycosyltransferase|udp-galactofuranosyl transferase 1|undecaprenyl-phosphate alpha-n-acetylglucosaminyltransferase rfe	EC:2.-.-.-|KEGG:00540 KEGG:01031| Transferases.; EC:2.4.-.-|KEGG:00540 KEGG:01031| Glycosyltransferases.	PF00535.21|Glycosyl transferase family 2; PF10111.4|Glycosyltransferase like family 2	.	2	N
LIN-1	1718450	T	C	Rv1523	methyltransferase	792	Arg-264-Arg	SYN	Cell envelope biogenesis, outer membrane; Coenzyme metabolism; General function prediction only; Secondary metabolites biosynthesis, transport, and catabolism	GO:0008152|-hydroxyacyl-acp dehydratase subunit|-related protein|1-acylglycerol-3-phosphate o-acyltransferase|1-deoxy-d-xylulose-5-phosphate synthase dxs2|2-hydroxyhepta- -diene- -dioate isomerase|2-keto-4-pentenoate hydratase|3-demethylubiquinone-9 3-methyltransferase|4-hydroxy-2-oxovalerate aldolase|6-o-methylguanine dna methyltransferase|acetyl- acetyltransferase|acetyl- acetyltransferase 4|ac…	EC:2.1.1.-|KEGG:00130 KEGG:00150 KEGG:00340 KEGG:00350 KEGG:00380 KEGG:00440 KEGG:00450 KEGG:00626 KEGG:00906 KEGG:03090| Methyltransferases.; K00599|ko00350|Tyrosine metabolism	PF01209.13|ubiE/COQ5 methyltransferase family; PF03141.11|Putative S-adenosyl-L-methionine-dependent methyltransferase; PF05175.9|Methyltransferase small domain; PF08241.7|Methyltransferase domain; PF08242.7|Methyltransferase domain; PF12847.2|Methyltransferase domain; PF13489.1|Methyltransferase domain; PF13649.1|Methyltransferase domain; PF13659.1|Methyltransferase domain; PF13847.1|Methyltrans…	.	0	N
LIN-1	1721496	C	G	Rv1526c	glycosyltransferase	571	Ala-191-Pro	NSY	Carbohydrate transport and metabolism; Signal transduction mechanisms	GO:0005975|4-alpha-glucanotransferase|6-phosphofructokinase|alanine rich transferase|alpha- glucanbranching enzyme|alpha-glucosidase|beta- -glucanase|beta- -xylanase|beta-glucosidase|chitinase|d- -d-heptose- -biphosphate phosphatase|glucanase|glycosyl hydrolase|glycosyltransferase|lipoprotein|maltooligosyltrehalose synthase|mannose-6-phosphate isomerase|phosphoglucomutase|phosphoglucosamine mutas…	EC:2.4.1.-|KEGG:00051 KEGG:00510 KEGG:00512 KEGG:00513 KEGG:00533 KEGG:00540 KEGG:00561 KEGG:00563 KEGG:00600 KEGG:00601 KEGG:00602 KEGG:00603 KEGG:00604 KEGG:01030 KEGG:01031| Hexosyltransferases.	PF03033.15|Glycosyltransferase family 28 N-terminal domain	.	0	N
LIN-1	1731569	A	T	Rv1530	alcohol dehydrogenase Adh	191	His-64-Leu	NSY	Amino acid transport and metabolism; Energy production and conversion; General function prediction only	GO:0004022|alcohol dehydrogenase|alcohol dehydrogenase adh|nad-dependent zinc-type alcohol dehydrogenase|zinc-type alcohol dehydrogenase 1; GO:0008270|30s ribosomal protein s14 1|5-methyltetrahydropteroyltriglutamate-homocysteine methyltransferase|50s ribosomal protein l31|alcohol dehydrogenase|alcohol dehydrogenase adh|alpha-mannosidase|aminopeptidase|atp-dependent clp protease atp-binding subun…	EC:1.1.1.1|KEGG:00010 KEGG:00071 KEGG:00120 KEGG:00350 KEGG:00561 KEGG:00624 KEGG:00980|Alcohol dehydrogenase.; K00001|ko00982|Drug metabolism - cytochrome P450	PF00107.21|Zinc-binding dehydrogenase; PF08240.7|Alcohol dehydrogenase GroES-like domain	.	0	N
LIN-1	1739396	A	G	Rv1536	isoleucyl-tRNA synthetase IleS	2872	Thr-958-Ala	NSY	Translation, ribosomal structure and biogenesis	GO:0004822|isoleucyl-trna synthetase; GO:0005524|2-amino-4-hydroxy-6-hydroxymethyldihydropteridine pyrophosphokinase|4-diphosphocytidyl-2-c-methyl-d-erythritol kinase|5-formyltetrahydrofolate cyclo-ligase|6-phosphofructokinase|abc macrolide transporter atp-binding protein|abc transporter atp-binding protein|abc transporter efflux protein|abc transporter membrane protein|abc transporter permease|a…	EC:6.1.1.5|KEGG:00290 KEGG:00970|Isoleucine--tRNA ligase.; K01870|ko00970|Aminoacyl-tRNA biosynthesis	PF00133.17|tRNA synthetases class I (I, L, M and V); PF08264.8|Anticodon-binding domain of tRNA; PF09334.6|tRNA synthetases class I (M)	TIGR00392|ileS: isoleucine--tRNA ligase	0	N
LIN-1	1745452	T	A	Rv1543	fatty-acyl-CoA reductase	383	Leu-128-His	NSY	Cell envelope biogenesis, outer membrane; General function prediction only; Secondary metabolites biosynthesis, transport, and catabolism	GO:0005488|3-alpha-(or 20-beta)-hydroxysteroid dehydrogenase 3|3-beta-hydroxysteroid dehydrogenase|3-hydroxyacyl- dehydrogenase 3-hydroxy-2-methylbutyryl- dehydrogenase|3-oxoacyl-|7-alpha-hydroxysteroid dehydrogenase|adenosylhomocysteinase|alanine and leucine rich protein|alanine rich protein|alpha- -glucosyltransferase|aspartate 1-decarboxylase|bifunctional methylenetetrahydrofolate dehydrogenas…	EC:1.2.1.-|KEGG:00220 KEGG:00300 KEGG:00380 KEGG:00624 KEGG:00626 KEGG:00903| With NAD(+) or NADP(+) as acceptor.	PF00106.20|short chain dehydrogenase; PF01370.16|NAD dependent epimerase/dehydratase family; PF08659.5|KR domain; PF13460.1|NADH(P)-binding; PF13561.1|Enoyl-(Acyl carrier protein) reductase	.	0	N
LIN-1	1754305	A	C	Rv1550	fatty-acid-CoA ligase FadD11	584	Glu-195-Ala	NSY	Lipid metabolism; Secondary metabolites biosynthesis, transport, and catabolism	GO:0005886|-dihydroxy-2-naphthoate octaprenyltransferase|abc transporter membrane protein|adenylate cyclase|adenylyl cyclase cya|adhesion component transport abc transporter transmembrane protein|alanine rich lipoprotein|ammonium-transport integral membrane protein amt|anti-sigma factor|antibiotic-transport abc transporter|apa family basic amino acid polyamine antiporter|apolipoprotein n-acyltran…	EC:6.2.1.-|KEGG:00632 KEGG:00640 KEGG:00642 KEGG:00903 KEGG:00930 KEGG:00960 KEGG:03320| Acid--thiol ligases.; K01913|ko00640|Propanoate metabolism	PF00501.23|AMP-binding enzyme	.	0	N
LIN-1	1754989	C	T	Rv1550	fatty-acid-CoA ligase FadD11	1268	Ala-423-Val	NSY	Lipid metabolism; Secondary metabolites biosynthesis, transport, and catabolism	GO:0005886|-dihydroxy-2-naphthoate octaprenyltransferase|abc transporter membrane protein|adenylate cyclase|adenylyl cyclase cya|adhesion component transport abc transporter transmembrane protein|alanine rich lipoprotein|ammonium-transport integral membrane protein amt|anti-sigma factor|antibiotic-transport abc transporter|apa family basic amino acid polyamine antiporter|apolipoprotein n-acyltran…	EC:6.2.1.-|KEGG:00632 KEGG:00640 KEGG:00642 KEGG:00903 KEGG:00930 KEGG:00960 KEGG:03320| Acid--thiol ligases.; K01913|ko00640|Propanoate metabolism	PF00501.23|AMP-binding enzyme	.	0	N
LIN-1	1758796	C	T	Rv1552	fumarate reductase FrdA	1110	Pro-370-Pro	SYN	Coenzyme metabolism; Energy production and conversion	GO:0000104|fumarate reductase|succinate dehydrogenase; GO:0006810|abc transporter atp-binding protein|abc transporter efflux protein|adhesion component transport abc transporter atp-binding protein|antibiotic-transport abc transporter|cellobiose transporter atp-binding protein|cobalt nickel transporter atp-binding protein|cytochrome c oxidase polypeptide i|dipeptide-transport abc transporter inte…	EC:1.3.99.1|KEGG:00020 KEGG:00190 KEGG:00632 KEGG:00650 KEGG:00720 KEGG:02020|Succinate dehydrogenase.; K00244|ko00190|Oxidative phosphorylation	PF00890.19|FAD binding domain; PF02910.15|Fumarate reductase flavoprotein C-term	TIGR01176|fum_red_Fp: fumarate reductase, flavoprotein subunit; TIGR01812|sdhA_frdA_Gneg: succinate dehydrogenase or fumarate reductase, flavoprotein subunit	0	N
LIN-1	1766695	GCA	G	Rv1562c	maltooligosyltrehalose trehalohydrolase TreZ	454		DELETION[-2]	Carbohydrate transport and metabolism	GO:0005992|maltooligosyltrehalose trehalohydrolase|trehalose-6-phosphate phosphatase 1|trehalose-6-phosphate phosphatase 2|trehalose-6p synthase; GO:0033942|maltooligosyltrehalose trehalohydrolase; GO:0043169|-alpha-glucan-branching enzyme|4-alpha-glucanotransferase|alpha-glucosidase|beta- -xylanase|glucanase|maltooligosyltrehalose synthase|maltooligosyltrehalose trehalohydrolase|trehalose syntha…	EC:3.2.1.141|None|4-alpha-D-((1->4)-alpha-D-glucano)trehalose trehalohydrolase.	PF00128.19|Alpha amylase, catalytic domain; PF11941.3|Domain of unknown function (DUF3459)	TIGR02402|trehalose_TreZ: malto-oligosyltrehalose trehalohydrolase	0	N
LIN-1	1791830	T	C	Rv1591	transmembrane protein	254	Leu-85-Ser	NSY	.	GO:0005886|-dihydroxy-2-naphthoate octaprenyltransferase|abc transporter membrane protein|adenylate cyclase|adenylyl cyclase cya|adhesion component transport abc transporter transmembrane protein|alanine rich lipoprotein|ammonium-transport integral membrane protein amt|anti-sigma factor|antibiotic-transport abc transporter|apa family basic amino acid polyamine antiporter|apolipoprotein n-acyltran…	.	PF10821.3|Protein of unknown function (DUF2567)	.	4	N
LIN-1	1826350	C	T	Rv1624c	membrane protein	243	Arg-81-Arg	SYN	Function unknown	.	.	PF03729.8|Short repeat of unknown function (DUF308)	.	6	N
LIN-1	1826631	G	A	Rv1625c	adenylyl cyclase Cya	1322	Ala-441-Val	NSY	Signal transduction mechanisms	GO:0000287|-farnesyl diphosphate synthase|2-oxoglutarate decarboxylase|3-isopropylmalate dehydrogenase|3-methyl-2-oxobutanoate hydroxymethyltransferase|6-phosphofructokinase|acetolactate synthase|acetolactate synthase large subunit 2|adenosine kinase|adenylosuccinate synthetase|adenylyl cyclase cya|amidophosphoribosyltransferase|atp phosphoribosyltransferase|bifunctional menaquinone biosynthesis …	EC:4.6.1.1|KEGG:00230 KEGG:04020 KEGG:04540 KEGG:04720 KEGG:04740 KEGG:04742 KEGG:04912 KEGG:04914 KEGG:04916|Adenylate cyclase.; K01768|ko04113|Meiosis - yeast	PF00211.15|Adenylate and Guanylate cyclase catalytic domain	.	6	N
LIN-1	1827560	C	G	Rv1625c	adenylyl cyclase Cya	393	Leu-131-Phe	NSY	Signal transduction mechanisms	GO:0000287|-farnesyl diphosphate synthase|2-oxoglutarate decarboxylase|3-isopropylmalate dehydrogenase|3-methyl-2-oxobutanoate hydroxymethyltransferase|6-phosphofructokinase|acetolactate synthase|acetolactate synthase large subunit 2|adenosine kinase|adenylosuccinate synthetase|adenylyl cyclase cya|amidophosphoribosyltransferase|atp phosphoribosyltransferase|bifunctional menaquinone biosynthesis …	EC:4.6.1.1|KEGG:00230 KEGG:04020 KEGG:04540 KEGG:04720 KEGG:04740 KEGG:04742 KEGG:04912 KEGG:04914 KEGG:04916|Adenylate cyclase.; K01768|ko04113|Meiosis - yeast	PF00211.15|Adenylate and Guanylate cyclase catalytic domain	.	6	N
LIN-1	1829583	C	T	Rv1627c	nonspecific lipid-transfer protein	498	Glu-166-Glu	SYN	Lipid metabolism	GO:0008152|-hydroxyacyl-acp dehydratase subunit|-related protein|1-acylglycerol-3-phosphate o-acyltransferase|1-deoxy-d-xylulose-5-phosphate synthase dxs2|2-hydroxyhepta- -diene- -dioate isomerase|2-keto-4-pentenoate hydratase|3-demethylubiquinone-9 3-methyltransferase|4-hydroxy-2-oxovalerate aldolase|6-o-methylguanine dna methyltransferase|acetyl- acetyltransferase|acetyl- acetyltransferase 4|ac…	EC:2.3.1.176|KEGG:03320|Propanoyl-CoA C-acyltransferase.	PF08545.5|3-Oxoacyl-[acyl-carrier-protein (ACP)] synthase III	.	0	N
LIN-1	1832649	G	T	Rv1629	DNA polymerase I PolA	1978	Gly-660-Cys	NSY	DNA replication, recombination, and repair	GO:0003677|3-methyladenine dna glycosylase mpg|5 -3 exonuclease|alanine and arginine rich protein|antitoxin|antitoxin 13|antitoxin 19|antitoxin 20|antitoxin 37|antitoxin 44|antitoxin 48|antitoxin 6|antitoxin 7|atp-dependent clp protease atp-binding subunit|atp-dependent dna helicase|atp-dependent dna helicase ii 1|atp-dependent dna helicase ii 2|bifunctional regulatory protein and dna repair enzy…	EC:2.7.7.7|KEGG:00230 KEGG:00240 KEGG:03030|DNA-directed DNA polymerase.; K02335|ko03410|Base excision repair	PF00476.15|DNA polymerase family A; PF01367.15|5'-3' exonuclease, C-terminal SAM fold; PF02739.11|5'-3' exonuclease, N-terminal resolvase-like domain	TIGR00593|pola: DNA polymerase I	0	N
LIN-1	1832650	G	C	Rv1629	DNA polymerase I PolA	1979	Gly-660-Ala	NSY	DNA replication, recombination, and repair	GO:0003677|3-methyladenine dna glycosylase mpg|5 -3 exonuclease|alanine and arginine rich protein|antitoxin|antitoxin 13|antitoxin 19|antitoxin 20|antitoxin 37|antitoxin 44|antitoxin 48|antitoxin 6|antitoxin 7|atp-dependent clp protease atp-binding subunit|atp-dependent dna helicase|atp-dependent dna helicase ii 1|atp-dependent dna helicase ii 2|bifunctional regulatory protein and dna repair enzy…	EC:2.7.7.7|KEGG:00230 KEGG:00240 KEGG:03030|DNA-directed DNA polymerase.; K02335|ko03410|Base excision repair	PF00476.15|DNA polymerase family A; PF01367.15|5'-3' exonuclease, C-terminal SAM fold; PF02739.11|5'-3' exonuclease, N-terminal resolvase-like domain	TIGR00593|pola: DNA polymerase I	0	N
LIN-1	1839336	G	A	Rv1634	drug efflux membrane protein	162	Arg-54-Arg	SYN	.	GO:0005886|-dihydroxy-2-naphthoate octaprenyltransferase|abc transporter membrane protein|adenylate cyclase|adenylyl cyclase cya|adhesion component transport abc transporter transmembrane protein|alanine rich lipoprotein|ammonium-transport integral membrane protein amt|anti-sigma factor|antibiotic-transport abc transporter|apa family basic amino acid polyamine antiporter|apolipoprotein n-acyltran…	.	PF07690.11|Major Facilitator Superfamily	.	14	N
LIN-1	1848154	C	A	Rv1639c	hypothetical protein	312	Val-104-Val	SYN	General function prediction only	.	.	PF00756.15|Putative esterase	.	4	N
LIN-1	1849198	T	C	Rv1640c	lysyl-tRNA synthetase 2 LysX	2845	Ile-949-Val	NSY	Function unknown; Translation, ribosomal structure and biogenesis	GO:0000287|-farnesyl diphosphate synthase|2-oxoglutarate decarboxylase|3-isopropylmalate dehydrogenase|3-methyl-2-oxobutanoate hydroxymethyltransferase|6-phosphofructokinase|acetolactate synthase|acetolactate synthase large subunit 2|adenosine kinase|adenylosuccinate synthetase|adenylyl cyclase cya|amidophosphoribosyltransferase|atp phosphoribosyltransferase|bifunctional menaquinone biosynthesis …
LIN-1	1853981	C	T	Rv1644	23S rRNA methyltransferase TsnR	369	Gly-123-Gly	SYN	Translation, ribosomal structure and biogenesis	GO:0003723|2 -o-methyltransferase|23s rrna methyltransferase|30s ribosomal protein s1|5 -methylthioadenosine phosphorylase pnp|cell division protein|cold shock -box protein a|family protein 1|family pseudouridine synthase|glutamate 5-kinase|gtp-binding protein era|methyltransferase|n utilization substance protein|poly polymerase|polyribonucleotide nucleotidyltransferase|protein fmu|pseudouridine …	EC:2.1.1.-|KEGG:00130 KEGG:00150 KEGG:00340 KEGG:00350 KEGG:00380 KEGG:00440 KEGG:00450 KEGG:00626 KEGG:00906 KEGG:03090| Methyltransferases.	PF00588.14|SpoU rRNA Methylase family; PF08032.7|RNA 2'-O ribose methyltransferase substrate binding	.	0	N
LIN-1	1859996	C	T	Rv1650	phenylalanyl-tRNA synthetase beta chain PheT	232	Arg-78-Trp	NSY	General function prediction only; Translation, ribosomal structure and biogenesis	GO:0000049|30s ribosomal protein s10|30s ribosomal protein s12|30s ribosomal protein s13|30s ribosomal protein s7|50s ribosomal protein l1|50s ribosomal protein l16|50s ribosomal protein l5|alanyl-trna synthetase|phenylalanyl-trna synthetase alpha chain|phenylalanyl-trna synthetase beta chain|ribonuclease|ribonuclease p protein component|trna (5-methylaminomethyl-2-thiouridylate)-methyltransferas…	EC:6.1.1.20|KEGG:00400 KEGG:00970|Phenylalanine--tRNA ligase.	PF01588.15|Putative tRNA binding domain; PF03147.9|Ferredoxin-fold anticodon binding domain; PF03483.12|B3/4 domain; PF03484.10|tRNA synthetase B5 domain	TIGR00472|pheT_bact: phenylalanine--tRNA ligase, beta subunit	0	N
LIN-1	1863667	C	T	Rv1651c	PE-PGRS family protein PE_PGRS30	1723	Gly-575-Ser	NSY	.	.	.	PF00934.15|PE family	.	0	N
LIN-1	1873961	G	T	Rv1659	argininosuccinate lyase ArgH	1316	Arg-439-Leu	NSY	Amino acid transport and metabolism	GO:0004056|argininosuccinate lyase; GO:0005737|-dimethylarginine dimethylaminohydrolase 1|2-dehydropantoate 2-reductase|3 -phosphoadenosine 5 -phosphosulfate reductase|3-dehydroquinate synthase|3-isopropylmalate dehydrogenase|3-methyl-2-oxobutanoate hydroxymethyltransferase|3-oxoacyl-|3-phosphoshikimate 1-carboxyvinyltransferase|4-alpha-glucanotransferase|acetaldehyde dehydrogenase|acetate kinase…	EC:4.3.2.1|KEGG:00220 KEGG:00252 KEGG:00330|Argininosuccinate lyase.; K01755|ko00330|Arginine and proline metabolism	PF00206.15|Lyase; PF14698.1|Argininosuccinate lyase C-terminal	TIGR00838|argH: argininosuccinate lyase	0	N
LIN-1	1875000	CG	C	Rv1660	chalcone synthase Pks10	834		DELETION[-1]	Secondary metabolites biosynthesis, transport, and catabolism	GO:0008415|1-acylglycerol-3-phosphate o-acyltransferase|2-oxoglutarate decarboxylase|6-o-acylglucoside esterase glucoside 6-o-acyltransferase|8-amino-7-oxononanoate synthase 2|acyltransferase|acyltransferase 1|acyltransferase 2|acyltransferase 5|acyltransferase family protein|bifunctional acylase|chalcone synthase pks10|chalcone synthase pks11|citrate synthase i 2|citrate synthase ii|gamma-glutam…	EC:2.3.1.74|KEGG:00941|Naringenin-chalcone synthase.	PF00195.14|Chalcone and stilbene synthases, N-terminal domain; PF02797.10|Chalcone and stilbene synthases, C-terminal domain; PF08392.7|FAE1/Type III polyketide synthase-like protein; PF08541.5|3-Oxoacyl-[acyl-carrier-protein (ACP)] synthase III C terminal	.	0	N
LIN-1	1876746	T	G	Rv1661	polyketide synthase Pks7	1436	Val-479-Gly	NSY	Energy production and conversion; General function prediction only; Lipid metabolism; Secondary metabolites biosynthesis, transport, and catabolism	GO:0000036|acyl carrier protein|fatty-acid- ligase 9|meromycolate extension acyl carrier protein|mycobactin polyketide synthetase|mycocerosic acid synthase membrane-associated mas|p-hydroxybenzoyl-amp ligase 22|peptide synthetase|peptide synthetase nrp|phenolpthiocerol synthesis type-i polyketide synthase|phenyloxazoline synthase|polyketide beta-ketoacyl synthase pks4|polyketide synthase pks1|pol…	.	PF00106.20|short chain dehydrogenase; PF00107.21|Zinc-binding dehydrogenase; PF00108.18|Thiolase, N-terminal domain; PF00109.21|Beta-ketoacyl synthase, N-terminal domain; PF00550.20|Phosphopantetheine attachment site; PF00698.16|Acyl transferase domain; PF01370.16|NAD dependent epimerase/dehydratase family; PF02801.17|Beta-ketoacyl synthase, C-terminal domain; PF08240.7|Alcohol dehydrogenase GroE…	.	0	N
LIN-1	1886270	C	G	Rv1662	polyketide synthase Pks8	4560	His-1520-Gln	NSY	Energy production and conversion; General function prediction only; Lipid metabolism; Secondary metabolites biosynthesis, transport, and catabolism	GO:0008270|30s ribosomal protein s14 1|5-methyltetrahydropteroyltriglutamate-homocysteine methyltransferase|50s ribosomal protein l31|alcohol dehydrogenase|alcohol dehydrogenase adh|alpha-mannosidase|aminopeptidase|atp-dependent clp protease atp-binding subunit|atp-dependent zinc metalloprotease|beta-carbonic anhydrase|bifunctional regulatory protein and dna repair enzyme|bifunctional riboflavin …	.	PF00107.21|Zinc-binding dehydrogenase; PF00108.18|Thiolase, N-terminal domain; PF00109.21|Beta-ketoacyl synthase, N-terminal domain; PF00698.16|Acyl transferase domain; PF02801.17|Beta-ketoacyl synthase, C-terminal domain; PF08240.7|Alcohol dehydrogenase GroES-like domain; PF08990.6|Erythronolide synthase docking; PF14765.1|Polyketide synthase dehydratase	.	0	N
LIN-1	1887291	G	A	Rv1663	polyketide synthase Pks17	773	Arg-258-Gln	NSY	.	GO:0000036|acyl carrier protein|fatty-acid- ligase 9|meromycolate extension acyl carrier protein|mycobactin polyketide synthetase|mycocerosic acid synthase membrane-associated mas|p-hydroxybenzoyl-amp ligase 22|peptide synthetase|peptide synthetase nrp|phenolpthiocerol synthesis type-i polyketide synthase|phenyloxazoline synthase|polyketide beta-ketoacyl synthase pks4|polyketide synthase pks1|pol…	.	PF00106.20|short chain dehydrogenase; PF00550.20|Phosphopantetheine attachment site; PF01073.14|3-beta hydroxysteroid dehydrogenase/isomerase family; PF01370.16|NAD dependent epimerase/dehydratase family; PF02719.10|Polysaccharide biosynthesis protein; PF08659.5|KR domain; PF13460.1|NADH(P)-binding	.	0	N
LIN-1	1897653	G	C	Rv1672c	integral membrane transporter	562	Pro-188-Ala	NSY	.	GO:0055085|abc transporter membrane protein|ammonium-transport integral membrane protein amt|apa family basic amino acid polyamine antiporter|arsenic-transport integral membrane protein|arsenic-transport integral membrane protein 1|cation diffusion facilitator family transporter|cationic amino acid transport integral membrane protein|cic family chloride channel protein|cpa2 family monovalent cati…	.	PF07690.11|Major Facilitator Superfamily	.	12	N
LIN-1	1902163	G	A	Rv1677	lipoprotein DsbF	409	Gly-137-Arg	NSY	.	GO:0016491|-diketo-d-gluconate reductase a|-hydroxyacyl-acp dehydratase subunit|-like steroid dehydrogenase|-methylenetetrahydromethanopterin reductase|3-beta-hydroxysteroid dehydrogenase|3-hydroxyacyl- dehydrogenase 3-hydroxy-2-methylbutyryl- dehydrogenase|3-hydroxyacyl-thioester dehydratase|3-hydroxyl-thioester dehydratase|3-ketosteroid-9-alpha-hydroxylase oxygenase component|3-ketosteroid-9-al…	.	PF00085.15|Thioredoxin; PF00578.16|AhpC/TSA family; PF08534.5|Redoxin; PF13098.1|Thioredoxin-like domain; PF13905.1|Thioredoxin-like	.	0	N
LIN-1	1907184	C	T	Rv1682	DivIVA family protein	775	Arg-259-Trp	NSY	.	.	.	PF05103.8|DivIVA protein	.	0	N
LIN-1	1923992	G	A	Rv1699	CTP synthase PyrG	157	Val-53-Ile	NSY	Nucleotide transport and metabolism	GO:0003883|ctp synthase; GO:0005524|2-amino-4-hydroxy-6-hydroxymethyldihydropteridine pyrophosphokinase|4-diphosphocytidyl-2-c-methyl-d-erythritol kinase|5-formyltetrahydrofolate cyclo-ligase|6-phosphofructokinase|abc macrolide transporter atp-binding protein|abc transporter atp-binding protein|abc transporter efflux protein|abc transporter membrane protein|abc transporter permease|abc1 family pr…	EC:6.3.4.2|KEGG:00240|CTP synthase.	PF00117.23|Glutamine amidotransferase class-I; PF06418.9|CTP synthase N-terminus; PF07722.8|Peptidase C26	TIGR00337|PyrG: CTP synthase	0	N
LIN-1	1940314	G	T	Rv1713	GTP-binding protein EngA	20	Trp-7-Leu	NSY	General function prediction only; Inorganic ion transport and metabolism	GO:0005525|abc macrolide transporter atp-binding protein|adenylosuccinate synthetase|bifunctional enzyme|cell division protein|elongation factor g 1|elongation factor g 2|f420 biosynthesis protein|gtp cyclohydrolase i|gtp pyrophosphokinase|gtp-binding protein|gtp-binding protein era|gtp-binding protein obg|iron-regulated elongation factor tu tuf|iron-regulated phosphoenolpyruvate carboxykinase|is…	.	PF00009.22|Elongation factor Tu GTP binding domain; PF01926.18|50S ribosome-binding GTPase; PF02421.13|Ferrous iron transport protein B; PF04548.11|AIG1 family; PF08477.8|Miro-like protein; PF14714.1|KH-domain-like of EngA bacterial GTPase enzymes, C-terminal	TIGR00231|small_GTP: small GTP-binding protein domain; TIGR03594|GTPase_EngA: ribosome-associated GTPase EngA	0	N
LIN-1	1956937	T	G	Rv1730c	penicillin-binding protein	316	Thr-106-Pro	NSY	Defense mechanisms	.	.	PF00144.19|Beta-lactamase	.	0	N
LIN-1	1963390	G	A	Rv1736c	nitrate reductase NarX	804	Tyr-268-Tyr	SYN	Energy production and conversion	GO:0008940|nitrate reductase|respiratory nitrate reductase alpha chain|respiratory nitrate reductase beta chain|respiratory nitrate reductase delta chain|respiratory nitrate reductase gamma chain; GO:0009055|-like steroid dehydrogenase|3-ketosteroid-9-alpha-hydroxylase reductase subunit|3-oxosteroid 1-dehydrogenase|carbon-monoxide dehydrogenase small subunit|cytochrome c oxidase polypeptide i|cyt…	EC:1.7.99.4|KEGG:00910 KEGG:02020|Nitrate reductase.	PF00384.17|Molybdopterin oxidoreductase; PF02613.10|Nitrate reductase delta subunit; PF02665.9|Nitrate reductase gamma subunit	TIGR00351|narI: respiratory nitrate reductase, gamma subunit; TIGR00684|narJ: nitrate reductase molybdenum cofactor assembly chaperone	5	N
LIN-1	1978814	G	T	Rv1750c	fatty-acid-CoA ligase FadD1	761	Ala-254-Asp	NSY	Lipid metabolism; Secondary metabolites biosynthesis, transport, and catabolism	GO:0004321|acyl- ligase 31|fatty acyl-amp ligase|fatty-acid- ligase 1|fatty-acid- ligase 10|fatty-acid- ligase 14|fatty-acid- ligase 19|fatty-acid- ligase 2|fatty-acid- ligase 3|fatty-acid- ligase 35|fatty-acid- ligase 36|fatty-acid- ligase 4|fatty-acid- ligase 5|fatty-acid- ligase 6|fatty-acid- ligase 7|fatty-acid- ligase 8|fatty-acid- synthetase 17|fatty-acid-amp ligase 21|fatty-acid-amp ligase…	EC:6.2.1.-|KEGG:00632 KEGG:00640 KEGG:00642 KEGG:00903 KEGG:00930 KEGG:00960 KEGG:03320| Acid--thiol ligases.	PF00501.23|AMP-binding enzyme; PF13193.1|AMP-binding enzyme C-terminal domain	.	0	N
LIN-1	1979033	C	T	Rv1750c	fatty-acid-CoA ligase FadD1	542	Ser-181-Asn	NSY	Lipid metabolism; Secondary metabolites biosynthesis, transport, and catabolism	GO:0004321|acyl- ligase 31|fatty acyl-amp ligase|fatty-acid- ligase 1|fatty-acid- ligase 10|fatty-acid- ligase 14|fatty-acid- ligase 19|fatty-acid- ligase 2|fatty-acid- ligase 3|fatty-acid- ligase 35|fatty-acid- ligase 36|fatty-acid- ligase 4|fatty-acid- ligase 5|fatty-acid- ligase 6|fatty-acid- ligase 7|fatty-acid- ligase 8|fatty-acid- synthetase 17|fatty-acid-amp ligase 21|fatty-acid-amp ligase…	EC:6.2.1.-|KEGG:00632 KEGG:00640 KEGG:00642 KEGG:00903 KEGG:00930 KEGG:00960 KEGG:03320| Acid--thiol ligases.	PF00501.23|AMP-binding enzyme; PF13193.1|AMP-binding enzyme C-terminal domain	.	0	N
LIN-1	1989377	C	T	Rv1758	cutinase Cut1	329	Pro-110-Leu	NSY	.	GO:0008152|-hydroxyacyl-acp dehydratase subunit|-related protein|1-acylglycerol-3-phosphate o-acyltransferase|1-deoxy-d-xylulose-5-phosphate synthase dxs2|2-hydroxyhepta- -diene- -dioate isomerase|2-keto-4-pentenoate hydratase|3-demethylubiquinone-9 3-methyltransferase|4-hydroxy-2-oxovalerate aldolase|6-o-methylguanine dna methyltransferase|acetyl- acetyltransferase|acetyl- acetyltransferase 4|ac…	EC:3.1.1.-|KEGG:00534 KEGG:00540 KEGG:00623 KEGG:00650 KEGG:00960 KEGG:01030| Carboxylic ester hydrolases.; K01066|ko00627|Aminobenzoate degradation	PF01083.17|Cutinase	.	0	N
LIN-1	1990263	T	G	Rv1759c	PE-PGRS family protein Wag22	2322	Ser-774-Ser	SYN	.	.	.	PF00934.15|PE family	.	0	N
LIN-1	2013950	G	C	Rv1779c	integral membrane protein	537	Asp-179-Glu	NSY	.	.	.	PF14362.1|Domain of unknown function (DUF4407)	.	4	N
LIN-1	2023218	G	T	Rv1783	ESX-5 secretion system protein EccC5	3955	Val-1319-Phe	NSY	Cell division and chromosome partitioning	GO:0003677|3-methyladenine dna glycosylase mpg|5 -3 exonuclease|alanine and arginine rich protein|antitoxin|antitoxin 13|antitoxin 19|antitoxin 20|antitoxin 37|antitoxin 44|antitoxin 48|antitoxin 6|antitoxin 7|atp-dependent clp protease atp-binding subunit|atp-dependent dna helicase|atp-dependent dna helicase ii 1|atp-dependent dna helicase ii 2|bifunctional regulatory protein and dna repair enzy…	.	PF01580.13|FtsK/SpoIIIE family; PF12846.2|AAA-like domain	TIGR03924|T7SS_EccC_a: type VII secretion protein EccCa; TIGR03925|T7SS_EccC_b: type VII secretion protein EccCb	2	N
LIN-1	2028974	A	C	Rv1790	PPE family protein PPE27	543	Ala-181-Ala	SYN	Cell motility and secretion	.	.	PF00823.14|PPE family; PF12484.3|Polymorphic PE/PPE proteins C terminal	.	0	N
LIN-1	2035944	G	A	Rv1797	ESX-5 secretion system protein EccE5	455	Arg-152-His	NSY	.	.	.	PF11203.3|Protein of unknown function (DUF2984)	TIGR03921|T7SS_mycosin: type VII secretion-associated serine protease mycosin; TIGR03923|T7SS_EccE: type VII secretion protein EccE	2	N
LIN-1	2045856	C	T	Rv1803c	PE-PGRS family protein PE_PGRS32	994	Ala-332-Thr	NSY	.	.	.	PF00934.15|PE family	.	0	N
LIN-1	2061667	AC	A	Rv1818c	PE-PGRS family protein PE_PGRS33	1015		DELETION[-1]	.	GO:0005886|-dihydroxy-2-naphthoate octaprenyltransferase|abc transporter membrane protein|adenylate cyclase|adenylyl cyclase cya|adhesion component transport abc transporter transmembrane protein|alanine rich lipoprotein|ammonium-transport integral membrane protein amt|anti-sigma factor|antibiotic-transport abc transporter|apa family basic amino acid polyamine antiporter|apolipoprotein n-acyltran…	.	PF00934.15|PE family	.	0	N
LIN-1	2066478	T	C	Rv1821	preprotein translocase ATPase subunit SecA2	15	Gly-5-Gly	SYN	Intracellular trafficking and secretion	GO:0005515|2-oxoglutarate e2 dihydrolipoamide succinyltransferase|atp-dependent clp protease atp-binding subunit|atp-dependent clp protease proteolytic subunit 2 2|atp-dependent protease atp-binding subunit 2|branched-chain keto acid dehydrogenase e2 component|cell division protein|cell division protein sepf|chromosome partition protein smc|deoxycytidine triphosphate deaminase dcd|early secretory…	K03070|ko03070|Bacterial secretion system	PF01043.15|SecA preprotein cross-linking domain; PF07516.8|SecA Wing and Scaffold domain; PF07517.9|SecA DEAD-like domain	TIGR04221|SecA2_Mycobac: accessory Sec system translocase SecA2	0	N
LIN-1	2083131	T	C	Rv1836c	hypothetical protein	1513	Ser-505-Gly	NSY	.	GO:0005886|-dihydroxy-2-naphthoate octaprenyltransferase|abc transporter membrane protein|adenylate cyclase|adenylyl cyclase cya|adhesion component transport abc transporter transmembrane protein|alanine rich lipoprotein|ammonium-transport integral membrane protein amt|anti-sigma factor|antibiotic-transport abc transporter|apa family basic amino acid polyamine antiporter|apolipoprotein n-acyltran…	.	PF13519.1|von Willebrand factor type A domain; PF13531.1|Bacterial extracellular solute-binding protein	.	1	N
LIN-1	2090313	G	A	Rv1841c	hypothetical protein	413	Pro-138-Leu	NSY	General function prediction only; Inorganic ion transport and metabolism	GO:0005886|-dihydroxy-2-naphthoate octaprenyltransferase|abc transporter membrane protein|adenylate cyclase|adenylyl cyclase cya|adhesion component transport abc transporter transmembrane protein|alanine rich lipoprotein|ammonium-transport integral membrane protein amt|anti-sigma factor|antibiotic-transport abc transporter|apa family basic amino acid polyamine antiporter|apolipoprotein n-acyltran…	.	PF00571.23|CBS domain; PF01595.15|Domain of unknown function DUF21	.	1	N
LIN-1	2092398	G	T	Rv1843c	inosine-5'-monophosphate dehydrogenase GuaB1	1308	Ile-436-Ile	SYN	Nucleotide transport and metabolism	GO:0003938|inosine-5 -monophosphate dehydrogenase 1|inosine-5 -monophosphate dehydrogenase 2|inosine-5 -monophosphate dehydrogenase 3; GO:0055114|-dhsa dioxygenase|-diketo-d-gluconate reductase a|-methylenetetrahydromethanopterin reductase|1-deoxy-d-xylulose 5-phosphate reductoisomerase dxr|2-dehydropantoate 2-reductase|3 -phosphoadenosine 5 -phosphosulfate reductase|3-alpha-(or 20-beta)-hydroxys…	EC:1.1.1.205|KEGG:00230|IMP dehydrogenase.; K00088|ko00983|Drug metabolism - other enzymes	PF00478.20|IMP dehydrogenase / GMP reductase domain; PF00571.23|CBS domain; PF01070.13|FMN-dependent dehydrogenase	TIGR01303|IMP_DH_rel_1: IMP dehydrogenase family protein	0	N
LIN-1	2092977	C	T	Rv1843c	inosine-5'-monophosphate dehydrogenase GuaB1	729	Leu-243-Leu	SYN	Nucleotide transport and metabolism	GO:0003938|inosine-5 -monophosphate dehydrogenase 1|inosine-5 -monophosphate dehydrogenase 2|inosine-5 -monophosphate dehydrogenase 3; GO:0055114|-dhsa dioxygenase|-diketo-d-gluconate reductase a|-methylenetetrahydromethanopterin reductase|1-deoxy-d-xylulose 5-phosphate reductoisomerase dxr|2-dehydropantoate 2-reductase|3 -phosphoadenosine 5 -phosphosulfate reductase|3-alpha-(or 20-beta)-hydroxys…	EC:1.1.1.205|KEGG:00230|IMP dehydrogenase.; K00088|ko00983|Drug metabolism - other enzymes	PF00478.20|IMP dehydrogenase / GMP reductase domain; PF00571.23|CBS domain; PF01070.13|FMN-dependent dehydrogenase	TIGR01303|IMP_DH_rel_1: IMP dehydrogenase family protein	0	N
LIN-1	2096101	C	T	Rv1845c	ensor-transducer protein BlaR	75	Thr-25-Thr	SYN	.	GO:0004222|atp-dependent zinc metalloprotease|ensor-transducer protein|integral membrane protein|membrane protein|metalloprotease|o-sialoglycoprotein endopeptidase gcp|protease transmembrane protein heat shock protein|transmembrane alanine and leucine rich protein|universal bacterial protein|y3815_mycbo ame: full=uncharacterized protein mb3815c flags: precursor|zinc metalloprotease zmp1|zinc prot…	.	PF01435.13|Peptidase family M48; PF05569.6|BlaR1 peptidase M56	.	4	N
LIN-1	2096437	A	C	Rv1846c	transcriptional regulator BlaI	170	Leu-57-Arg	NSY	Transcription	GO:0003677|3-methyladenine dna glycosylase mpg|5 -3 exonuclease|alanine and arginine rich protein|antitoxin|antitoxin 13|antitoxin 19|antitoxin 20|antitoxin 37|antitoxin 44|antitoxin 48|antitoxin 6|antitoxin 7|atp-dependent clp protease atp-binding subunit|atp-dependent dna helicase|atp-dependent dna helicase ii 1|atp-dependent dna helicase ii 2|bifunctional regulatory protein and dna repair enzy…	.	PF03965.11|Penicillinase repressor	.	0	N
LIN-1	2104786	C	T	Rv1856c	oxidoreductase	45	Gly-15-Gly	SYN	.	GO:0005488|3-alpha-(or 20-beta)-hydroxysteroid dehydrogenase 3|3-beta-hydroxysteroid dehydrogenase|3-hydroxyacyl- dehydrogenase 3-hydroxy-2-methylbutyryl- dehydrogenase|3-oxoacyl-|7-alpha-hydroxysteroid dehydrogenase|adenosylhomocysteinase|alanine and leucine rich protein|alanine rich protein|alpha- -glucosyltransferase|aspartate 1-decarboxylase|bifunctional methylenetetrahydrofolate dehydrogenas…	EC:1.-.-.-|KEGG:00031 KEGG:00860 KEGG:00906 KEGG:04210| Oxidoreductases.	PF00106.20|short chain dehydrogenase; PF13561.1|Enoyl-(Acyl carrier protein) reductase	.	0	N
LIN-1	2132069	C	G	Rv1881c	lipoprotein LppE	268	Gly-90-Arg	NSY	.	.	.	.	.	1	N
LIN-1	2138774	G	C	Rv1889c	hypothetical protein	251	Ala-84-Gly	NSY	Secondary metabolites biosynthesis, transport, and catabolism	GO:0008168|-related protein|2 -o-methyltransferase|3-demethylubiquinone-9 3-methyltransferase|6-o-methylguanine dna methyltransferase|benzoquinone methyltransferase|dna-damage-inducible protein p|helicase|histidyl-trna synthetase|hypothetical protein [Mycobacterium tuberculosis]|hypothetical protein mb1623|methyltransferase|methyltransferase type 11|o-methyltransferase|o-methyltransferase omt|pho…	.	PF04072.9|Leucine carboxyl methyltransferase	TIGR00027|mthyl_TIGR00027: methyltransferase, TIGR00027 family	0	N
LIN-1	2158570	GT	G	Rv1912c	oxidoreductase	529		DELETION[-1]	Energy production and conversion; General function prediction only	GO:0003960|nadph quinone oxidoreductase 4|nadph2:quinone reductase|oxidoreductase|quinone reductase qor; GO:0008270|30s ribosomal protein s14 1|5-methyltetrahydropteroyltriglutamate-homocysteine methyltransferase|50s ribosomal protein l31|alcohol dehydrogenase|alcohol dehydrogenase adh|alpha-mannosidase|aminopeptidase|atp-dependent clp protease atp-binding subunit|atp-dependent zinc metalloprotea…	EC:1.6.5.5|None|NADPH:quinone reductase.	PF00107.21|Zinc-binding dehydrogenase; PF08240.7|Alcohol dehydrogenase GroES-like domain; PF13602.1|Zinc-binding dehydrogenase	.	0	N
LIN-1	2177975	G	T	Rv1925	acyl-CoA ligase FadD31	882	Ala-294-Ala	SYN	Lipid metabolism; Secondary metabolites biosynthesis, transport, and catabolism	GO:0004321|acyl- ligase 31|fatty acyl-amp ligase|fatty-acid- ligase 1|fatty-acid- ligase 10|fatty-acid- ligase 14|fatty-acid- ligase 19|fatty-acid- ligase 2|fatty-acid- ligase 3|fatty-acid- ligase 35|fatty-acid- ligase 36|fatty-acid- ligase 4|fatty-acid- ligase 5|fatty-acid- ligase 6|fatty-acid- ligase 7|fatty-acid- ligase 8|fatty-acid- synthetase 17|fatty-acid-amp ligase 21|fatty-acid-amp ligase…	EC:2.3.1.86|KEGG:00061|Fatty-acyl-CoA synthase.; EC:6.2.1.-|KEGG:00632 KEGG:00640 KEGG:00642 KEGG:00903 KEGG:00930 KEGG:00960 KEGG:03320| Acid--thiol ligases.	PF00501.23|AMP-binding enzyme	.	0	N
LIN-1	2185365	G	A	Rv1934c	acyl-CoA dehydrogenase FadE17	831	Thr-277-Thr	SYN	Lipid metabolism	GO:0003995|acyl- dehydrogenase|acyl- dehydrogenase 1|acyl- dehydrogenase 10|acyl- dehydrogenase 12|acyl- dehydrogenase 13|acyl- dehydrogenase 15|acyl- dehydrogenase 16|acyl- dehydrogenase 17|acyl- dehydrogenase 18|acyl- dehydrogenase 19|acyl- dehydrogenase 2|acyl- dehydrogenase 20|acyl- dehydrogenase 21|acyl- dehydrogenase 22|acyl- dehydrogenase 23|acyl- dehydrogenase 24|acyl- dehydrogenase 25|ac…	EC:1.3.99.-|KEGG:00071 KEGG:00120 KEGG:00624 KEGG:00632 KEGG:00905 KEGG:00930| With other acceptors.; K00257|ko00626|Naphthalene degradation	PF00441.19|Acyl-CoA dehydrogenase, C-terminal domain; PF02770.14|Acyl-CoA dehydrogenase, middle domain; PF02771.11|Acyl-CoA dehydrogenase, N-terminal domain	.	0	N
LIN-1	2216378	G	C	Rv1971	MCE-family protein Mce3F	1114	Gly-372-Arg	NSY	Secondary metabolites biosynthesis, transport, and catabolism	.	.	PF02470.15|mce related protein	TIGR00996|Mtu_fam_mce: virulence factor Mce family protein	1	N
LIN-1	2218496	G	C	Rv1975	hypothetical protein	437	Ser-146-Thr	NSY	.	.	.	.	.	0	N
LIN-1	2237505	G	C	Rv1993c	hypothetical protein	79	Leu-27-Val	NSY	.	.	.	PF07371.7|Protein of unknown function (DUF1490)	.	0	N
LIN-1	2239063	C	T	Rv1996	universal stress protein	52	Pro-18-Ser	NSY	.	GO:0006950|acylphosphatase|atpase|chaperone|chaperone 2|chaperonin|chaperonin 2 2|endopeptidase atp binding protein chain b|heat shock protein|heat shock protein hsp|heat shock protein transcriptional repressor|iron-regulated universal stress protein family protein|mycobacterial persistence regulator mrpa|osmc-like family protein|periplasmic phosphate-binding lipoprotein 3|potassium channel senso…	.	PF00582.21|Universal stress protein family	.	0	N
LIN-1	2241654	C	T	Rv1997	metal cation transporter P-type ATPase CtpF	1488	Ala-496-Ala	SYN	Inorganic ion transport and metabolism	GO:0000287|-farnesyl diphosphate synthase|2-oxoglutarate decarboxylase|3-isopropylmalate dehydrogenase|3-methyl-2-oxobutanoate hydroxymethyltransferase|6-phosphofructokinase|acetolactate synthase|acetolactate synthase large subunit 2|adenosine kinase|adenylosuccinate synthetase|adenylyl cyclase cya|amidophosphoribosyltransferase|atp phosphoribosyltransferase|bifunctional menaquinone biosynthesis …	EC:3.6.3.-|KEGG:02010| Acting on acid anhydrides; catalyzing transmembrane movement of substances.	PF00122.15|E1-E2 ATPase; PF00689.16|Cation transporting ATPase, C-terminus; PF00690.21|Cation transporter/ATPase, N-terminus; PF00702.21|haloacid dehalogenase-like hydrolase; PF08282.7|haloacid dehalogenase-like hydrolase; PF12710.2|haloacid dehalogenase-like hydrolase; PF13246.1|Putative hydrolase of sodium-potassium ATPase alpha subunit	TIGR01494|ATPase_P-type: HAD ATPase, P-type, family IC	10	N
LIN-1	2242816	G	A	Rv1997	metal cation transporter P-type ATPase CtpF	2650	Ala-884-Thr	NSY	Inorganic ion transport and metabolism	GO:0000287|-farnesyl diphosphate synthase|2-oxoglutarate decarboxylase|3-isopropylmalate dehydrogenase|3-methyl-2-oxobutanoate hydroxymethyltransferase|6-phosphofructokinase|acetolactate synthase|acetolactate synthase large subunit 2|adenosine kinase|adenylosuccinate synthetase|adenylyl cyclase cya|amidophosphoribosyltransferase|atp phosphoribosyltransferase|bifunctional menaquinone biosynthesis …	EC:3.6.3.-|KEGG:02010| Acting on acid anhydrides; catalyzing transmembrane movement of substances.	PF00122.15|E1-E2 ATPase; PF00689.16|Cation transporting ATPase, C-terminus; PF00690.21|Cation transporter/ATPase, N-terminus; PF00702.21|haloacid dehalogenase-like hydrolase; PF08282.7|haloacid dehalogenase-like hydrolase; PF12710.2|haloacid dehalogenase-like hydrolase; PF13246.1|Putative hydrolase of sodium-potassium ATPase alpha subunit	TIGR01494|ATPase_P-type: HAD ATPase, P-type, family IC	10	N
LIN-1	2249043	A	G	Rv2003c	hypothetical protein	386	Met-129-Thr	NSY	.	GO:0008152|-hydroxyacyl-acp dehydratase subunit|-related protein|1-acylglycerol-3-phosphate o-acyltransferase|1-deoxy-d-xylulose-5-phosphate synthase dxs2|2-hydroxyhepta- -diene- -dioate isomerase|2-keto-4-pentenoate hydratase|3-demethylubiquinone-9 3-methyltransferase|4-hydroxy-2-oxovalerate aldolase|6-o-methylguanine dna methyltransferase|acetyl- acetyltransferase|acetyl- acetyltransferase 4|ac…	.	PF08241.7|Methyltransferase domain; PF13489.1|Methyltransferase domain	.	0	N
LIN-1	2255950	G	T	Rv2006	trehalose-6-phosphate phosphatase OtsB1	3941	Arg-1314-Leu	NSY	Carbohydrate transport and metabolism; General function prediction only	GO:0005992|maltooligosyltrehalose trehalohydrolase|trehalose-6-phosphate phosphatase 1|trehalose-6-phosphate phosphatase 2|trehalose-6p synthase; GO:0016798|adenine glycosylase|endonuclease iii nth|glucanase|trehalose-6-phosphate phosphatase 1|trehalose-6p phosphatase; GO:0030246|alanine rich transferase|alpha-mannosidase|trehalose-6-phosphate phosphatase 1|trehalose-6p phosphatase|undecaprenyldi…	EC:3.2.1.28|KEGG:00500|Alpha,alpha-trehalase.	PF02358.11|Trehalose-phosphatase; PF03632.10|Glycosyl hydrolase family 65 central catalytic domain; PF03633.10|Glycosyl hydrolase family 65, C-terminal domain; PF03636.10|Glycosyl hydrolase family 65, N-terminal domain	TIGR00685|T6PP: trehalose-phosphatase; TIGR01484|HAD-SF-IIB: HAD hydrolase, family IIB	0	N
LIN-1	2297774	G	A	Rv2048c	polyketide synthase Pks12	9221	Ala-3074-Val	NSY	Amino acid transport and metabolism; Energy production and conversion; General function prediction only; Lipid metabolism; Secondary metabolites biosynthesis, transport, and catabolism	GO:0000036|acyl carrier protein|fatty-acid- ligase 9|meromycolate extension acyl carrier protein|mycobactin polyketide synthetase|mycocerosic acid synthase membrane-associated mas|p-hydroxybenzoyl-amp ligase 22|peptide synthetase|peptide synthetase nrp|phenolpthiocerol synthesis type-i polyketide synthase|phenyloxazoline synthase|polyketide beta-ketoacyl synthase pks4|polyketide synthase pks1|pol…	EC:2.3.1.94|KEGG:00522|6-deoxyerythronolide-B synthase.	PF00106.20|short chain dehydrogenase; PF00107.21|Zinc-binding dehydrogenase; PF00108.18|Thiolase, N-terminal domain; PF00109.21|Beta-ketoacyl synthase, N-terminal domain; PF00550.20|Phosphopantetheine attachment site; PF00698.16|Acyl transferase domain; PF01370.16|NAD dependent epimerase/dehydratase family; PF02801.17|Beta-ketoacyl synthase, C-terminal domain; PF08240.7|Alcohol dehydrogenase GroE…	.	0	N
LIN-1	2309364	G	A	Rv2051c	polyprenol-monophosphomannose synthase Ppm1	1400	Thr-467-Ile	NSY	Cell envelope biogenesis, outer membrane; General function prediction only	GO:0005886|-dihydroxy-2-naphthoate octaprenyltransferase|abc transporter membrane protein|adenylate cyclase|adenylyl cyclase cya|adhesion component transport abc transporter transmembrane protein|alanine rich lipoprotein|ammonium-transport integral membrane protein amt|anti-sigma factor|antibiotic-transport abc transporter|apa family basic amino acid polyamine antiporter|apolipoprotein n-acyltran…	EC:2.3.1.-|KEGG:00310 KEGG:00340 KEGG:00350 KEGG:00360 KEGG:00540 KEGG:00564 KEGG:00565 KEGG:00604 KEGG:00624 KEGG:00632 KEGG:00642 KEGG:00650 KEGG:00903 KEGG:00960 KEGG:01053 KEGG:01056| Transferring groups other than amino-acyl groups.	PF00535.21|Glycosyl transferase family 2; PF00795.17|Carbon-nitrogen hydrolase; PF13641.1|Glycosyltransferase like family 2	TIGR00546|lnt: apolipoprotein N-acyltransferase	7	N
LIN-1	2321366	G	C	Rv2063A	toxin MazF7	302	Arg-101-Pro	NSY	.	GO:0003677|3-methyladenine dna glycosylase mpg|5 -3 exonuclease|alanine and arginine rich protein|antitoxin|antitoxin 13|antitoxin 19|antitoxin 20|antitoxin 37|antitoxin 44|antitoxin 48|antitoxin 6|antitoxin 7|atp-dependent clp protease atp-binding subunit|atp-dependent dna helicase|atp-dependent dna helicase ii 1|atp-dependent dna helicase ii 2|bifunctional regulatory protein and dna repair enzy…	.	PF02452.12|PemK-like protein	TIGR02435|CobG: precorrin-3B synthase	0	N
LIN-1	2327911	ATGAT	A	Rv2070c	precorrin-6A reductase CobK	323		DELETION[-4]	Coenzyme metabolism	GO:0009236|-cobj fusion protein|cob alamin adenosyltransferase|cob yrinic acid -diamide adenosyltransferase|cobalamin 5 -phosphate synthase|cobalamin biosynthesis protein|cobalamin biosynthesis transmembrane protein|cobalt nickel transporter permease|cobyric acid synthase 1|cobyric acid synthase 2|cobyrinic acid -diamide synthase|ferrochelatase che1|nicotinate-nucleotide-dimethylbenzimidazol phos…	EC:1.3.1.54|KEGG:00860|Precorrin-6A reductase.	PF02571.9|Precorrin-6x reductase CbiJ/CobK	TIGR00715|precor6x_red: precorrin-6x reductase	0	N
LIN-1	2331263	C	T	Rv2074	pyridoxamine 5'-phosphate oxidase	263	Ala-88-Val	NSY	.	GO:0008415|1-acylglycerol-3-phosphate o-acyltransferase|2-oxoglutarate decarboxylase|6-o-acylglucoside esterase glucoside 6-o-acyltransferase|8-amino-7-oxononanoate synthase 2|acyltransferase|acyltransferase 1|acyltransferase 2|acyltransferase 5|acyltransferase family protein|bifunctional acylase|chalcone synthase pks10|chalcone synthase pks11|citrate synthase i 2|citrate synthase ii|gamma-glutam…	.	PF01243.15|Pyridoxamine 5'-phosphate oxidase	TIGR03618|Rv1155_F420: PPOX class probable F420-dependent enzyme	0	N
LIN-1	2335508	C	T	Rv2079	hypothetical protein	146	Ala-49-Val	NSY	.	.	.	PF06259.7|Alpha/beta hydrolase; PF10817.3|Protein of unknown function (DUF2563)	.	0	N
LIN-1	2348490	G	T	Rv2090	5'-3' exonuclease	1110	Glu-370-Asp	NSY	DNA replication, recombination, and repair	GO:0003677|3-methyladenine dna glycosylase mpg|5 -3 exonuclease|alanine and arginine rich protein|antitoxin|antitoxin 13|antitoxin 19|antitoxin 20|antitoxin 37|antitoxin 44|antitoxin 48|antitoxin 6|antitoxin 7|atp-dependent clp protease atp-binding subunit|atp-dependent dna helicase|atp-dependent dna helicase ii 1|atp-dependent dna helicase ii 2|bifunctional regulatory protein and dna repair enzy…	EC:3.1.11.-|None| Exodeoxyribonucleases producing 5'-phosphomonoesters.	PF01367.15|5'-3' exonuclease, C-terminal SAM fold; PF02739.11|5'-3' exonuclease, N-terminal resolvase-like domain	.	0	N
LIN-1	2374450	G	A	Rv2114	hypothetical protein	609	Ser-203-Ser	SYN	.	.	.	.	.	0	N
LIN-1	2397768	C	G	Rv2138	lipoprotein LppL	431	Ala-144-Gly	NSY	.	.	.	.	.	1	N
LIN-1	2400039	G	A	Rv2140c	hypothetical protein	298	Arg-100-Cys	NSY	General function prediction only	.	.	PF01161.15|Phosphatidylethanolamine-binding protein	TIGR00481|TIGR00481: Raf kinase inhibitor-like protein, YbhB/YbcL family	0	N
LIN-1	2423793	C	T	Rv2162c	PE-PGRS family protein PE_PGRS38	1054	Gly-352-Ser	NSY	.	.	.	PF00934.15|PE family	.	0	N
LIN-1	2425105	A	C	Rv2163c	penicillin-binding membrane protein PbpB	1991	Val-664-Gly	NSY	Cell envelope biogenesis, outer membrane	GO:0008658|bifunctional membrane-associated penicillin-binding protein 1a 1b 2|bifunctional penicillin-binding protein 1a 1b 1|penicillin-binding lipoprotein|penicillin-binding membrane protein|penicillin-binding protein|transmembrane serine threonine-protein kinase b; GO:0009273|penicillin-binding lipoprotein|penicillin-binding membrane protein	EC:2.4.1.129|KEGG:00550|Peptidoglycan glycosyltransferase.	PF00905.17|Penicillin binding protein transpeptidase domain; PF03717.10|Penicillin-binding Protein dimerisation domain	.	1	N
LIN-1	2448296	G	A	Rv2187	long-chain-fatty-acid-CoA ligase FadD15	129	Trp-43-STP	NON	Lipid metabolism; Secondary metabolites biosynthesis, transport, and catabolism	GO:0004467|long-chain-fatty-acid- ligase 15; GO:0008152|-hydroxyacyl-acp dehydratase subunit|-related protein|1-acylglycerol-3-phosphate o-acyltransferase|1-deoxy-d-xylulose-5-phosphate synthase dxs2|2-hydroxyhepta- -diene- -dioate isomerase|2-keto-4-pentenoate hydratase|3-demethylubiquinone-9 3-methyltransferase|4-hydroxy-2-oxovalerate aldolase|6-o-methylguanine dna methyltransferase|acetyl- ace…	EC:6.2.1.3|KEGG:00071 KEGG:03320 KEGG:04920|Long-chain-fatty-acid--CoA ligase.; K01897|ko04146|Peroxisome	PF00501.23|AMP-binding enzyme	.	0	N
LIN-1	2450053	G	A	Rv2188c	mannosyltransferase PimB	1106	Thr-369-Met	NSY	Cell envelope biogenesis, outer membrane	GO:0009058|8-amino-7-oxononanoate synthase 2|alpha- -glucosyltransferase|aminotransferase|aspartate aminotransferase|chalcone synthase pks10|chalcone synthase pks11|cobalamin biosynthesis protein|cystathionine beta-lyase|gdp-mannose-dependent alpha-(1-2)-phosphatidylinositol mannosyltransferase|glucose-1-phosphate uridylyltransferase|glycosyltransferase|histidinol-phosphate aminotransferase|histi…	EC:2.4.1.-|KEGG:00051 KEGG:00510 KEGG:00512 KEGG:00513 KEGG:00533 KEGG:00540 KEGG:00561 KEGG:00563 KEGG:00600 KEGG:00601 KEGG:00602 KEGG:00603 KEGG:00604 KEGG:01030 KEGG:01031| Hexosyltransferases.	PF00534.15|Glycosyl transferases group 1; PF13439.1|Glycosyltransferase Family 4; PF13524.1|Glycosyl transferases group 1; PF13692.1|Glycosyl transferases group 1	.	0	N
LIN-1	2451089	C	G	Rv2188c	mannosyltransferase PimB	70	Glu-24-Gln	NSY	Cell envelope biogenesis, outer membrane	GO:0009058|8-amino-7-oxononanoate synthase 2|alpha- -glucosyltransferase|aminotransferase|aspartate aminotransferase|chalcone synthase pks10|chalcone synthase pks11|cobalamin biosynthesis protein|cystathionine beta-lyase|gdp-mannose-dependent alpha-(1-2)-phosphatidylinositol mannosyltransferase|glucose-1-phosphate uridylyltransferase|glycosyltransferase|histidinol-phosphate aminotransferase|histi…	EC:2.4.1.-|KEGG:00051 KEGG:00510 KEGG:00512 KEGG:00513 KEGG:00533 KEGG:00540 KEGG:00561 KEGG:00563 KEGG:00600 KEGG:00601 KEGG:00602 KEGG:00603 KEGG:00604 KEGG:01030 KEGG:01031| Hexosyltransferases.	PF00534.15|Glycosyl transferases group 1; PF13439.1|Glycosyltransferase Family 4; PF13524.1|Glycosyl transferases group 1; PF13692.1|Glycosyl transferases group 1	.	0	N
LIN-1	2451935	G	GCAGC	Rv2189c	hypothetical protein	94		INSERTION[4]	.	.	.	PF13485.1|Peptidase MA superfamily	.	0	N
LIN-1	2503557	C	A	Rv2230c	hypothetical protein	1060	Ala-354-Ser	NSY	Function unknown	.	.	PF01784.13|NIF3 (NGG1p interacting factor 3)	TIGR00486|YbgI_SA1388: dinuclear metal center protein, YbgI/SA1388 family	0	N
LIN-1	2508403	G	A	Rv2235	transmembrane protein	759	Pro-253-Pro	SYN	Function unknown	GO:0005886|-dihydroxy-2-naphthoate octaprenyltransferase|abc transporter membrane protein|adenylate cyclase|adenylyl cyclase cya|adhesion component transport abc transporter transmembrane protein|alanine rich lipoprotein|ammonium-transport integral membrane protein amt|anti-sigma factor|antibiotic-transport abc transporter|apa family basic amino acid polyamine antiporter|apolipoprotein n-acyltran…	.	PF02104.10|SURF1 family	.	3	N
LIN-1	2509189	C	G	Rv2236c	cobalamin biosynthesis transmembrane protein CobD	195	Val-65-Val	SYN	Coenzyme metabolism	GO:0005886|-dihydroxy-2-naphthoate octaprenyltransferase|abc transporter membrane protein|adenylate cyclase|adenylyl cyclase cya|adhesion component transport abc transporter transmembrane protein|alanine rich lipoprotein|ammonium-transport integral membrane protein amt|anti-sigma factor|antibiotic-transport abc transporter|apa family basic amino acid polyamine antiporter|apolipoprotein n-acyltran…	EC:6.3.1.10|KEGG:00860|Adenosylcobinamide-phosphate synthase.	PF03186.8|CobD/Cbib protein	TIGR00380|cobD: cobalamin biosynthesis protein CobD	1	N
LIN-1	2528941	G	A	Rv2254c	membrane protein	45	Asn-15-Asn	SYN	.	GO:0006865|apa family basic amino acid polyamine antiporter|cationic amino acid transport integral membrane protein|d-serine alanine glycine transporter|gaba permease|l-asparagine permease 1|l-asparagine permease 2|l-lysine exporter|membrane protein|permease; GO:0016020|abc transporter efflux protein|abortive phage infection protein|acyltransferase|bacterioferritin|cation diffusion facilitator fa…	.	PF01810.13|LysE type translocator	.	4	N
LIN-1	2530444	G	T	Rv2257c	hypothetical protein	389	Pro-130-His	NSY	Defense mechanisms	.	.	PF00144.19|Beta-lactamase	.	0	N
LIN-1	2538803	G	A	Rv2265	integral membrane protein	94	Gly-32-Ser	NSY	.	GO:0005886|-dihydroxy-2-naphthoate octaprenyltransferase|abc transporter membrane protein|adenylate cyclase|adenylyl cyclase cya|adhesion component transport abc transporter transmembrane protein|alanine rich lipoprotein|ammonium-transport integral membrane protein amt|anti-sigma factor|antibiotic-transport abc transporter|apa family basic amino acid polyamine antiporter|apolipoprotein n-acyltran…	.	PF07690.11|Major Facilitator Superfamily	.	9	N
LIN-1	2544989	T	A	Rv2270	lipoprotein LppN	282	His-94-Gln	NSY	.	GO:0005886|-dihydroxy-2-naphthoate octaprenyltransferase|abc transporter membrane protein|adenylate cyclase|adenylyl cyclase cya|adhesion component transport abc transporter transmembrane protein|alanine rich lipoprotein|ammonium-transport integral membrane protein amt|anti-sigma factor|antibiotic-transport abc transporter|apa family basic amino acid polyamine antiporter|apolipoprotein n-acyltran…	.	.	.	0	N
LIN-1	2547284	A	G	Rv2275	hypothetical protein	392	Asp-131-Gly	NSY	.	.	.	.	.	0	N
LIN-1	2547539	A	AG	Rv2275	hypothetical protein	647		INSERTION[1]	.	.	.	.	.	0	N
LIN-1	2553692	C	T	Rv2281	phosphate-transport permease PitB	510	Tyr-170-Tyr	SYN	Inorganic ion transport and metabolism	GO:0005315|inorganic phosphate transporter integral membrane protein|periplasmic phosphate-binding lipoprotein 1|periplasmic phosphate-binding lipoprotein 2|periplasmic phosphate-binding lipoprotein 3|phosphate-transport abc transporter atp-binding protein|phosphate-transport abc transporter integral membrane protein 1|phosphate-transport abc transporter integral membrane protein 2|phosphate-tran…	.	PF01384.15|Phosphate transporter family	.	12	N
LIN-1	2569603	A	G	Rv2298	hypothetical protein	512	His-171-Arg	NSY	Energy production and conversion; General function prediction only	GO:0016491|-diketo-d-gluconate reductase a|-hydroxyacyl-acp dehydratase subunit|-like steroid dehydrogenase|-methylenetetrahydromethanopterin reductase|3-beta-hydroxysteroid dehydrogenase|3-hydroxyacyl- dehydrogenase 3-hydroxy-2-methylbutyryl- dehydrogenase|3-hydroxyacyl-thioester dehydratase|3-hydroxyl-thioester dehydratase|3-ketosteroid-9-alpha-hydroxylase oxygenase component|3-ketosteroid-9-al…	.	PF00248.16|Aldo/keto reductase family	.	0	N
LIN-1	2573444	G	T	Rv2301	cutinase Cut2	420	Trp-140-Cys	NSY	.	GO:0005576|6-o-acylglucoside esterase glucoside 6-o-acyltransferase|alanine and proline rich secreted protein apa|antigen 6|antigen cfp2|cell division z-ring complex ib|cutinase cfp21|cutinase cut2|cutinase cut3|cutinase cut4|diacylglycerol kinase|early secretory antigenic target|enolase eno|esat-6-like protein|esuscitation-promoting factor|heat shock protein|immunogenic protein mpt64|immunogenic…	EC:3.1.1.74|None|Cutinase.	PF01083.17|Cutinase	.	1	N
LIN-1	2574608	C	T	Rv2303c	antibiotic-resistance protein	422	Ser-141-Asn	NSY	General function prediction only	GO:0003824|2 -5 rna ligase superfamily protein|acyl carrier protein|acyl- transferase|alanine and leucine rich protein|alpha- glucanbranching enzyme|amidohydrolase|antibiotic-resistance protein|ap-4-a phosphorylase|atp synthase delta chain|beta- -xylanase|bifunctional penicillin-binding protein 1a 1b 1|cell division inhibitor cdi|cobyric acid synthase 2|coenzyme pqq synthesis protein e|conserved …	.	PF04909.9|Amidohydrolase	.	0	N
LIN-1	2592073	GT	G	Rv2319c	universal stress protein	664		DELETION[-1]	.	GO:0006950|acylphosphatase|atpase|chaperone|chaperone 2|chaperonin|chaperonin 2 2|endopeptidase atp binding protein chain b|heat shock protein|heat shock protein hsp|heat shock protein transcriptional repressor|iron-regulated universal stress protein family protein|mycobacterial persistence regulator mrpa|osmc-like family protein|periplasmic phosphate-binding lipoprotein 3|potassium channel senso…	.	PF00582.21|Universal stress protein family	.	0	N
LIN-1	2602585	G	A	Rv2329c	nitrite extrusion protein 1 NarK1	887	Pro-296-Leu	NSY	Inorganic ion transport and metabolism	GO:0055085|abc transporter membrane protein|ammonium-transport integral membrane protein amt|apa family basic amino acid polyamine antiporter|arsenic-transport integral membrane protein|arsenic-transport integral membrane protein 1|cation diffusion facilitator family transporter|cationic amino acid transport integral membrane protein|cic family chloride channel protein|cpa2 family monovalent cati…	.	PF07690.11|Major Facilitator Superfamily	.	12	N
LIN-1	2611714	A	C	Rv2336	hypothetical protein	868	Arg-290-Arg	SYN	.	.	.	.	.	0	N
LIN-1	2622518	C	T	Rv2344c	deoxyguanosine triphosphate triphosphohydrolase Dgt	1245	Leu-415-Leu	SYN	Nucleotide transport and metabolism	GO:0000287|-farnesyl diphosphate synthase|2-oxoglutarate decarboxylase|3-isopropylmalate dehydrogenase|3-methyl-2-oxobutanoate hydroxymethyltransferase|6-phosphofructokinase|acetolactate synthase|acetolactate synthase large subunit 2|adenosine kinase|adenylosuccinate synthetase|adenylyl cyclase cya|amidophosphoribosyltransferase|atp phosphoribosyltransferase|bifunctional menaquinone biosynthesis …	EC:3.1.5.1|KEGG:00230|dGTPase.	PF01966.17|HD domain; PF13286.1|Phosphohydrolase-associated domain	TIGR01353|dGTP_triPase: putative dGTPase	0	N
LIN-1	2643663	G	A	Rv2362c	DNA repair protein RecO	606	Gly-202-Gly	SYN	DNA replication, recombination, and repair	GO:0006281|5 -3 exonuclease|atp dependent dna ligase|atp-dependent dna helicase|atp-dependent dna helicase ii 1|atp-dependent dna helicase ii 2|atp-dependent dna ligase|competence protein|crossover junction endodeoxyribonuclease|dna glycosylase|dna helicase ii atp-dependent dna helicase|dna integrity scanning protein disa|dna ligase|dna polymerase|dna polymerase epsilon subunit|dna polymerase i|d…	.	PF02565.10|Recombination protein O C terminal; PF11967.3|Recombination protein O N terminal; PF13114.1|RecO N terminal	TIGR00613|reco: DNA repair protein RecO	0	N
LIN-1	2652918	C	G	Rv2373c	chaperone DnaJ2	1080	Glu-360-Asp	NSY	Posttranslational modification, protein turnover, chaperones	GO:0005737|-dimethylarginine dimethylaminohydrolase 1|2-dehydropantoate 2-reductase|3 -phosphoadenosine 5 -phosphosulfate reductase|3-dehydroquinate synthase|3-isopropylmalate dehydrogenase|3-methyl-2-oxobutanoate hydroxymethyltransferase|3-oxoacyl-|3-phosphoshikimate 1-carboxyvinyltransferase|4-alpha-glucanotransferase|acetaldehyde dehydrogenase|acetate kinase|acetylglutamate kinase|acetylornith…	.	PF00226.26|DnaJ domain; PF00684.14|DnaJ central domain; PF01556.13|DnaJ C terminal domain	TIGR02349|DnaJ_bact: chaperone protein DnaJ	0	N
LIN-1	2660329	C	A	Rv2379c	peptide synthetase MbtF	1767	Glu-589-Asp	NSY	Lipid metabolism; Secondary metabolites biosynthesis, transport, and catabolism	GO:0000036|acyl carrier protein|fatty-acid- ligase 9|meromycolate extension acyl carrier protein|mycobactin polyketide synthetase|mycocerosic acid synthase membrane-associated mas|p-hydroxybenzoyl-amp ligase 22|peptide synthetase|peptide synthetase nrp|phenolpthiocerol synthesis type-i polyketide synthase|phenyloxazoline synthase|polyketide beta-ketoacyl synthase pks4|polyketide synthase pks1|pol…	.	PF00501.23|AMP-binding enzyme; PF00550.20|Phosphopantetheine attachment site; PF00668.15|Condensation domain; PF13193.1|AMP-binding enzyme C-terminal domain	TIGR01720|NRPS-para261: non-ribosomal peptide synthase domain TIGR01720; TIGR01733|AA-adenyl-dom: amino acid adenylation domain	0	N
LIN-1	2663220	G	A	Rv2380c	peptide synthetase MbtE	3906	Ala-1302-Ala	SYN	Lipid metabolism; Secondary metabolites biosynthesis, transport, and catabolism	GO:0000036|acyl carrier protein|fatty-acid- ligase 9|meromycolate extension acyl carrier protein|mycobactin polyketide synthetase|mycocerosic acid synthase membrane-associated mas|p-hydroxybenzoyl-amp ligase 22|peptide synthetase|peptide synthetase nrp|phenolpthiocerol synthesis type-i polyketide synthase|phenyloxazoline synthase|polyketide beta-ketoacyl synthase pks4|polyketide synthase pks1|pol…	.	PF00501.23|AMP-binding enzyme; PF00550.20|Phosphopantetheine attachment site; PF00668.15|Condensation domain; PF13193.1|AMP-binding enzyme C-terminal domain; PF13745.1|HxxPF-repeated domain	TIGR01733|AA-adenyl-dom: amino acid adenylation domain	0	N
LIN-1	2688235	G	C	Rv2394	gamma-glutamyltranspeptidase GgtB	216	Met-72-Ile	NSY	Amino acid transport and metabolism	GO:0003840|bifunctional acylase|gamma-glutamyltranspeptidase; GO:0008415|1-acylglycerol-3-phosphate o-acyltransferase|2-oxoglutarate decarboxylase|6-o-acylglucoside esterase glucoside 6-o-acyltransferase|8-amino-7-oxononanoate synthase 2|acyltransferase|acyltransferase 1|acyltransferase 2|acyltransferase 5|acyltransferase family protein|bifunctional acylase|chalcone synthase pks10|chalcone syntha…	EC:2.3.2.2|KEGG:00430 KEGG:00450 KEGG:00460 KEGG:00480 KEGG:00590|Gamma-glutamyltransferase.; K00681|ko00590|Arachidonic acid metabolism	PF01019.16|Gamma-glutamyltranspeptidase	TIGR00066|g_glut_trans: gamma-glutamyltransferase	0	N
LIN-1	2696987	G	C	Rv2400c	sulfate-binding lipoprotein SubI	738	Ala-246-Ala	SYN	Inorganic ion transport and metabolism	GO:0008272|sulfate-binding lipoprotein|sulfate-transport abc transporter atp-binding protein 1|sulfate-transport abc transporter integral membrane protein|sulfate-transport abc transporter transmembrane protein|thiosulfate sulfurtransferase|thiosulfate sulfurtransferase 3|transcriptional regulator|transcriptional regulator -family; GO:0015419|sulfate-binding lipoprotein|sulfate-transport abc tran…	.	PF13416.1|Bacterial extracellular solute-binding protein; PF13531.1|Bacterial extracellular solute-binding protein	TIGR00971|3a0106s03: sulfate ABC transporter, sulfate-binding protein	0	N
LIN-1	2704301	G	A	Rv2406c	hypothetical protein	147	Ile-49-Ile	SYN	.	.	.	PF00571.23|CBS domain	.	0	N
LIN-1	2726061	G	A	Rv2427Ac	OxyR protein	10	Leu-4-Phe	NSY	.	GO:0003700|alternative rna polymerase sigma factor|arginine repressor|family mn-dependent transcriptional regulator|family transcripitonal regulator|family transcriptional regulator|ferric uptake regulation protein|heat shock protein transcriptional repressor|iron-dependent repressor and activator|membrane protein|mycofactocin system transcriptional regulator|n utilization substance protein|nitra…	.	PF00126.22|Bacterial regulatory helix-turn-helix protein, lysR family	.	0	N
LIN-1	2727047	A	T	Rv2429	alkyl hydroperoxide reductase AhpD	232	Met-78-Leu	NSY	Function unknown	GO:0004601|alkyl hydroperoxide reductase|alkylhydroperoxidase family core domain-containing protein|integral membrane protein|lignin peroxidase|non-heme haloperoxidase hpx|peroxidase|peroxiredoxin|transmembrane protein; GO:0008785|alkyl hydroperoxide reductase; GO:0051920|alkyl hydroperoxide reductase|peroxiredoxin; GO:0055114|-dhsa dioxygenase|-diketo-d-gluconate reductase a|-methylenetetrahydro…	EC:1.-.-.-|KEGG:00031 KEGG:00860 KEGG:00906 KEGG:04210| Oxidoreductases.	PF02627.15|Carboxymuconolactone decarboxylase family	TIGR00777|ahpD: alkylhydroperoxidase, AhpD family; TIGR00778|ahpD_dom: alkylhydroperoxidase AhpD family core domain	0	N
LIN-1	2731751	G	A	Rv2435c	cyclase	1009	Leu-337-Leu	SYN	Signal transduction mechanisms	GO:0004871|adenylate cyclase|cyclase|family two-component system sensor histidine kinase|integral membrane sensor signal transduction histidine kinase; GO:0007242|adenylate and guanylate cyclase catalytic domain-containing protein|adenylate cyclase|adenylyl cyclase cya|cyclase|exported or envelope protein|lignin peroxidase|transcriptional regulator|transcriptional regulator -family; GO:0009190|ad…	EC:4.6.1.-|None| Phosphorus-oxygen lyases.	PF00211.15|Adenylate and Guanylate cyclase catalytic domain; PF00672.20|HAMP domain	.	2	N
LIN-1	2745849	G	A	Rv2446c	integral membrane protein	300	Ala-100-Ala	SYN	.	.	.	PF14017.1|Protein of unknown function (DUF4233)	.	3	N
LIN-1	2755122	G	A	Rv2455c	oxidoreductase	1593	Ile-531-Ile	SYN	Energy production and conversion	GO:0016903|oxidoreductase; GO:0055114|-dhsa dioxygenase|-diketo-d-gluconate reductase a|-methylenetetrahydromethanopterin reductase|1-deoxy-d-xylulose 5-phosphate reductoisomerase dxr|2-dehydropantoate 2-reductase|3 -phosphoadenosine 5 -phosphosulfate reductase|3-alpha-(or 20-beta)-hydroxysteroid dehydrogenase 3|3-beta-hydroxysteroid dehydrogenase|3-hydroxyacyl- dehydrogenase 3-hydroxy-2-methylbu…	EC:1.2.7.3|KEGG:00020 KEGG:00720|2-oxoglutarate synthase.; K00174|ko00720|Carbon fixation pathways in prokaryotes	PF01558.13|Pyruvate ferredoxin/flavodoxin oxidoreductase; PF01855.14|Pyruvate flavodoxin/ferredoxin oxidoreductase, thiamine diP-bdg; PF02776.13|Thiamine pyrophosphate enzyme, N-terminal TPP binding domain	TIGR03710|OAFO_sf: 2-oxoacid:acceptor oxidoreductase, alpha subunit	0	N
LIN-1	2764216	A	G	Rv2462c	trigger factor protein Tig	1086	Asp-362-Asp	SYN	Posttranslational modification, protein turnover, chaperones	GO:0003755|iron-regulated peptidyl-prolyl cis-trans isomerase a|peptidyl-prolyl cis-trans isomerase b|trigger factor protein tig; GO:0006457|atp-dependent clp protease atp-binding subunit|chaperone|chaperone 1|chaperone 2|chaperonin|iron-regulated peptidyl-prolyl cis-trans isomerase a|peptidyl-prolyl cis-trans isomerase b|protein|trigger factor protein tig; GO:0007049|atp-dependent dna ligase|atp…	EC:5.2.1.8|KEGG:04020|Peptidylprolyl isomerase.	PF00254.23|FKBP-type peptidyl-prolyl cis-trans isomerase; PF05697.8|Bacterial trigger factor protein (TF); PF05698.9|Bacterial trigger factor protein (TF) C-terminus	TIGR00115|tig: trigger factor	0	N
LIN-1	2773965	G	C	Rv2471	alpha-glucosidase AglA	392	Ser-131-Thr	NSY	Carbohydrate transport and metabolism	GO:0004558|alpha-glucosidase; GO:0005975|4-alpha-glucanotransferase|6-phosphofructokinase|alanine rich transferase|alpha- glucanbranching enzyme|alpha-glucosidase|beta- -glucanase|beta- -xylanase|beta-glucosidase|chitinase|d- -d-heptose- -biphosphate phosphatase|glucanase|glycosyl hydrolase|glycosyltransferase|lipoprotein|maltooligosyltrehalose synthase|mannose-6-phosphate isomerase|phosphoglucom…	EC:3.2.1.20|KEGG:00052 KEGG:00500|Alpha-glucosidase.; K01187|ko00500|Starch and sucrose metabolism	PF00128.19|Alpha amylase, catalytic domain	.	0	N
LIN-1	2791267	A	T	Rv2484c	diacylglycerol acyltransferase	1238	Ile-413-Asn	NSY	.	.	EC:2.3.1.20|KEGG:00561|Diacylglycerol O-acyltransferase.	PF03007.11|Wax ester synthase-like Acyl-CoA acyltransferase domain	TIGR02946|acyl_WS_DGAT: acyltransferase, WS/DGAT/MGAT	0	N
LIN-1	2799498	CCGCAA	C	Rv2488c	transcriptional regulator LuxR-family	1393		DELETION[-5]	General function prediction only; Signal transduction mechanisms	GO:0000156|family two-component system response regulator|mycobacterial persistence regulator mrpa|nitrate nitrite response transcriptional regulator|potassium-transporting transcriptional regulator|transcriptional regulator|transcriptional regulator -family|transcriptional regulator 1|two-component system response regulator|two-component system sensory transduction protein 3|two-component system…	.	PF00196.14|Bacterial regulatory proteins, luxR family; PF00931.17|NB-ARC domain	.	0	N
LIN-1	2803877	G	C	Rv2490c	PE-PGRS family protein PE_PGRS43	2370	Ala-790-Ala	SYN	.	.	.	PF00934.15|PE family	.	0	N
LIN-1	2809905	G	A	Rv2495c	branched-chain keto acid dehydrogenase E2 component BkdC	45	Leu-15-Leu	SYN	Energy production and conversion	GO:0004742|branched-chain keto acid dehydrogenase e2 component; GO:0005515|2-oxoglutarate e2 dihydrolipoamide succinyltransferase|atp-dependent clp protease atp-binding subunit|atp-dependent clp protease proteolytic subunit 2 2|atp-dependent protease atp-binding subunit 2|branched-chain keto acid dehydrogenase e2 component|cell division protein|cell division protein sepf|chromosome partition prot…	EC:2.3.1.12|KEGG:00010 KEGG:00252 KEGG:00620|Dihydrolipoyllysine-residue acetyltransferase.; K00627|ko00020|Citrate cycle (TCA cycle)	PF00198.18|2-oxoacid dehydrogenases acyltransferase (catalytic domain); PF00364.17|Biotin-requiring enzyme; PF02817.12|e3 binding domain	.	0	N
LIN-1	2817168	C	A	Rv2502c	acetyl-/propionyl-CoA carboxylase beta subunit AccD1	1317	Met-439-Ile	NSY	Lipid metabolism	GO:0004658|acetyl- propionyl- carboxylase beta subunit 1|acetyl- propionyl- carboxylase beta subunit 2|propionyl- carboxylase beta chain 4 4|propionyl- carboxylase beta chain 5 5|propionyl- carboxylase beta chain 6 6	EC:6.4.1.4|KEGG:00280|Methylcrotonoyl-CoA carboxylase.	PF01039.17|Carboxyl transferase domain	.	0	N
LIN-1	2824442	G	A	Rv2508c	UMF1 family MFS transporter	162	Thr-54-Thr	SYN	General function prediction only	.	.	PF07690.11|Major Facilitator Superfamily; PF11700.3|Vacuole effluxer Atg22 like	.	12	N
LIN-1	2894604	G	A	Rv2570	hypothetical protein	83	Gly-28-Asp	NSY	Function unknown	.	.	PF04237.8|YjbR	.	0	N
LIN-1	2894652	A	G	Rv2570	hypothetical protein	131	Glu-44-Gly	NSY	Function unknown	.	.	PF04237.8|YjbR	.	0	N
LIN-1	2897538	G	A	Rv2572c	aspartyl-tRNA synthetase AspS	276	Ala-92-Ala	SYN	Translation, ribosomal structure and biogenesis	GO:0003676|13e12 repeat family protein|aspartyl-trna synthetase|atp dependent dna helicase|atp-dependent helicase lhr|atp-dependent rna helicase|crossover junction endodeoxyribonuclease|exodeoxyribonuclease vii large subunit|helicase|helicase domain-containing protein|hnh endonuclease|lysyl-trna synthetase 1|lysyl-trna synthetase 2|methyltransferase|multifunctional rnase h alpha-ribazole phosphat…	EC:6.1.1.12|KEGG:00252 KEGG:00970|Aspartate--tRNA ligase.	PF00152.15|tRNA synthetases class II (D, K and N); PF01336.20|OB-fold nucleic acid binding domain; PF02938.9|GAD domain	TIGR00459|aspS_bact: aspartate--tRNA ligase	0	N
LIN-1	2899900	G	T	Rv2575	glycine rich membrane protein	552	Gln-184-His	NSY	General function prediction only	GO:0016021|-dihydroxy-2-naphthoate octaprenyltransferase|abc transporter atp-binding protein|abc transporter membrane protein|abc transporter permease|adenylate cyclase|adenylyl cyclase cya|adhesion component transport abc transporter transmembrane protein|alanine and arginine and proline rich transmembrane protein|alanine and glycine rich transmembrane protein|alanine and proline rich protein|al…	.	PF04228.8|Putative neutral zinc metallopeptidase	.	1	N
LIN-1	2925693	G	A	Rv2595	antitoxin VapB40	192	Leu-64-Leu	SYN	.	.	.	PF01850.16|PIN domain; PF04014.13|Antidote-toxin recognition MazE	TIGR01439|lp_hng_hel_AbrB: transcriptional regulator, AbrB family	0	N
LIN-1	2926892	C	T	Rv2597	membrane protein	528	Arg-176-Arg	SYN	.	GO:0016021|-dihydroxy-2-naphthoate octaprenyltransferase|abc transporter atp-binding protein|abc transporter membrane protein|abc transporter permease|adenylate cyclase|adenylyl cyclase cya|adhesion component transport abc transporter transmembrane protein|alanine and arginine and proline rich transmembrane protein|alanine and glycine rich transmembrane protein|alanine and proline rich protein|al…	.	PF13785.1|Domain of unknown function (DUF4178)	.	1	N
LIN-1	2940618	C	T	Rv2612c	PI synthase PgsA1	5	Ser-2-Asn	NSY	Lipid metabolism	GO:0003881|pi synthase 1; GO:0008654|cdp-diacylglycerol pyrophosphatase cdh|cdp-diacylglycerol synthase|cdp-diacylglycerol-glycerol-3-phosphate 3-phosphatidyltransferase 2|cdp-diacylglycerol-serine o-phosphatidyltransferase|diacylglycerol kinase|glycerol-3-phosphate acyltransferase 2|glycerol-3-phosphate dehydrogenase 1|glycerol-3-phosphate dehydrogenase 2|glycerol-3-phosphate o-acyltransferase 1…	EC:2.7.8.5|KEGG:00564|CDP-diacylglycerol--glycerol-3-phosphate 3-phosphatidyltransferase.	PF01066.16|CDP-alcohol phosphatidyltransferase	.	3	N
LIN-1	2948660	T	C	Rv2622	methyltransferase	15	Arg-5-Arg	SYN	.	GO:0008152|-hydroxyacyl-acp dehydratase subunit|-related protein|1-acylglycerol-3-phosphate o-acyltransferase|1-deoxy-d-xylulose-5-phosphate synthase dxs2|2-hydroxyhepta- -diene- -dioate isomerase|2-keto-4-pentenoate hydratase|3-demethylubiquinone-9 3-methyltransferase|4-hydroxy-2-oxovalerate aldolase|6-o-methylguanine dna methyltransferase|acetyl- acetyltransferase|acetyl- acetyltransferase 4|ac…	EC:2.1.1.-|KEGG:00130 KEGG:00150 KEGG:00340 KEGG:00350 KEGG:00380 KEGG:00440 KEGG:00450 KEGG:00626 KEGG:00906 KEGG:03090| Methyltransferases.; K00599|ko00350|Tyrosine metabolism	PF08241.7|Methyltransferase domain; PF13659.1|Methyltransferase domain	.	0	N
LIN-1	2961109	G	A	Rv2634c	PE-PGRS family protein PE_PGRS46	1343	Ala-448-Val	NSY	.	.	.	PF00934.15|PE family	.	0	N
LIN-1	2987928	G	A	Rv2672	secreted protease	237	Arg-79-Arg	SYN	.	GO:0008233|antigen cfp29|atp-dependent clp protease atp-binding subunit|atp-dependent protease atp-binding subunit 2|carboxylesterase|conserved hypothetical protein|endopeptidase atp binding protein chain b|exported protease|integral membrane protein|pdz domain-containing protease|prophage v2 protease|protease|secreted protease|signal peptide peptidase|transglutaminase domain-containing protein	EC:3.4.-.-|KEGG:00310 KEGG:00550 KEGG:00780 KEGG:05120| Acting on peptide bonds (peptide hydrolases).; K01423|ko00780|Biotin metabolism	PF00561.15|alpha/beta hydrolase fold; PF08386.5|TAP-like protein; PF12697.2|Alpha/beta hydrolase family	.	1	N
LIN-1	2992574	G	A	Rv2676c	hypothetical protein	65	Ser-22-Leu	NSY	Function unknown	.	.	PF06778.7|Chlorite dismutase	.	0	N
LIN-1	2993533	T	C	Rv2677c	protoporphyrinogen oxidase HemY	470	Gln-157-Arg	NSY	Coenzyme metabolism	GO:0004729|protoporphyrinogen oxidase; GO:0005737|-dimethylarginine dimethylaminohydrolase 1|2-dehydropantoate 2-reductase|3 -phosphoadenosine 5 -phosphosulfate reductase|3-dehydroquinate synthase|3-isopropylmalate dehydrogenase|3-methyl-2-oxobutanoate hydroxymethyltransferase|3-oxoacyl-|3-phosphoshikimate 1-carboxyvinyltransferase|4-alpha-glucanotransferase|acetaldehyde dehydrogenase|acetate kin…	EC:1.3.3.4|KEGG:00860|Protoporphyrinogen oxidase.	PF01208.12|Uroporphyrinogen decarboxylase (URO-D); PF01593.19|Flavin containing amine oxidoreductase; PF13450.1|NAD(P)-binding Rossmann-like domain	TIGR00562|proto_IX_ox: protoporphyrinogen oxidase	0	N
LIN-1	3015389	G	A	Rv2700	secreted alanine rich protein	177	Pro-59-Pro	SYN	.	.	.	PF13399.1|LytR cell envelope-related transcriptional attenuator	.	1	N
LIN-1	3031295	A	T	Rv2719c	cell wall hydrolase	253	Leu-85-Met	NSY	.	GO:0016998|cell wall hydrolase|mycolyltransferase ii	.	PF01476.15|LysM domain	.	1	N
LIN-1	3053983	C	T	Rv2741	PE-PGRS family protein PE_PGRS47	60	Ser-20-Ser	SYN	.	.	.	PF00934.15|PE family	.	0	N
LIN-1	3074840	C	T	Rv2765	carboxymethylenebutenolidase	195	Tyr-65-Tyr	SYN	Secondary metabolites biosynthesis, transport, and catabolism	GO:0008806|carboxymethylenebutenolidase	EC:3.1.1.45|KEGG:00361 KEGG:00627|Carboxymethylenebutenolidase.; K01061|ko00623|Toluene degradation	PF01738.13|Dienelactone hydrolase family; PF08840.6|BAAT / Acyl-CoA thioester hydrolase C terminal; PF12695.2|Alpha/beta hydrolase family; PF12697.2|Alpha/beta hydrolase family	.	0	N
LIN-1	3080292	C	A	Rv2770c	PPE family protein PPE44	176	Gly-59-Val	NSY	Cell motility and secretion	.	.	PF00823.14|PPE family; PF12484.3|Polymorphic PE/PPE proteins C terminal	.	0	N
LIN-1	3085129	G	GC	Rv2777c	hypothetical protein	437		INSERTION[1]	General function prediction only	.	.	PF10118.4|Predicted metal-dependent hydrolase	.	0	N
LIN-1	3086271	T	C	Rv2779c	transcriptional regulator Lrp/AsnC-family	494	Gln-165-Arg	NSY	Transcription	GO:0003700|alternative rna polymerase sigma factor|arginine repressor|family mn-dependent transcriptional regulator|family transcripitonal regulator|family transcriptional regulator|ferric uptake regulation protein|heat shock protein transcriptional repressor|iron-dependent repressor and activator|membrane protein|mycofactocin system transcriptional regulator|n utilization substance protein|nitra…	.	PF01037.16|AsnC family; PF13404.1|AsnC-type helix-turn-helix domain; PF13412.1|Winged helix-turn-helix DNA-binding	.	0	N
LIN-1	3097359	C	T	Rv2788	DtxR family Mn-dependent transcriptional regulator	391	Gln-131-STP	NON	Transcription	GO:0003700|alternative rna polymerase sigma factor|arginine repressor|family mn-dependent transcriptional regulator|family transcripitonal regulator|family transcriptional regulator|ferric uptake regulation protein|heat shock protein transcriptional repressor|iron-dependent repressor and activator|membrane protein|mycofactocin system transcriptional regulator|n utilization substance protein|nitra…	.	PF01325.14|Iron dependent repressor, N-terminal DNA binding domain; PF02742.10|Iron dependent repressor, metal binding and dimerisation domain; PF04023.9|FeoA domain; PF13412.1|Winged helix-turn-helix DNA-binding; PF13463.1|Winged helix DNA-binding domain	.	0	N
LIN-1	3135862	G	T	Rv2828c	hypothetical protein	482	Ala-161-Glu	NSY	Function unknown	.	.	PF08819.6|Domain of unknown function (DUF1802)	.	0	N
LIN-1	3135869	A	G	Rv2828c	hypothetical protein	475	Leu-159-Leu	SYN	Function unknown	.	.	PF08819.6|Domain of unknown function (DUF1802)	.	0	N
LIN-1	3135871	G	T	Rv2828c	hypothetical protein	473	Thr-158-Lys	NSY	Function unknown	.	.	PF08819.6|Domain of unknown function (DUF1802)	.	0	N
LIN-1	3135872	T	G	Rv2828c	hypothetical protein	472	Thr-158-Pro	NSY	Function unknown	.	.	PF08819.6|Domain of unknown function (DUF1802)	.	0	N
LIN-1	3135881	C	G	Rv2828c	hypothetical protein	463	Val-155-Leu	NSY	Function unknown	.	.	PF08819.6|Domain of unknown function (DUF1802)	.	0	N
LIN-1	3137691	G	A	Rv2831	enoyl-CoA hydratase EchA16	411	Val-137-Val	SYN	Coenzyme metabolism; Lipid metabolism	GO:0004300|3-hydroxyl-thioester dehydratase|enoyl- hydratase|enoyl- hydratase 1|enoyl- hydratase 10|enoyl- hydratase 11|enoyl- hydratase 12|enoyl- hydratase 13|enoyl- hydratase 14|enoyl- hydratase 15|enoyl- hydratase 16|enoyl- hydratase 17|enoyl- hydratase 18|enoyl- hydratase 19|enoyl- hydratase 2|enoyl- hydratase 20|enoyl- hydratase 21|enoyl- hydratase 3|enoyl- hydratase 4|enoyl- hydratase 5|eno…	EC:4.2.1.17|KEGG:00062 KEGG:00071 KEGG:00280 KEGG:00310 KEGG:00380 KEGG:00410 KEGG:00632 KEGG:00640 KEGG:00650 KEGG:00903 KEGG:00930 KEGG:03320|Enoyl-CoA hydratase.; K01692|ko00362|Benzoate degradation	PF00378.15|Enoyl-CoA hydratase/isomerase family	.	0	N
LIN-1	3170003	A	G	Rv2858c	aldehyde dehydrogenase (NAD+)	731	Leu-244-Pro	NSY	Energy production and conversion	GO:0004029|aldehyde dehydrogenase (nad+); GO:0055114|-dhsa dioxygenase|-diketo-d-gluconate reductase a|-methylenetetrahydromethanopterin reductase|1-deoxy-d-xylulose 5-phosphate reductoisomerase dxr|2-dehydropantoate 2-reductase|3 -phosphoadenosine 5 -phosphosulfate reductase|3-alpha-(or 20-beta)-hydroxysteroid dehydrogenase 3|3-beta-hydroxysteroid dehydrogenase|3-hydroxyacyl- dehydrogenase 3-hyd…	EC:1.2.1.3|KEGG:00010 KEGG:00053 KEGG:00071 KEGG:00120 KEGG:00220 KEGG:00280 KEGG:00310 KEGG:00340 KEGG:00380 KEGG:00410 KEGG:00561 KEGG:00620 KEGG:00631 KEGG:00640 KEGG:00650 KEGG:00903|Aldehyde dehydrogenase (NAD(+)).; K00128|ko00330|Arginine and proline metabolism	PF00171.17|Aldehyde dehydrogenase family	.	0	N
LIN-1	3188438	C	T	Rv2877c	integral membrane protein	444	Pro-148-Pro	SYN	.	GO:0016020|abc transporter efflux protein|abortive phage infection protein|acyltransferase|bacterioferritin|cation diffusion facilitator family transporter|conserved membrane protein|cytochrome c-type biogenesis protein|decaprenylphosphoryl-beta-d-ribose 2 -oxidase|doxorubicin resistance abc transporter permease|formate hydrogenlyase|integral membrane cytochrome d ubiquinol oxidase|integral membr…	.	PF02683.10|Cytochrome C biogenesis protein transmembrane region	.	7	N
LIN-1	3190352	G	A	Rv2879c	ribosomal RNA large subunit methyltransferase N	337	Pro-113-Ser	NSY	General function prediction only	GO:0005506|3-isopropylmalate dehydratase|3-ketosteroid-9-alpha-hydroxylase oxygenase component|3-ketosteroid-9-alpha-hydroxylase reductase subunit|acyl carrier protein|acyl- dehydrogenase|adenosine trna methylthiotransferase|amidophosphoribosyltransferase|biotin synthetase|c-5 sterol desaturase erg3|carbon-monoxide dehydrogenase small subunit|cysteine dioxygenase|dihydroxy-acid dehydratase|dna re…	EC:2.1.1.192|None|23S rRNA (adenine(2503)-C(2))-methyltransferase.	.	.	0	N
LIN-1	3197927	G	A	Rv2888c	amidase AmiC	369	Gly-123-Gly	SYN	Translation, ribosomal structure and biogenesis	GO:0004040|amidase|amidase 2; GO:0016884|amidase|amidase 2|yqey domain protein	EC:3.5.1.4|KEGG:00220 KEGG:00360 KEGG:00380 KEGG:00460 KEGG:00632 KEGG:00643|Amidase.; K01426|ko00643|Styrene degradation	PF01425.16|Amidase	.	0	N
LIN-1	3202639	C	T	Rv2893	oxidoreductase	210	His-70-His	SYN	Energy production and conversion	GO:0016491|-diketo-d-gluconate reductase a|-hydroxyacyl-acp dehydratase subunit|-like steroid dehydrogenase|-methylenetetrahydromethanopterin reductase|3-beta-hydroxysteroid dehydrogenase|3-hydroxyacyl- dehydrogenase 3-hydroxy-2-methylbutyryl- dehydrogenase|3-hydroxyacyl-thioester dehydratase|3-hydroxyl-thioester dehydratase|3-ketosteroid-9-alpha-hydroxylase oxygenase component|3-ketosteroid-9-al…	EC:1.-.-.-|KEGG:00031 KEGG:00860 KEGG:00906 KEGG:04210| Oxidoreductases.	PF00296.15|Luciferase-like monooxygenase	TIGR03621|F420_MSMEG_2516: probable F420-dependent oxidoreductase, MSMEG_2516 family	0	N
LIN-1	3229702	G	A	Rv2918c	[protein-PII] uridylyltransferase GlnD	989	Ala-330-Val	NSY	Posttranslational modification, protein turnover, chaperones	GO:0006807|apolipoprotein n-acyltransferase|glutamine synthetase 3|hydrolase|pii uridylyl-transferase|polyprenol-monophosphomannose synthase ppm1|urease accessory protein|urease beta subunit; GO:0008773|pii uridylyl-transferase; GO:0016597|acetolactate synthase small subunit|aspartate carbamoyltransferase|aspartokinase ask|d-3-phosphoglycerate dehydrogenase 1|formyltetrahydrofolate deformylase|gt…	EC:2.7.7.59|KEGG:02020|[Protein-PII] uridylyltransferase.	PF01842.20|ACT domain; PF01966.17|HD domain; PF08335.6|GlnD PII-uridylyltransferase	TIGR01693|UTase_glnD: protein-P-II uridylyltransferase	0	N
LIN-1	3233615	G	A	Rv2921c	cell division protein FtsY	535	Leu-179-Leu	SYN	Intracellular trafficking and secretion	GO:0003723|2 -o-methyltransferase|23s rrna methyltransferase|30s ribosomal protein s1|5 -methylthioadenosine phosphorylase pnp|cell division protein|cold shock -box protein a|family protein 1|family pseudouridine synthase|glutamate 5-kinase|gtp-binding protein era|methyltransferase|n utilization substance protein|poly polymerase|polyribonucleotide nucleotidyltransferase|protein fmu|pseudouridine …	K03110|ko03070|Bacterial secretion system	PF00448.17|SRP54-type protein, GTPase domain; PF01656.18|CobQ/CobB/MinD/ParA nucleotide binding domain; PF02881.14|SRP54-type protein, helical bundle domain; PF03205.9|Molybdopterin guanine dinucleotide synthesis protein B	TIGR00064|ftsY: signal recognition particle-docking protein FtsY	1	N
LIN-1	3241254	G	A	Rv2927c	hypothetical protein	716	Thr-239-Ile	NSY	Cell division and chromosome partitioning	.	.	.	.	0	N
LIN-1	3247099	G	A	Rv2931	phenolpthiocerol synthesis type-I polyketide synthase PpsA	1645	Gly-549-Ser	NSY	Lipid metabolism; Secondary metabolites biosynthesis, transport, and catabolism	GO:0000036|acyl carrier protein|fatty-acid- ligase 9|meromycolate extension acyl carrier protein|mycobactin polyketide synthetase|mycocerosic acid synthase membrane-associated mas|p-hydroxybenzoyl-amp ligase 22|peptide synthetase|peptide synthetase nrp|phenolpthiocerol synthesis type-i polyketide synthase|phenyloxazoline synthase|polyketide beta-ketoacyl synthase pks4|polyketide synthase pks1|pol…	.	PF00106.20|short chain dehydrogenase; PF00108.18|Thiolase, N-terminal domain; PF00109.21|Beta-ketoacyl synthase, N-terminal domain; PF00550.20|Phosphopantetheine attachment site; PF00698.16|Acyl transferase domain; PF02801.17|Beta-ketoacyl synthase, C-terminal domain; PF08659.5|KR domain; PF14765.1|Polyketide synthase dehydratase	.	0	N
LIN-1	3254768	A	C	Rv2932	phenolpthiocerol synthesis type-I polyketide synthase PpsB	3687	Pro-1229-Pro	SYN	Lipid metabolism; Secondary metabolites biosynthesis, transport, and catabolism	GO:0000036|acyl carrier protein|fatty-acid- ligase 9|meromycolate extension acyl carrier protein|mycobactin polyketide synthetase|mycocerosic acid synthase membrane-associated mas|p-hydroxybenzoyl-amp ligase 22|peptide synthetase|peptide synthetase nrp|phenolpthiocerol synthesis type-i polyketide synthase|phenyloxazoline synthase|polyketide beta-ketoacyl synthase pks4|polyketide synthase pks1|pol…	.	PF00106.20|short chain dehydrogenase; PF00108.18|Thiolase, N-terminal domain; PF00109.21|Beta-ketoacyl synthase, N-terminal domain; PF00550.20|Phosphopantetheine attachment site; PF00698.16|Acyl transferase domain; PF02801.17|Beta-ketoacyl synthase, C-terminal domain; PF08659.5|KR domain	.	0	N
LIN-1	3274555	G	A	Rv2938	ABC transporter efflux protein DrrB	474	Leu-158-Leu	SYN	.	GO:0005524|2-amino-4-hydroxy-6-hydroxymethyldihydropteridine pyrophosphokinase|4-diphosphocytidyl-2-c-methyl-d-erythritol kinase|5-formyltetrahydrofolate cyclo-ligase|6-phosphofructokinase|abc macrolide transporter atp-binding protein|abc transporter atp-binding protein|abc transporter efflux protein|abc transporter membrane protein|abc transporter permease|abc1 family protein|acetate kinase|acet…	.	PF01061.19|ABC-2 type transporter; PF12698.2|ABC-2 family transporter protein	TIGR00025|Mtu_efflux: ABC transporter efflux protein, DrrB family; TIGR01248|drrC: daunorubicin resistance protein C	6	N
LIN-1	3280142	G	A	Rv2940c	mycocerosic acid synthase membrane-associated Mas	2584	Arg-862-Trp	NSY	Amino acid transport and metabolism; Energy production and conversion; General function prediction only; Lipid metabolism; Secondary metabolites biosynthesis, transport, and catabolism	GO:0000036|acyl carrier protein|fatty-acid- ligase 9|meromycolate extension acyl carrier protein|mycobactin polyketide synthetase|mycocerosic acid synthase membrane-associated mas|p-hydroxybenzoyl-amp ligase 22|peptide synthetase|peptide synthetase nrp|phenolpthiocerol synthesis type-i polyketide synthase|phenyloxazoline synthase|polyketide beta-ketoacyl synthase pks4|polyketide synthase pks1|pol…	EC:2.3.1.111|None|Mycocerosate synthase.	PF00106.20|short chain dehydrogenase; PF00107.21|Zinc-binding dehydrogenase; PF00108.18|Thiolase, N-terminal domain; PF00109.21|Beta-ketoacyl synthase, N-terminal domain; PF00550.20|Phosphopantetheine attachment site; PF00698.16|Acyl transferase domain; PF02801.17|Beta-ketoacyl synthase, C-terminal domain; PF08240.7|Alcohol dehydrogenase GroES-like domain; PF08659.5|KR domain; PF13602.1|Zinc-bind…	.	0	N
LIN-1	3293433	A	G	Rv2946c	polyketide synthase Pks1	2931	Asp-977-Asp	SYN	Energy production and conversion; General function prediction only; Lipid metabolism; Secondary metabolites biosynthesis, transport, and catabolism	GO:0000036|acyl carrier protein|fatty-acid- ligase 9|meromycolate extension acyl carrier protein|mycobactin polyketide synthetase|mycocerosic acid synthase membrane-associated mas|p-hydroxybenzoyl-amp ligase 22|peptide synthetase|peptide synthetase nrp|phenolpthiocerol synthesis type-i polyketide synthase|phenyloxazoline synthase|polyketide beta-ketoacyl synthase pks4|polyketide synthase pks1|pol…	.	PF00106.20|short chain dehydrogenase; PF00107.21|Zinc-binding dehydrogenase; PF00550.20|Phosphopantetheine attachment site; PF00698.16|Acyl transferase domain; PF01370.16|NAD dependent epimerase/dehydratase family; PF08240.7|Alcohol dehydrogenase GroES-like domain; PF08659.5|KR domain; PF13602.1|Zinc-binding dehydrogenase; PF14765.1|Polyketide synthase dehydratase	.	0	N
LIN-1	3293611	T	C	Rv2946c	polyketide synthase Pks1	2753	Gln-918-Arg	NSY	Energy production and conversion; General function prediction only; Lipid metabolism; Secondary metabolites biosynthesis, transport, and catabolism	GO:0000036|acyl carrier protein|fatty-acid- ligase 9|meromycolate extension acyl carrier protein|mycobactin polyketide synthetase|mycocerosic acid synthase membrane-associated mas|p-hydroxybenzoyl-amp ligase 22|peptide synthetase|peptide synthetase nrp|phenolpthiocerol synthesis type-i polyketide synthase|phenyloxazoline synthase|polyketide beta-ketoacyl synthase pks4|polyketide synthase pks1|pol…	.	PF00106.20|short chain dehydrogenase; PF00107.21|Zinc-binding dehydrogenase; PF00550.20|Phosphopantetheine attachment site; PF00698.16|Acyl transferase domain; PF01370.16|NAD dependent epimerase/dehydratase family; PF08240.7|Alcohol dehydrogenase GroES-like domain; PF08659.5|KR domain; PF13602.1|Zinc-binding dehydrogenase; PF14765.1|Polyketide synthase dehydratase	.	0	N
LIN-1	3295134	C	T	Rv2946c	polyketide synthase Pks1	1230	Arg-410-Arg	SYN	Energy production and conversion; General function prediction only; Lipid metabolism; Secondary metabolites biosynthesis, transport, and catabolism	GO:0000036|acyl carrier protein|fatty-acid- ligase 9|meromycolate extension acyl carrier protein|mycobactin polyketide synthetase|mycocerosic acid synthase membrane-associated mas|p-hydroxybenzoyl-amp ligase 22|peptide synthetase|peptide synthetase nrp|phenolpthiocerol synthesis type-i polyketide synthase|phenyloxazoline synthase|polyketide beta-ketoacyl synthase pks4|polyketide synthase pks1|pol…	.	PF00106.20|short chain dehydrogenase; PF00107.21|Zinc-binding dehydrogenase; PF00550.20|Phosphopantetheine attachment site; PF00698.16|Acyl transferase domain; PF01370.16|NAD dependent epimerase/dehydratase family; PF08240.7|Alcohol dehydrogenase GroES-like domain; PF08659.5|KR domain; PF13602.1|Zinc-binding dehydrogenase; PF14765.1|Polyketide synthase dehydratase	.	0	N
LIN-1	3299423	G	A	Rv2948c	p-hydroxybenzoyl-AMP ligase FadD22	542	Ala-181-Val	NSY	Lipid metabolism; Secondary metabolites biosynthesis, transport, and catabolism	GO:0000036|acyl carrier protein|fatty-acid- ligase 9|meromycolate extension acyl carrier protein|mycobactin polyketide synthetase|mycocerosic acid synthase membrane-associated mas|p-hydroxybenzoyl-amp ligase 22|peptide synthetase|peptide synthetase nrp|phenolpthiocerol synthesis type-i polyketide synthase|phenyloxazoline synthase|polyketide beta-ketoacyl synthase pks4|polyketide synthase pks1|pol…	EC:2.3.1.86|KEGG:00061|Fatty-acyl-CoA synthase.	PF00501.23|AMP-binding enzyme; PF00550.20|Phosphopantetheine attachment site; PF13193.1|AMP-binding enzyme C-terminal domain	.	0	N
LIN-1	3306173	CGGCACTGTGGCG	C	Rv2953	trans-acting enoyl reductase	885		DELETION[-12]	Function unknown	GO:0005488|3-alpha-(or 20-beta)-hydroxysteroid dehydrogenase 3|3-beta-hydroxysteroid dehydrogenase|3-hydroxyacyl- dehydrogenase 3-hydroxy-2-methylbutyryl- dehydrogenase|3-oxoacyl-|7-alpha-hydroxysteroid dehydrogenase|adenosylhomocysteinase|alanine and leucine rich protein|alanine rich protein|alpha- -glucosyltransferase|aspartate 1-decarboxylase|bifunctional methylenetetrahydrofolate dehydrogenas…	EC:1.3.1.-|KEGG:00351 KEGG:00360 KEGG:00380 KEGG:00640| With NAD(+) or NADP(+) as acceptor.	PF03435.13|Saccharopine dehydrogenase	.	0	N
LIN-1	3306178	CTGTGGCGGGCAC	C	Rv2953	trans-acting enoyl reductase	890		DELETION[-12]	Function unknown	GO:0005488|3-alpha-(or 20-beta)-hydroxysteroid dehydrogenase 3|3-beta-hydroxysteroid dehydrogenase|3-hydroxyacyl- dehydrogenase 3-hydroxy-2-methylbutyryl- dehydrogenase|3-oxoacyl-|7-alpha-hydroxysteroid dehydrogenase|adenosylhomocysteinase|alanine and leucine rich protein|alanine rich protein|alpha- -glucosyltransferase|aspartate 1-decarboxylase|bifunctional methylenetetrahydrofolate dehydrogenas…	EC:1.3.1.-|KEGG:00351 KEGG:00360 KEGG:00380 KEGG:00640| With NAD(+) or NADP(+) as acceptor.	PF03435.13|Saccharopine dehydrogenase	.	0	N
LIN-1	3308456	T	C	Rv2955c	FkbM family methyltransferase	100	Thr-34-Ala	NSY	.	.	.	PF05050.7|Methyltransferase FkbM domain; PF12847.2|Methyltransferase domain	TIGR01444|fkbM_fam: methyltransferase, FkbM family	0	N
LIN-1	3326160	A	G	Rv2971	oxidoreductase	50	Asp-17-Gly	NSY	Energy production and conversion; General function prediction only	GO:0016491|-diketo-d-gluconate reductase a|-hydroxyacyl-acp dehydratase subunit|-like steroid dehydrogenase|-methylenetetrahydromethanopterin reductase|3-beta-hydroxysteroid dehydrogenase|3-hydroxyacyl- dehydrogenase 3-hydroxy-2-methylbutyryl- dehydrogenase|3-hydroxyacyl-thioester dehydratase|3-hydroxyl-thioester dehydratase|3-ketosteroid-9-alpha-hydroxylase oxygenase component|3-ketosteroid-9-al…	EC:1.-.-.-|KEGG:00031 KEGG:00860 KEGG:00906 KEGG:04210| Oxidoreductases.	PF00248.16|Aldo/keto reductase family	.	0	N
LIN-1	3328505	G	C	Rv2973c	ATP-dependent DNA helicase RecG	1452	Arg-484-Arg	SYN	DNA replication, recombination, and repair; Transcription	GO:0003677|3-methyladenine dna glycosylase mpg|5 -3 exonuclease|alanine and arginine rich protein|antitoxin|antitoxin 13|antitoxin 19|antitoxin 20|antitoxin 37|antitoxin 44|antitoxin 48|antitoxin 6|antitoxin 7|atp-dependent clp protease atp-binding subunit|atp-dependent dna helicase|atp-dependent dna helicase ii 1|atp-dependent dna helicase ii 2|bifunctional regulatory protein and dna repair enzy…	EC:3.6.4.12|None|DNA helicase.	PF00270.24|DEAD/DEAH box helicase; PF00271.26|Helicase conserved C-terminal domain; PF04851.10|Type III restriction enzyme, res subunit	TIGR00643|recG: ATP-dependent DNA helicase RecG	0	N
LIN-1	3351482	G	A	Rv2994	integral membrane protein	204	Trp-68-STP	NON	.	GO:0005886|-dihydroxy-2-naphthoate octaprenyltransferase|abc transporter membrane protein|adenylate cyclase|adenylyl cyclase cya|adhesion component transport abc transporter transmembrane protein|alanine rich lipoprotein|ammonium-transport integral membrane protein amt|anti-sigma factor|antibiotic-transport abc transporter|apa family basic amino acid polyamine antiporter|apolipoprotein n-acyltran…	.	PF07690.11|Major Facilitator Superfamily	.	8	N
LIN-1	3365851	G	A	Rv3007c	oxidoreductase	610	Pro-204-Ser	NSY	General function prediction only	GO:0010181|dna pantothenate metabolism flavoprotein dfp|f420-dependent oxidoreductase|formate dehydrogenase h|l-lactate dehydrogenase 1|l-lactate dehydrogenase 2|nadh dehydrogenase subunit f|nadph dependent -dienoyl- reductase|oxidoreductase|ppox class f420-dependent enzyme|pyridoxamine 5 -phosphate oxidase|pyridoxamine 5-phosphate oxidase; GO:0016491|-diketo-d-gluconate reductase a|-hydroxyacyl-…	EC:1.-.-.-|KEGG:00031 KEGG:00860 KEGG:00906 KEGG:04210| Oxidoreductases.	PF01613.13|Flavin reductase like domain	.	0	N
LIN-1	3366419	GATCACATCACC	G	Rv3007c	oxidoreductase	42		DELETION[-11]	General function prediction only	GO:0010181|dna pantothenate metabolism flavoprotein dfp|f420-dependent oxidoreductase|formate dehydrogenase h|l-lactate dehydrogenase 1|l-lactate dehydrogenase 2|nadh dehydrogenase subunit f|nadph dependent -dienoyl- reductase|oxidoreductase|ppox class f420-dependent enzyme|pyridoxamine 5 -phosphate oxidase|pyridoxamine 5-phosphate oxidase; GO:0016491|-diketo-d-gluconate reductase a|-hydroxyacyl-…	EC:1.-.-.-|KEGG:00031 KEGG:00860 KEGG:00906 KEGG:04210| Oxidoreductases.	PF01613.13|Flavin reductase like domain	.	0	N
LIN-1	3366423	ACATCACCATCA	A	Rv3007c	oxidoreductase	38		DELETION[-11]	General function prediction only	GO:0010181|dna pantothenate metabolism flavoprotein dfp|f420-dependent oxidoreductase|formate dehydrogenase h|l-lactate dehydrogenase 1|l-lactate dehydrogenase 2|nadh dehydrogenase subunit f|nadph dependent -dienoyl- reductase|oxidoreductase|ppox class f420-dependent enzyme|pyridoxamine 5 -phosphate oxidase|pyridoxamine 5-phosphate oxidase; GO:0016491|-diketo-d-gluconate reductase a|-hydroxyacyl-…	EC:1.-.-.-|KEGG:00031 KEGG:00860 KEGG:00906 KEGG:04210| Oxidoreductases.	PF01613.13|Flavin reductase like domain	.	0	N
LIN-1	3380236	A	G	Rv3021c	PPE family protein	458	Val-153-Ala	NSY	Cell motility and secretion	.	.	PF00823.14|PPE family	.	3	N
LIN-1	3401861	G	A	Rv3041c	ABC transporter ATP-binding protein	69	Asp-23-Asp	SYN	Amino acid transport and metabolism; Carbohydrate transport and metabolism; Cell division and chromosome partitioning; Coenzyme metabolism; Defense mechanisms; Energy production and conversion; General function prediction only; Inorganic ion transport and metabolism; Posttranslational modification, protein turnover, chaperones; Secondary metabolites biosynthesis, transport, and catabolism	GO:0005524|2-amino-4-hydroxy-6-hydroxymethyldihydropteridine pyrophosphokinase|4-diphosphocytidyl-2-c-methyl-d-erythritol kinase|5-formyltetrahydrofolate cyclo-ligase|6-phosphofructokinase|abc macrolide transporter atp-binding protein|abc transporter atp-binding protein|abc transporter efflux protein|abc transporter membrane protein|abc transporter permease|abc1 family protein|acetate kinase|acet…	EC:3.6.3.34|KEGG:02010|Iron-chelate-transporting ATPase.	PF00005.22|ABC transporter	.	0	N
LIN-1	3406809	G	A	Rv3045	NADP-dependent alcohol dehydrogenase AdhC	514	Ala-172-Thr	NSY	Amino acid transport and metabolism; Energy production and conversion; General function prediction only	GO:0008106|nadp-dependent alcohol dehydrogenase; GO:0008270|30s ribosomal protein s14 1|5-methyltetrahydropteroyltriglutamate-homocysteine methyltransferase|50s ribosomal protein l31|alcohol dehydrogenase|alcohol dehydrogenase adh|alpha-mannosidase|aminopeptidase|atp-dependent clp protease atp-binding subunit|atp-dependent zinc metalloprotease|beta-carbonic anhydrase|bifunctional regulatory prote…	EC:1.-.-.-|KEGG:00031 KEGG:00860 KEGG:00906 KEGG:04210| Oxidoreductases.	PF00107.21|Zinc-binding dehydrogenase; PF08240.7|Alcohol dehydrogenase GroES-like domain	.	0	N
LIN-1	3407039	C	T	Rv3045	NADP-dependent alcohol dehydrogenase AdhC	744	Asn-248-Asn	SYN	Amino acid transport and metabolism; Energy production and conversion; General function prediction only	GO:0008106|nadp-dependent alcohol dehydrogenase; GO:0008270|30s ribosomal protein s14 1|5-methyltetrahydropteroyltriglutamate-homocysteine methyltransferase|50s ribosomal protein l31|alcohol dehydrogenase|alcohol dehydrogenase adh|alpha-mannosidase|aminopeptidase|atp-dependent clp protease atp-binding subunit|atp-dependent zinc metalloprotease|beta-carbonic anhydrase|bifunctional regulatory prote…	EC:1.-.-.-|KEGG:00031 KEGG:00860 KEGG:00906 KEGG:04210| Oxidoreductases.	PF00107.21|Zinc-binding dehydrogenase; PF08240.7|Alcohol dehydrogenase GroES-like domain	.	0	N
LIN-1	3424459	C	T	Rv3061c	acyl-CoA dehydrogenase FadE22	966	Leu-322-Leu	SYN	Lipid metabolism	GO:0003995|acyl- dehydrogenase|acyl- dehydrogenase 1|acyl- dehydrogenase 10|acyl- dehydrogenase 12|acyl- dehydrogenase 13|acyl- dehydrogenase 15|acyl- dehydrogenase 16|acyl- dehydrogenase 17|acyl- dehydrogenase 18|acyl- dehydrogenase 19|acyl- dehydrogenase 2|acyl- dehydrogenase 20|acyl- dehydrogenase 21|acyl- dehydrogenase 22|acyl- dehydrogenase 23|acyl- dehydrogenase 24|acyl- dehydrogenase 25|ac…	EC:1.3.99.-|KEGG:00071 KEGG:00120 KEGG:00624 KEGG:00632 KEGG:00905 KEGG:00930| With other acceptors.; K00257|ko00626|Naphthalene degradation	PF00441.19|Acyl-CoA dehydrogenase, C-terminal domain; PF02770.14|Acyl-CoA dehydrogenase, middle domain; PF02771.11|Acyl-CoA dehydrogenase, N-terminal domain	.	0	N
LIN-1	3427629	C	T	Rv3063	carbon starvation protein A CstA	390	Ala-130-Ala	SYN	Signal transduction mechanisms	GO:0005886|-dihydroxy-2-naphthoate octaprenyltransferase|abc transporter membrane protein|adenylate cyclase|adenylyl cyclase cya|adhesion component transport abc transporter transmembrane protein|alanine rich lipoprotein|ammonium-transport integral membrane protein amt|anti-sigma factor|antibiotic-transport abc transporter|apa family basic amino acid polyamine antiporter|apolipoprotein n-acyltran…	.	PF02554.9|Carbon starvation protein CstA; PF13722.1|C-terminal domain on CstA (DUF4161)	.	16	N
LIN-1	3442237	C	A	Rv3079c	hypothetical protein	358	Glu-120-STP	NON	Energy production and conversion	GO:0016491|-diketo-d-gluconate reductase a|-hydroxyacyl-acp dehydratase subunit|-like steroid dehydrogenase|-methylenetetrahydromethanopterin reductase|3-beta-hydroxysteroid dehydrogenase|3-hydroxyacyl- dehydrogenase 3-hydroxy-2-methylbutyryl- dehydrogenase|3-hydroxyacyl-thioester dehydratase|3-hydroxyl-thioester dehydratase|3-ketosteroid-9-alpha-hydroxylase oxygenase component|3-ketosteroid-9-al…	.	PF00296.15|Luciferase-like monooxygenase	TIGR03619|F420_Rv2161c: probable F420-dependent oxidoreductase, Rv2161c family	0	N
LIN-1	3447477	A	C	Rv3082c	virulence-regulating transcriptional regulator VirS	947	Leu-316-Arg	NSY	Transcription	GO:0003700|alternative rna polymerase sigma factor|arginine repressor|family mn-dependent transcriptional regulator|family transcripitonal regulator|family transcriptional regulator|ferric uptake regulation protein|heat shock protein transcriptional repressor|iron-dependent repressor and activator|membrane protein|mycofactocin system transcriptional regulator|n utilization substance protein|nitra…	.	PF00165.18|Bacterial regulatory helix-turn-helix proteins, AraC family; PF12625.2|Arabinose-binding domain of AraC transcription regulator, N-term; PF12833.2|Helix-turn-helix domain	.	0	N
LIN-1	3448711	G	C	Rv3083	oxidoreductase	211	Asp-71-His	NSY	Inorganic ion transport and metabolism	GO:0004499|monooxygenase|oxidoreductase; GO:0050660|acetolactate synthase|acyl- dehydrogenase|acyl- dehydrogenase 1|acyl- dehydrogenase 10|acyl- dehydrogenase 12|acyl- dehydrogenase 13|acyl- dehydrogenase 15|acyl- dehydrogenase 16|acyl- dehydrogenase 17|acyl- dehydrogenase 18|acyl- dehydrogenase 19|acyl- dehydrogenase 2|acyl- dehydrogenase 20|acyl- dehydrogenase 21|acyl- dehydrogenase 22|acyl- de…	EC:1.-.-.-|KEGG:00031 KEGG:00860 KEGG:00906 KEGG:04210| Oxidoreductases.	PF00743.14|Flavin-binding monooxygenase-like; PF13434.1|L-lysine 6-monooxygenase (NADPH-requiring); PF13450.1|NAD(P)-binding Rossmann-like domain; PF13738.1|Pyridine nucleotide-disulphide oxidoreductase	.	0	N
LIN-1	3453379	C	T	Rv3087	diacylglycerol acyltransferase	458	Ala-153-Val	NSY	.	.	.	PF03007.11|Wax ester synthase-like Acyl-CoA acyltransferase domain	TIGR02946|acyl_WS_DGAT: acyltransferase, WS/DGAT/MGAT	0	N
LIN-1	3460762	G	C	Rv3091	hypothetical protein	1650	Pro-550-Pro	SYN	.	GO:0006629|conserved hypothetical protein|drug:h+ antiporter-2 (14 spanner) family drug resistance mfs transporter|exported or envelope protein|exported protein|glycerolphosphodiesterase|glycerophosphoryl diester phosphodiesterase 1|glycerophosphoryl diester phosphodiesterase 2|membrane protein|oxidoreductase|patatin|stearoyl- 9-desaturase|transmembrane alkane 1-monooxygenase|transmembrane protein	.	PF01734.17|Patatin-like phospholipase	.	0	N
LIN-1	3474594	C	A	Rv3106	NADPH:adrenodoxin oxidoreductase FprA	591	Val-197-Val	SYN	Amino acid transport and metabolism; General function prediction only	GO:0004324|nadph:adrenodoxin oxidoreductase; GO:0055114|-dhsa dioxygenase|-diketo-d-gluconate reductase a|-methylenetetrahydromethanopterin reductase|1-deoxy-d-xylulose 5-phosphate reductoisomerase dxr|2-dehydropantoate 2-reductase|3 -phosphoadenosine 5 -phosphosulfate reductase|3-alpha-(or 20-beta)-hydroxysteroid dehydrogenase 3|3-beta-hydroxysteroid dehydrogenase|3-hydroxyacyl- dehydrogenase 3-…	EC:1.18.1.2|KEGG:00195|Ferredoxin--NADP(+) reductase.	.	.	0	N
LIN-1	3479558	G	A	Rv3111	molybdenum cofactor biosynthesis protein C1 MoaC1	391	Asp-131-Asn	NSY	Coenzyme metabolism	GO:0006777|- fusion protein|cina-like protein|molybdenum cofactor biosynthesis protein a1 1|molybdenum cofactor biosynthesis protein a2 2|molybdenum cofactor biosynthesis protein c1 1|molybdenum cofactor biosynthesis protein c2 2|molybdenum cofactor biosynthesis protein c3 3|molybdenum cofactor biosynthesis protein d1 1|molybdenum cofactor biosynthesis protein e1 1|molybdenum cofactor biosynthesi…	.	PF01967.16|MoaC family	TIGR00581|moaC: molybdenum cofactor biosynthesis protein C	0	N
LIN-1	3497583	C	G	Rv3132c	two-component system sensor histidine kinase DevS	1680	Ala-560-Ala	SYN	Signal transduction mechanisms	GO:0000155|anti-anti-sigma factor|family two-component system sensor histidine kinase|potassium channel sensor histidine kinase|two-component system sensor histidine kinase|two-component system sensor histidine kinase 3; GO:0000160|anti-anti-sigma factor|family two-component system response regulator|family two-component system sensor histidine kinase|integral membrane sensor signal transduction …	EC:2.7.13.3|KEGG:02020 KEGG:02030 KEGG:02031 KEGG:03090|Histidine kinase.	PF01590.21|GAF domain; PF02518.21|Histidine kinase-, DNA gyrase B-, and HSP90-like ATPase; PF07730.8|Histidine kinase; PF13185.1|GAF domain; PF13492.1|GAF domain	.	0	N
LIN-1	3526983	A	G	Rv3158	NADH dehydrogenase subunit N NuoN	1197	Ala-399-Ala	SYN	Energy production and conversion; Inorganic ion transport and metabolism	GO:0005886|-dihydroxy-2-naphthoate octaprenyltransferase|abc transporter membrane protein|adenylate cyclase|adenylyl cyclase cya|adhesion component transport abc transporter transmembrane protein|alanine rich lipoprotein|ammonium-transport integral membrane protein amt|anti-sigma factor|antibiotic-transport abc transporter|apa family basic amino acid polyamine antiporter|apolipoprotein n-acyltran…	EC:1.6.5.3|KEGG:00130 KEGG:00190|NADH:ubiquinone reductase (H(+)-translocating).	PF00361.15|NADH-Ubiquinone/plastoquinone (complex I), various chains	TIGR01770|NDH_I_N: proton-translocating NADH-quinone oxidoreductase, chain N	14	N
LIN-1	3530142	C	A	Rv3161c	oxidoreductase	994	Asp-332-Tyr	NSY	General function prediction only; Inorganic ion transport and metabolism	GO:0005506|3-isopropylmalate dehydratase|3-ketosteroid-9-alpha-hydroxylase oxygenase component|3-ketosteroid-9-alpha-hydroxylase reductase subunit|acyl carrier protein|acyl- dehydrogenase|adenosine trna methylthiotransferase|amidophosphoribosyltransferase|biotin synthetase|c-5 sterol desaturase erg3|carbon-monoxide dehydrogenase small subunit|cysteine dioxygenase|dihydroxy-acid dehydratase|dna re…	EC:1.-.-.-|KEGG:00031 KEGG:00860 KEGG:00906 KEGG:04210| Oxidoreductases.	PF00355.21|Rieske [2Fe-2S] domain; PF00848.14|Ring hydroxylating alpha subunit (catalytic domain)	.	0	N
LIN-1	3533756	G	A	Rv3164c	methanol dehydrogenase transcriptional regulator MoxR3	147	Pro-49-Pro	SYN	Coenzyme metabolism; General function prediction only	GO:0005524|2-amino-4-hydroxy-6-hydroxymethyldihydropteridine pyrophosphokinase|4-diphosphocytidyl-2-c-methyl-d-erythritol kinase|5-formyltetrahydrofolate cyclo-ligase|6-phosphofructokinase|abc macrolide transporter atp-binding protein|abc transporter atp-binding protein|abc transporter efflux protein|abc transporter membrane protein|abc transporter permease|abc1 family protein|acetate kinase|acet…	EC:3.6.3.-|KEGG:02010| Acting on acid anhydrides; catalyzing transmembrane movement of substances.	PF00158.21|Sigma-54 interaction domain; PF07726.6|ATPase family associated with various cellular activities (AAA); PF07728.9|AAA domain (dynein-related subfamily)	.	0	N
LIN-1	3536005	G	T	Rv3167c	transcriptional regulator TetR-family	50	Pro-17-Gln	NSY	.	GO:0003700|alternative rna polymerase sigma factor|arginine repressor|family mn-dependent transcriptional regulator|family transcripitonal regulator|family transcriptional regulator|ferric uptake regulation protein|heat shock protein transcriptional repressor|iron-dependent repressor and activator|membrane protein|mycofactocin system transcriptional regulator|n utilization substance protein|nitra…	.	PF00440.18|Bacterial regulatory proteins, tetR family	.	0	N
LIN-1	3539136	CG	C	Rv3170	flavin-containing monoamine oxidase AofH	635		DELETION[-1]	Amino acid transport and metabolism; Coenzyme metabolism	GO:0008131|flavin-containing monoamine oxidase; GO:0055114|-dhsa dioxygenase|-diketo-d-gluconate reductase a|-methylenetetrahydromethanopterin reductase|1-deoxy-d-xylulose 5-phosphate reductoisomerase dxr|2-dehydropantoate 2-reductase|3 -phosphoadenosine 5 -phosphosulfate reductase|3-alpha-(or 20-beta)-hydroxysteroid dehydrogenase 3|3-beta-hydroxysteroid dehydrogenase|3-hydroxyacyl- dehydrogenase…	EC:1.4.3.4|KEGG:00220 KEGG:00260 KEGG:00340 KEGG:00350 KEGG:00360 KEGG:00380|Monoamine oxidase.; K00274|ko00982|Drug metabolism - cytochrome P450	PF00890.19|FAD binding domain; PF01266.19|FAD dependent oxidoreductase; PF01494.14|FAD binding domain; PF01593.19|Flavin containing amine oxidoreductase; PF01946.12|Thi4 family; PF07992.9|Pyridine nucleotide-disulphide oxidoreductase; PF13450.1|NAD(P)-binding Rossmann-like domain	.	0	N
LIN-1	3557631	G	A	Rv3191c	transposase	712	Pro-238-Ser	NSY	DNA replication, recombination, and repair	GO:0003677|3-methyladenine dna glycosylase mpg|5 -3 exonuclease|alanine and arginine rich protein|antitoxin|antitoxin 13|antitoxin 19|antitoxin 20|antitoxin 37|antitoxin 44|antitoxin 48|antitoxin 6|antitoxin 7|atp-dependent clp protease atp-binding subunit|atp-dependent dna helicase|atp-dependent dna helicase ii 1|atp-dependent dna helicase ii 2|bifunctional regulatory protein and dna repair enzy…	.	PF00665.21|Integrase core domain; PF13384.1|Homeodomain-like domain; PF13565.1|Homeodomain-like domain; PF13936.1|Helix-turn-helix domain	.	0	N
LIN-1	3597679	C	T	Rv3221c	biotinylated protein	85	Val-29-Ile	NSY	Energy production and conversion; Lipid metabolism	.	K02160|ko00640|Propanoate metabolism	PF00364.17|Biotin-requiring enzyme; PF13533.1|Biotin-lipoyl like	.	0	N
LIN-1	3647588	A	G	Rv3266c	dTDP-4-dehydrorhamnose reductase RmlD	219	Asn-73-Asn	SYN	Carbohydrate transport and metabolism; Cell envelope biogenesis, outer membrane	GO:0005488|3-alpha-(or 20-beta)-hydroxysteroid dehydrogenase 3|3-beta-hydroxysteroid dehydrogenase|3-hydroxyacyl- dehydrogenase 3-hydroxy-2-methylbutyryl- dehydrogenase|3-oxoacyl-|7-alpha-hydroxysteroid dehydrogenase|adenosylhomocysteinase|alanine and leucine rich protein|alanine rich protein|alpha- -glucosyltransferase|aspartate 1-decarboxylase|bifunctional methylenetetrahydrofolate dehydrogenas…	EC:1.1.1.133|KEGG:00520 KEGG:00521 KEGG:00523|dTDP-4-dehydrorhamnose reductase.; K00067|ko00523|Polyketide sugar unit biosynthesis	PF01073.14|3-beta hydroxysteroid dehydrogenase/isomerase family; PF01370.16|NAD dependent epimerase/dehydratase family; PF02719.10|Polysaccharide biosynthesis protein; PF04321.12|RmlD substrate binding domain; PF07993.7|Male sterility protein; PF13460.1|NADH(P)-binding	TIGR01214|rmlD: dTDP-4-dehydrorhamnose reductase	0	N
LIN-1	3661799	C	T	Rv3279c	BirA protein	211	Gly-71-Ser	NSY	Coenzyme metabolism	GO:0004077|protein; GO:0006464|lipoate biosynthesis protein b|peptide methionine sulfoxide reductase|protein	EC:6.3.4.15|KEGG:00780|Biotin--[acetyl-CoA-carboxylase] ligase.	PF02237.12|Biotin protein ligase C terminal domain; PF03099.14|Biotin/lipoate A/B protein ligase family	TIGR00121|birA_ligase: biotin--[acetyl-CoA-carboxylase] ligase	0	N
LIN-1	3670115	G	T	Rv3289c	transmembrane protein	294	Gly-98-Gly	SYN	.	GO:0016021|-dihydroxy-2-naphthoate octaprenyltransferase|abc transporter atp-binding protein|abc transporter membrane protein|abc transporter permease|adenylate cyclase|adenylyl cyclase cya|adhesion component transport abc transporter transmembrane protein|alanine and arginine and proline rich transmembrane protein|alanine and glycine rich transmembrane protein|alanine and proline rich protein|al…	.	.	.	3	N
LIN-1	3671529	G	C	Rv3290c	l-lysine-epsilon aminotransferase Lat	263	Ala-88-Gly	NSY	Amino acid transport and metabolism; Coenzyme metabolism	GO:0017000|antibiotic biosynthesis monooxygenase|heme degrading protein|l-lysine-epsilon aminotransferase lat|monooxygenase; GO:0030170|4-aminobutyrate aminotransferase|8-amino-7-oxononanoate synthase 1|8-amino-7-oxononanoate synthase 2|acetylornithine aminotransferase|acyl carrier protein|adenosylmethionine-8-amino-7-oxononanoate aminotransferase|alanine racemase alr|aminotransferase|arginine de…	EC:2.6.1.36|KEGG:00300|L-lysine 6-transaminase.	PF00202.16|Aminotransferase class-III	TIGR03251|LAT_fam: L-lysine 6-transaminase	0	N
LIN-1	3672102	G	C	Rv3291c	transcriptional regulator LrpA	193	His-65-Asp	NSY	Transcription	GO:0003700|alternative rna polymerase sigma factor|arginine repressor|family mn-dependent transcriptional regulator|family transcripitonal regulator|family transcriptional regulator|ferric uptake regulation protein|heat shock protein transcriptional repressor|iron-dependent repressor and activator|membrane protein|mycofactocin system transcriptional regulator|n utilization substance protein|nitra…	.	PF01037.16|AsnC family; PF12802.2|MarR family; PF13404.1|AsnC-type helix-turn-helix domain; PF13412.1|Winged helix-turn-helix DNA-binding	.	0	N
LIN-1	3678088	G	A	Rv3296	ATP-dependent helicase Lhr	1317	Pro-439-Pro	SYN	DNA replication, recombination, and repair; General function prediction only	GO:0003676|13e12 repeat family protein|aspartyl-trna synthetase|atp dependent dna helicase|atp-dependent helicase lhr|atp-dependent rna helicase|crossover junction endodeoxyribonuclease|exodeoxyribonuclease vii large subunit|helicase|helicase domain-containing protein|hnh endonuclease|lysyl-trna synthetase 1|lysyl-trna synthetase 2|methyltransferase|multifunctional rnase h alpha-ribazole phosphat…	EC:3.6.1.-|KEGG:00500 KEGG:00540 KEGG:00790| In phosphorous-containing anhydrides.; EC:3.6.4.-|None| Acting on acid anhydrides; involved in cellular and subcellular movement.	PF00270.24|DEAD/DEAH box helicase; PF00271.26|Helicase conserved C-terminal domain; PF08494.6|DEAD/H associated	.	0	N
LIN-1	3683234	G	T	Rv3299c	arylsulfatase AtsB	2727	Ala-909-Ala	SYN	Inorganic ion transport and metabolism	GO:0004065|arylsulfatase; GO:0008152|-hydroxyacyl-acp dehydratase subunit|-related protein|1-acylglycerol-3-phosphate o-acyltransferase|1-deoxy-d-xylulose-5-phosphate synthase dxs2|2-hydroxyhepta- -diene- -dioate isomerase|2-keto-4-pentenoate hydratase|3-demethylubiquinone-9 3-methyltransferase|4-hydroxy-2-oxovalerate aldolase|6-o-methylguanine dna methyltransferase|acetyl- acetyltransferase|acet…	EC:3.1.6.1|KEGG:00150 KEGG:00600|Arylsulfatase.; K01130|ko00600|Sphingolipid metabolism	PF00884.18|Sulfatase; PF06897.7|Protein of unknown function (DUF1269)	.	0	N
LIN-1	3683712	T	G	Rv3299c	arylsulfatase AtsB	2249	Gln-750-Pro	NSY	Inorganic ion transport and metabolism	GO:0004065|arylsulfatase; GO:0008152|-hydroxyacyl-acp dehydratase subunit|-related protein|1-acylglycerol-3-phosphate o-acyltransferase|1-deoxy-d-xylulose-5-phosphate synthase dxs2|2-hydroxyhepta- -diene- -dioate isomerase|2-keto-4-pentenoate hydratase|3-demethylubiquinone-9 3-methyltransferase|4-hydroxy-2-oxovalerate aldolase|6-o-methylguanine dna methyltransferase|acetyl- acetyltransferase|acet…	EC:3.1.6.1|KEGG:00150 KEGG:00600|Arylsulfatase.; K01130|ko00600|Sphingolipid metabolism	PF00884.18|Sulfatase; PF06897.7|Protein of unknown function (DUF1269)	.	0	N
LIN-1	3687369	A	G	Rv3301c	phosphate-transport system transcriptional regulator PhoY1	206	Leu-69-Ser	NSY	Inorganic ion transport and metabolism	GO:0005737|-dimethylarginine dimethylaminohydrolase 1|2-dehydropantoate 2-reductase|3 -phosphoadenosine 5 -phosphosulfate reductase|3-dehydroquinate synthase|3-isopropylmalate dehydrogenase|3-methyl-2-oxobutanoate hydroxymethyltransferase|3-oxoacyl-|3-phosphoshikimate 1-carboxyvinyltransferase|4-alpha-glucanotransferase|acetaldehyde dehydrogenase|acetate kinase|acetylglutamate kinase|acetylornith…	.	PF01895.14|PhoU domain	TIGR02135|phoU_full: phosphate transport system regulatory protein PhoU	0	N
LIN-1	3704432	C	A	Rv3316	succinate dehydrogenase [cytochrome B-556 subunit] SdhC	160	Leu-54-Ile	NSY	Energy production and conversion	GO:0000104|fumarate reductase|succinate dehydrogenase; GO:0055114|-dhsa dioxygenase|-diketo-d-gluconate reductase a|-methylenetetrahydromethanopterin reductase|1-deoxy-d-xylulose 5-phosphate reductoisomerase dxr|2-dehydropantoate 2-reductase|3 -phosphoadenosine 5 -phosphosulfate reductase|3-alpha-(or 20-beta)-hydroxysteroid dehydrogenase 3|3-beta-hydroxysteroid dehydrogenase|3-hydroxyacyl- dehydr…	EC:1.3.99.1|KEGG:00020 KEGG:00190 KEGG:00632 KEGG:00650 KEGG:00720 KEGG:02020|Succinate dehydrogenase.; K00241|ko00190|Oxidative phosphorylation	PF01127.17|Succinate dehydrogenase/Fumarate reductase transmembrane subunit	TIGR02970|succ_dehyd_cytB: succinate dehydrogenase, cytochrome b556 subunit	3	N
LIN-1	3745654	C	A	Rv3347c	PPE family protein PPE55	7702	Val-2568-Leu	NSY	.	.	.	PF00823.14|PPE family; PF01469.13|Pentapeptide repeats (8 copies)	.	0	N
LIN-1	3746831	A	C	Rv3347c	PPE family protein PPE55	6525	Gly-2175-Gly	SYN	.	.	.	PF00823.14|PPE family; PF01469.13|Pentapeptide repeats (8 copies)	.	0	N
LIN-1	3746873	C	G	Rv3347c	PPE family protein PPE55	6483	Ser-2161-Ser	SYN	.	.	.	PF00823.14|PPE family; PF01469.13|Pentapeptide repeats (8 copies)	.	0	N
LIN-1	3746874	G	C	Rv3347c	PPE family protein PPE55	6482	Ser-2161-Trp	NSY	.	.	.	PF00823.14|PPE family; PF01469.13|Pentapeptide repeats (8 copies)	.	0	N
LIN-1	3746875	A	T	Rv3347c	PPE family protein PPE55	6481	Ser-2161-Thr	NSY	.	.	.	PF00823.14|PPE family; PF01469.13|Pentapeptide repeats (8 copies)	.	0	N
LIN-1	3746876	C	G	Rv3347c	PPE family protein PPE55	6480	Gly-2160-Gly	SYN	.	.	.	PF00823.14|PPE family; PF01469.13|Pentapeptide repeats (8 copies)	.	0	N
LIN-1	3747044	A	C	Rv3347c	PPE family protein PPE55	6312	Ile-2104-Met	NSY	.	.	.	PF00823.14|PPE family; PF01469.13|Pentapeptide repeats (8 copies)	.	0	N
LIN-1	3747046	T	G	Rv3347c	PPE family protein PPE55	6310	Ile-2104-Leu	NSY	.	.	.	PF00823.14|PPE family; PF01469.13|Pentapeptide repeats (8 copies)	.	0	N
LIN-1	3763710	C	T	Rv3350c	PPE family protein PPE56	3564	Glu-1188-Glu	SYN	.	.	.	PF00823.14|PPE family; PF01469.13|Pentapeptide repeats (8 copies)	.	0	N
LIN-1	3770496	C	T	Rv3356c	bifunctional methylenetetrahydrofolate dehydrogenase/cyclohydrolase FolD	325	Ala-109-Thr	NSY	Coenzyme metabolism	GO:0000105|amidotransferase|atp phosphoribosyltransferase|bifunctional methylenetetrahydrofolate dehydrogenase cyclohydrolase|d- -d-heptose- -biphosphate phosphatase|histidinol dehydrogenase|histidinol-phosphate aminotransferase 1|imidazole glycerol phosphate dehydratase|imidazole glycerol phosphate synthase subunit|phosphoribosyl isomerase a|phosphoribosyl-amp cyclohydrolase|phosphoribosyl-amp p…	EC:1.5.1.5|KEGG:00630 KEGG:00670|Methylenetetrahydrofolate dehydrogenase (NADP(+)).; EC:3.5.4.9|KEGG:00630 KEGG:00670|Methenyltetrahydrofolate cyclohydrolase.; K01491|ko00720|Carbon fixation pathways in prokaryotes	PF00763.18|Tetrahydrofolate dehydrogenase/cyclohydrolase, catalytic domain; PF02882.14|Tetrahydrofolate dehydrogenase/cyclohydrolase, NAD(P)-binding domain	.	0	N
LIN-1	3774677	G	A	Rv3364c	hypothetical protein	369	Gly-123-Gly	SYN	General function prediction only	.	.	PF03259.12|Roadblock/LC7 domain; PF05331.6|Protein of unknown function (DUF742)	.	0	N
LIN-1	3793814	A	G	Rv3379c	1-deoxy-D-xylulose-5-phosphate synthase Dxs2	1234	Cys-412-Arg	NSY	Carbohydrate transport and metabolism; Coenzyme metabolism; Lipid metabolism	GO:0008152|-hydroxyacyl-acp dehydratase subunit|-related protein|1-acylglycerol-3-phosphate o-acyltransferase|1-deoxy-d-xylulose-5-phosphate synthase dxs2|2-hydroxyhepta- -diene- -dioate isomerase|2-keto-4-pentenoate hydratase|3-demethylubiquinone-9 3-methyltransferase|4-hydroxy-2-oxovalerate aldolase|6-o-methylguanine dna methyltransferase|acetyl- acetyltransferase|acetyl- acetyltransferase 4|ac…	EC:2.2.1.7|KEGG:00100|1-deoxy-D-xylulose-5-phosphate synthase.	PF00456.16|Transketolase, thiamine diphosphate binding domain; PF02775.16|Thiamine pyrophosphate enzyme, C-terminal TPP binding domain; PF02779.19|Transketolase, pyrimidine binding domain; PF02780.15|Transketolase, C-terminal domain; PF13292.1|1-deoxy-D-xylulose-5-phosphate synthase	TIGR00204|dxs: 1-deoxy-D-xylulose-5-phosphate synthase	0	N
LIN-1	3830746	G	A	Rv3411c	inosine-5'-monophosphate dehydrogenase GuaB2	954	Ser-318-Ser	SYN	General function prediction only; Nucleotide transport and metabolism; Signal transduction mechanisms; Transcription	GO:0003938|inosine-5 -monophosphate dehydrogenase 1|inosine-5 -monophosphate dehydrogenase 2|inosine-5 -monophosphate dehydrogenase 3; GO:0006177|gmp synthase|inosine-5 -monophosphate dehydrogenase 2; GO:0030955|f420 biosynthesis protein|inosine-5 -monophosphate dehydrogenase 2|potassium-transporting p-type atpase a chain|potassium-transporting p-type atpase b chain|potassium-transporting p-type …	EC:1.1.1.205|KEGG:00230|IMP dehydrogenase.; K00088|ko00983|Drug metabolism - other enzymes	PF00478.20|IMP dehydrogenase / GMP reductase domain; PF00571.23|CBS domain; PF03060.10|Nitronate monooxygenase	TIGR01302|IMP_dehydrog: inosine-5'-monophosphate dehydrogenase	0	N
LIN-1	3847531	A	T	Rv3429	PPE family protein PPE59	187	Met-63-Leu	NSY	Cell motility and secretion	.	.	PF00823.14|PPE family	.	0	N
LIN-1	3847742	G	A	Rv3429	PPE family protein PPE59	398	Gly-133-Glu	NSY	Cell motility and secretion	.	.	PF00823.14|PPE family	.	0	N
LIN-1	3847743	A	C	Rv3429	PPE family protein PPE59	399	Gly-133-Gly	SYN	Cell motility and secretion	.	.	PF00823.14|PPE family	.	0	N
LIN-1	3847758	T	C	Rv3429	PPE family protein PPE59	414	Tyr-138-Tyr	SYN	Cell motility and secretion	.	.	PF00823.14|PPE family	.	0	N
LIN-1	3847759	C	G	Rv3429	PPE family protein PPE59	415	Gln-139-Glu	NSY	Cell motility and secretion	.	.	PF00823.14|PPE family	.	0	N
LIN-1	3847761	G	C	Rv3429	PPE family protein PPE59	417	Gln-139-His	NSY	Cell motility and secretion	.	.	PF00823.14|PPE family	.	0	N
LIN-1	3851264	A	G	Rv3432c	glutamate decarboxylase GadB	671	Ile-224-Thr	NSY	Amino acid transport and metabolism	GO:0004351|glutamate decarboxylase; GO:0006536|glutamate decarboxylase; GO:0030170|4-aminobutyrate aminotransferase|8-amino-7-oxononanoate synthase 1|8-amino-7-oxononanoate synthase 2|acetylornithine aminotransferase|acyl carrier protein|adenosylmethionine-8-amino-7-oxononanoate aminotransferase|alanine racemase alr|aminotransferase|arginine decarboxylase|aspartate aminotransferase|cystathionine …	EC:4.1.1.15|KEGG:00251 KEGG:00252 KEGG:00410 KEGG:00430 KEGG:00650 KEGG:04940|Glutamate decarboxylase.; K01580|ko04940|Type I diabetes mellitus	PF00282.14|Pyridoxal-dependent decarboxylase conserved domain	TIGR01788|Glu-decarb-GAD: glutamate decarboxylase	0	N
LIN-1	3862094	C	T	Rv3442c	30S ribosomal protein S9 RpsI	37	Ala-13-Thr	NSY	Translation, ribosomal structure and biogenesis	GO:0003735|30s ribosomal protein s1|30s ribosomal protein s10|30s ribosomal protein s11|30s ribosomal protein s12|30s ribosomal protein s13|30s ribosomal protein s14 1|30s ribosomal protein s14 2|30s ribosomal protein s15|30s ribosomal protein s16|30s ribosomal protein s17|30s ribosomal protein s18 1|30s ribosomal protein s18 2|30s ribosomal protein s19|30s ribosomal protein s2|30s ribosomal prot…	.	PF00380.14|Ribosomal protein S9/S16	.	0	N
LIN-1	3864220	G	A	Rv3446c	type VII secretion-associated protein	491	Ala-164-Val	NSY	.	.	.	.	TIGR03931|T7SS_Rv3446c: type VII secretion-associated protein, Rv3446c family	0	N
LIN-1	3868917	C	A	Rv3448	ESX-4 secretion system protein EccD4	387	Ile-129-Ile	SYN	.	.	.	PF08817.5|WXG100 protein secretion system (Wss), protein YukD	TIGR03920|T7SS_EccD: type VII secretion integral membrane protein EccD	11	N
LIN-1	3877132	G	A	Rv3456c	50S ribosomal protein L17 RplQ	480	Val-160-Val	SYN	Translation, ribosomal structure and biogenesis	GO:0003735|30s ribosomal protein s1|30s ribosomal protein s10|30s ribosomal protein s11|30s ribosomal protein s12|30s ribosomal protein s13|30s ribosomal protein s14 1|30s ribosomal protein s14 2|30s ribosomal protein s15|30s ribosomal protein s16|30s ribosomal protein s17|30s ribosomal protein s18 1|30s ribosomal protein s18 2|30s ribosomal protein s19|30s ribosomal protein s2|30s ribosomal prot…	.	PF01196.14|Ribosomal protein L17	TIGR00059|L17: ribosomal protein L17	0	N
LIN-1	3899833	C	A	Rv3480c	diacylglycerol acyltransferase	749	Arg-250-Leu	NSY	.	.	.	PF03007.11|Wax ester synthase-like Acyl-CoA acyltransferase domain; PF06974.8|Protein of unknown function (DUF1298)	TIGR02946|acyl_WS_DGAT: acyltransferase, WS/DGAT/MGAT	0	N
LIN-1	3913916	G	A	Rv3495c	MCE-family lipoprotein LprN	798	Ala-266-Ala	SYN	Secondary metabolites biosynthesis, transport, and catabolism	.	.	PF02470.15|mce related protein	TIGR00996|Mtu_fam_mce: virulence factor Mce family protein	0	N
LIN-1	3920288	G	T	Rv3501c	ABC transporter permease YrbE4A	753	Ile-251-Ile	SYN	Secondary metabolites biosynthesis, transport, and catabolism	.	.	PF02405.11|Permease	TIGR00056|TIGR00056: conserved hypothetical protein	6	N
LIN-1	3921273	C	T	Rv3502c	3-oxoacyl-[acyl-carrier protein] reductase	947	Arg-316-His	NSY	General function prediction only; Secondary metabolites biosynthesis, transport, and catabolism	GO:0004316|3-oxoacyl-|oxidoreductase|sdr family oxidoreductase; GO:0005488|3-alpha-(or 20-beta)-hydroxysteroid dehydrogenase 3|3-beta-hydroxysteroid dehydrogenase|3-hydroxyacyl- dehydrogenase 3-hydroxy-2-methylbutyryl- dehydrogenase|3-oxoacyl-|7-alpha-hydroxysteroid dehydrogenase|adenosylhomocysteinase|alanine and leucine rich protein|alanine rich protein|alpha- -glucosyltransferase|aspartate 1-d…	EC:1.1.1.100|KEGG:00061|3-oxoacyl-[acyl-carrier-protein] reductase.; K00059|ko01040|Biosynthesis of unsaturated fatty acids	PF00106.20|short chain dehydrogenase; PF08659.5|KR domain	.	0	N
LIN-1	3930175	G	T	Rv3507	PE-PGRS family protein PE_PGRS53	3428	Gly-1143-Val	NSY	.	.	.	PF00934.15|PE family	.	0	N
LIN-1	3932325	C	T	Rv3508	PE-PGRS family protein PE_PGRS54	1142	Ala-381-Val	NSY	.	.	.	PF00934.15|PE family	.	0	N
LIN-1	3936875	A	G	Rv3508	PE-PGRS family protein PE_PGRS54	5692	Thr-1898-Ala	NSY	.	.	.	PF00934.15|PE family	.	0	N
LIN-1	3942556	C	T	Rv3512	PE-PGRS family protein PE_PGRS56	654	Asn-218-Asn	SYN	.	.	.	.	.	0	N
LIN-1	3944986	T	C	Rv3512	PE-PGRS family protein PE_PGRS56	3084	Gly-1028-Gly	SYN	.	.	.	.	.	0	N
LIN-1	3958186	C	T	Rv3521	hypothetical protein	487	His-163-Tyr	NSY	General function prediction only	.	.	PF01796.12|DUF35 OB-fold domain	.	0	N
LIN-1	3970291	C	T	Rv3532	PPE family protein PPE61	770	Thr-257-Met	NSY	Cell motility and secretion	.	.	PF00823.14|PPE family; PF12484.3|Polymorphic PE/PPE proteins C terminal	.	0	N
LIN-1	3974321	G	A	Rv3535c	acetaldehyde dehydrogenase	359	Pro-120-Leu	NSY	Secondary metabolites biosynthesis, transport, and catabolism	GO:0005737|-dimethylarginine dimethylaminohydrolase 1|2-dehydropantoate 2-reductase|3 -phosphoadenosine 5 -phosphosulfate reductase|3-dehydroquinate synthase|3-isopropylmalate dehydrogenase|3-methyl-2-oxobutanoate hydroxymethyltransferase|3-oxoacyl-|3-phosphoshikimate 1-carboxyvinyltransferase|4-alpha-glucanotransferase|acetaldehyde dehydrogenase|acetate kinase|acetylglutamate kinase|acetylornith…	EC:1.2.1.10|KEGG:00620 KEGG:00650|Acetaldehyde dehydrogenase (acetylating).; K04073|ko00621|Dioxin degradation	PF01118.19|Semialdehyde dehydrogenase, NAD binding domain; PF09290.6|Prokaryotic acetaldehyde dehydrogenase, dimerisation	TIGR03215|ac_ald_DH_ac: acetaldehyde dehydrogenase (acetylating)	0	N
LIN-1	3979330	T	A	Rv3539	PPE family protein PPE63	1093	Tyr-365-Asn	NSY	Cell motility and secretion	.	.	PF00823.14|PPE family; PF08237.6|PE-PPE domain	.	0	N
LIN-1	3985105	G	A	Rv3545c	cytochrome P450 125 Cyp125	520	Leu-174-Leu	SYN	Secondary metabolites biosynthesis, transport, and catabolism	GO:0004497|antibiotic biosynthesis monooxygenase|cyclohexanone monooxygenase|cytochrome p450 121 cyp121|cytochrome p450 123 cyp123|cytochrome p450 124 cyp124|cytochrome p450 125 cyp125|cytochrome p450 126 cyp126|cytochrome p450 128 cyp128|cytochrome p450 130 cyp130|cytochrome p450 132 cyp132|cytochrome p450 135a1 cyp135a1|cytochrome p450 135b1 cyp135b1|cytochrome p450 136 cyp136|cytochrome p450 1…	EC:1.14.13.141|None|Cholest-4-en-3-one 26-monooxygenase.	PF00067.17|Cytochrome P450	.	0	N
LIN-1	3999074	G	A	Rv3558	PPE family protein PPE64	916	Gly-306-Ser	NSY	.	.	.	PF00823.14|PPE family; PF01469.13|Pentapeptide repeats (8 copies)	.	0	N
LIN-1	4003824	C	T	Rv3562	acyl-CoA dehydrogenase FadE31	485	Ala-162-Val	NSY	Lipid metabolism	GO:0003995|acyl- dehydrogenase|acyl- dehydrogenase 1|acyl- dehydrogenase 10|acyl- dehydrogenase 12|acyl- dehydrogenase 13|acyl- dehydrogenase 15|acyl- dehydrogenase 16|acyl- dehydrogenase 17|acyl- dehydrogenase 18|acyl- dehydrogenase 19|acyl- dehydrogenase 2|acyl- dehydrogenase 20|acyl- dehydrogenase 21|acyl- dehydrogenase 22|acyl- dehydrogenase 23|acyl- dehydrogenase 24|acyl- dehydrogenase 25|ac…	EC:1.3.99.-|KEGG:00071 KEGG:00120 KEGG:00624 KEGG:00632 KEGG:00905 KEGG:00930| With other acceptors.; K00257|ko00626|Naphthalene degradation	PF00441.19|Acyl-CoA dehydrogenase, C-terminal domain; PF02770.14|Acyl-CoA dehydrogenase, middle domain; PF02771.11|Acyl-CoA dehydrogenase, N-terminal domain	.	0	N
LIN-1	4013255	G	A	Rv3571	3-ketosteroid-9-alpha-hydroxylase reductase subunit KshB	660	Gly-220-Gly	SYN	Coenzyme metabolism; Energy production and conversion; Inorganic ion transport and metabolism	GO:0005506|3-isopropylmalate dehydratase|3-ketosteroid-9-alpha-hydroxylase oxygenase component|3-ketosteroid-9-alpha-hydroxylase reductase subunit|acyl carrier protein|acyl- dehydrogenase|adenosine trna methylthiotransferase|amidophosphoribosyltransferase|biotin synthetase|c-5 sterol desaturase erg3|carbon-monoxide dehydrogenase small subunit|cysteine dioxygenase|dihydroxy-acid dehydratase|dna re…	EC:1.14.13.142|None|3-ketosteroid 9-alpha-monooxygenase.	PF00111.22|2Fe-2S iron-sulfur cluster binding domain; PF00175.16|Oxidoreductase NAD-binding domain; PF00970.19|Oxidoreductase FAD-binding domain	.	0	N
LIN-1	4014610	C	T	Rv3573c	acyl-CoA dehydrogenase FadE34	1782	Pro-594-Pro	SYN	Lipid metabolism	GO:0003995|acyl- dehydrogenase|acyl- dehydrogenase 1|acyl- dehydrogenase 10|acyl- dehydrogenase 12|acyl- dehydrogenase 13|acyl- dehydrogenase 15|acyl- dehydrogenase 16|acyl- dehydrogenase 17|acyl- dehydrogenase 18|acyl- dehydrogenase 19|acyl- dehydrogenase 2|acyl- dehydrogenase 20|acyl- dehydrogenase 21|acyl- dehydrogenase 22|acyl- dehydrogenase 23|acyl- dehydrogenase 24|acyl- dehydrogenase 25|ac…	EC:1.3.99.-|KEGG:00071 KEGG:00120 KEGG:00624 KEGG:00632 KEGG:00905 KEGG:00930| With other acceptors.; K00257|ko00626|Naphthalene degradation	PF00441.19|Acyl-CoA dehydrogenase, C-terminal domain; PF02770.14|Acyl-CoA dehydrogenase, middle domain; PF02771.11|Acyl-CoA dehydrogenase, N-terminal domain	.	0	N
LIN-1	4022831	G	A	Rv3580c	cysteinyl-tRNA synthetase CysS1	1152	Ser-384-Ser	SYN	Translation, ribosomal structure and biogenesis	GO:0004817|cysteinyl-trna synthetase 1|l-cysteine:1d-myo-inositol 2-amino-2-deoxy-alpha-d-glucopyranoside ligase; GO:0005524|2-amino-4-hydroxy-6-hydroxymethyldihydropteridine pyrophosphokinase|4-diphosphocytidyl-2-c-methyl-d-erythritol kinase|5-formyltetrahydrofolate cyclo-ligase|6-phosphofructokinase|abc macrolide transporter atp-binding protein|abc transporter atp-binding protein|abc transporte…	EC:6.1.1.16|KEGG:00272 KEGG:00970|Cysteine--tRNA ligase.	PF01406.14|tRNA synthetases class I (C) catalytic domain; PF09190.6|DALR domain; PF09334.6|tRNA synthetases class I (M)	TIGR00435|cysS: cysteine--tRNA ligase	0	N
LIN-1	4024258	T	C	Rv3581c	2-C-methyl-D-erythritol 2,4-cyclodiphosphate synthase IspF	269	Gln-90-Arg	NSY	Lipid metabolism	GO:0008685|2-c-methyl-d-erythritol -cyclodiphosphate synthase; GO:0016114|1-deoxy-d-xylulose 5-phosphate reductoisomerase dxr|1-deoxy-d-xylulose-5-phosphate synthase dxs1|2-c-methyl-d-erythritol -cyclodiphosphate synthase|4-diphosphocytidyl-2-c-methyl-d-erythritol kinase|4-diphosphocytidyl-2-c-methyl-d-erythritol synthase|lytb1 protein|lytb2 protein|protein; GO:0046872|1-deoxy-d-xylulose 5-phosph…	EC:4.6.1.12|KEGG:00100|2-C-methyl-D-erythritol 2,4-cyclodiphosphate synthase.	PF01128.14|2-C-methyl-D-erythritol 4-phosphate cytidylyltransferase; PF02542.11|YgbB family	TIGR00151|ispF: 2-C-methyl-D-erythritol 2,4-cyclodiphosphate synthase	0	N
LIN-1	4026979	G	C	Rv3585	DNA repair protein RadA	357	Ala-119-Ala	SYN	Posttranslational modification, protein turnover, chaperones; Signal transduction mechanisms	GO:0003684|dna polymerase|dna polymerase iv|dna repair protein|dna-damage-inducible protein f|endonuclease viii|endonuclease viii nei|formamidopyrimidine-dna glycosylase|formamidopyrimidine-dna glycosylase fpg|protein|transcription-repair coupling factor mfd; GO:0005524|2-amino-4-hydroxy-6-hydroxymethyldihydropteridine pyrophosphokinase|4-diphosphocytidyl-2-c-methyl-d-erythritol kinase|5-formylte…	.	PF00004.24|ATPase family associated with various cellular activities (AAA); PF03796.10|DnaB-like helicase C terminal domain; PF05362.8|Lon protease (S16) C-terminal proteolytic domain; PF06745.8|KaiC; PF13481.1|AAA domain; PF13541.1|Subunit ChlI of Mg-chelatase	TIGR00416|sms: DNA repair protein RadA	0	N
LIN-1	4040696	A	G	Rv3596c	ATP-dependent Clp protease ATP-binding subunit ClpC	188	Val-63-Ala	NSY	Posttranslational modification, protein turnover, chaperones	GO:0003677|3-methyladenine dna glycosylase mpg|5 -3 exonuclease|alanine and arginine rich protein|antitoxin|antitoxin 13|antitoxin 19|antitoxin 20|antitoxin 37|antitoxin 44|antitoxin 48|antitoxin 6|antitoxin 7|atp-dependent clp protease atp-binding subunit|atp-dependent dna helicase|atp-dependent dna helicase ii 1|atp-dependent dna helicase ii 2|bifunctional regulatory protein and dna repair enzy…	EC:3.4.-.-|KEGG:00310 KEGG:00550 KEGG:00780 KEGG:05120| Acting on peptide bonds (peptide hydrolases).	PF00004.24|ATPase family associated with various cellular activities (AAA); PF00158.21|Sigma-54 interaction domain; PF02151.14|UvrB/uvrC motif; PF02861.15|Clp amino terminal domain; PF07724.9|AAA domain (Cdc48 subfamily); PF07728.9|AAA domain (dynein-related subfamily); PF10431.4|C-terminal, D2-small domain, of ClpB protein	.	0	N
LIN-1	4058890	T	C	Rv3618	monooxygenase	14	Leu-5-Ser	NSY	Energy production and conversion	GO:0004497|antibiotic biosynthesis monooxygenase|cyclohexanone monooxygenase|cytochrome p450 121 cyp121|cytochrome p450 123 cyp123|cytochrome p450 124 cyp124|cytochrome p450 125 cyp125|cytochrome p450 126 cyp126|cytochrome p450 128 cyp128|cytochrome p450 130 cyp130|cytochrome p450 132 cyp132|cytochrome p450 135a1 cyp135a1|cytochrome p450 135b1 cyp135b1|cytochrome p450 136 cyp136|cytochrome p450 1…	EC:1.14.13.107|None|Limonene 1,2-monooxygenase.	PF00296.15|Luciferase-like monooxygenase	.	0	N
LIN-1	4069976	C	T	Rv3630	integral membrane protein	623	Ser-208-Leu	NSY	.	GO:0005886|-dihydroxy-2-naphthoate octaprenyltransferase|abc transporter membrane protein|adenylate cyclase|adenylyl cyclase cya|adhesion component transport abc transporter transmembrane protein|alanine rich lipoprotein|ammonium-transport integral membrane protein amt|anti-sigma factor|antibiotic-transport abc transporter|apa family basic amino acid polyamine antiporter|apolipoprotein n-acyltran…	.	.	.	11	N
LIN-1	4077356	G	A	Rv3638	transposase	194	Gly-65-Asp	NSY	DNA replication, recombination, and repair	.	.	PF01695.12|IstB-like ATP binding protein	.	0	N
LIN-1	4082166	G	C	Rv3644c	DNA polymerase III delta subunit	735	Ala-245-Ala	SYN	DNA replication, recombination, and repair	GO:0003887|dna polymerase|dna polymerase epsilon subunit|dna polymerase i|dna polymerase iii|dna polymerase iii alpha subunit 1|dna polymerase iii alpha subunit 2|dna polymerase iii delta subunit|dna polymerase iii epsilon subunit|dna polymerase iii x|dna polymerase iv|dna-damage-inducible protein f|hydrolase; GO:0005524|2-amino-4-hydroxy-6-hydroxymethyldihydropteridine pyrophosphokinase|4-diphos…	EC:2.7.7.7|KEGG:00230 KEGG:00240 KEGG:03030|DNA-directed DNA polymerase.; K02341|ko03030|DNA replication	PF00004.24|ATPase family associated with various cellular activities (AAA); PF13177.1|DNA polymerase III, delta subunit	TIGR00678|holB: DNA polymerase III, delta' subunit	0	N
LIN-1	4082175	G	C	Rv3644c	DNA polymerase III delta subunit	726	Pro-242-Pro	SYN	DNA replication, recombination, and repair	GO:0003887|dna polymerase|dna polymerase epsilon subunit|dna polymerase i|dna polymerase iii|dna polymerase iii alpha subunit 1|dna polymerase iii alpha subunit 2|dna polymerase iii delta subunit|dna polymerase iii epsilon subunit|dna polymerase iii x|dna polymerase iv|dna-damage-inducible protein f|hydrolase; GO:0005524|2-amino-4-hydroxy-6-hydroxymethyldihydropteridine pyrophosphokinase|4-diphos…	EC:2.7.7.7|KEGG:00230 KEGG:00240 KEGG:03030|DNA-directed DNA polymerase.; K02341|ko03030|DNA replication	PF00004.24|ATPase family associated with various cellular activities (AAA); PF13177.1|DNA polymerase III, delta subunit	TIGR00678|holB: DNA polymerase III, delta' subunit	0	N
LIN-1	4083539	T	G	Rv3645	adenylate cyclase	554	Ile-185-Ser	NSY	Signal transduction mechanisms	GO:0004871|adenylate cyclase|cyclase|family two-component system sensor histidine kinase|integral membrane sensor signal transduction histidine kinase; GO:0007242|adenylate and guanylate cyclase catalytic domain-containing protein|adenylate cyclase|adenylyl cyclase cya|cyclase|exported or envelope protein|lignin peroxidase|transcriptional regulator|transcriptional regulator -family; GO:0009190|ad…	EC:4.6.1.1|KEGG:00230 KEGG:04020 KEGG:04540 KEGG:04720 KEGG:04740 KEGG:04742 KEGG:04912 KEGG:04914 KEGG:04916|Adenylate cyclase.; K01768|ko04113|Meiosis - yeast	PF00211.15|Adenylate and Guanylate cyclase catalytic domain; PF00672.20|HAMP domain	.	6	N
LIN-1	4085379	G	C	Rv3646c	DNA topoisomerase I TopA	2058	Asp-686-Glu	NSY	DNA replication, recombination, and repair; General function prediction only	GO:0003917|dna topoisomerase i; GO:0005524|2-amino-4-hydroxy-6-hydroxymethyldihydropteridine pyrophosphokinase|4-diphosphocytidyl-2-c-methyl-d-erythritol kinase|5-formyltetrahydrofolate cyclo-ligase|6-phosphofructokinase|abc macrolide transporter atp-binding protein|abc transporter atp-binding protein|abc transporter efflux protein|abc transporter membrane protein|abc transporter permease|abc1 fa…	EC:5.99.1.2|None|DNA topoisomerase.	PF01131.15|DNA topoisomerase; PF01751.17|Toprim domain; PF13368.1|Topoisomerase C-terminal repeat	TIGR01051|topA_bact: DNA topoisomerase I	0	N
LIN-1	4092260	CACGGCGTGCAGGTGTGGAGTGGCCCCACAGACGCCGAACCGCCCGACCGGCCGATCCCAGGCCCGCTGAAGTGGGACCTGACCCGTGGTGTGGCCACCGACACCCCGGAGTCACTGACCAACAGCGGCAAGAATCCCGAGGTCGAGATCACCTACGGCCGAGCCTTCGCCGAAGACCTGCCGGCGCGCGAGCTCAATCCGAACGAAACCCAGGTGCTTGCCATGGCAGTTAAAGCCAAGCCCGGCAAAACACTATGCAGCATTTGGGATCTCACTGATTGGCAAGGAACACCCATCCGGATCGGCTTCGTGGCGCGAAGCGCTCTGGAGCCGGGACCAAACGGCCGCGATCACCTGGTCGCCCGGGCAATGAATTGGCGTGCTGAGACCAAGGCCCCT…	C	Rv3651	hypothetical protein	241		DELETION[-842]	.	.	.	.	.	0	N
LIN-1	4093898	G	A	Rv3652	PE-PGRS family protein PE_PGRS60	88	Ala-30-Thr	NSY	.	.	.	PF00934.15|PE family	.	0	N
LIN-1	4096368	G	A	Rv3658c	transmembrane protein	750	Ala-250-Ala	SYN	.	GO:0016021|-dihydroxy-2-naphthoate octaprenyltransferase|abc transporter atp-binding protein|abc transporter membrane protein|abc transporter permease|adenylate cyclase|adenylyl cyclase cya|adhesion component transport abc transporter transmembrane protein|alanine and arginine and proline rich transmembrane protein|alanine and glycine rich transmembrane protein|alanine and proline rich protein|al…	.	PF00482.18|Type II secretion system (T2SS), protein F	.	3	N
LIN-1	4106332	C	T	Rv3666c	periplasmic dipeptide-binding lipoprotein DppA	931	Glu-311-Lys	NSY	Amino acid transport and metabolism	GO:0005215|dipeptide-transport abc transporter integral membrane protein|family sulfate permease|glutamine-binding lipoprotein|glycine betaine transport integral membrane protein|lipoprotein|mfs drug efflux transporter p55|mfs metabolite:h+ symporter family protein|mfs mhs alpha-ketoglutarate permease|oligopeptide-transport abc transporter integral membrane protein|osmoprotectant binding lipoprot…	.	PF00496.17|Bacterial extracellular solute-binding proteins, family 5 Middle	.	1	N
LIN-1	4115207	G	A	Rv3673c	membrane-anchored thioredoxin-like protein	129	Asp-43-Asp	SYN	.	GO:0016491|-diketo-d-gluconate reductase a|-hydroxyacyl-acp dehydratase subunit|-like steroid dehydrogenase|-methylenetetrahydromethanopterin reductase|3-beta-hydroxysteroid dehydrogenase|3-hydroxyacyl- dehydrogenase 3-hydroxy-2-methylbutyryl- dehydrogenase|3-hydroxyacyl-thioester dehydratase|3-hydroxyl-thioester dehydratase|3-ketosteroid-9-alpha-hydroxylase oxygenase component|3-ketosteroid-9-al…	EC:1.-.-.-|KEGG:00031 KEGG:00860 KEGG:00906 KEGG:04210| Oxidoreductases.	PF00578.16|AhpC/TSA family; PF08534.5|Redoxin; PF13905.1|Thioredoxin-like	.	1	N
LIN-1	4126265	T	G	Rv3684	cysteine synthase A	649	Ser-217-Ala	NSY	Amino acid transport and metabolism	GO:0008152|-hydroxyacyl-acp dehydratase subunit|-related protein|1-acylglycerol-3-phosphate o-acyltransferase|1-deoxy-d-xylulose-5-phosphate synthase dxs2|2-hydroxyhepta- -diene- -dioate isomerase|2-keto-4-pentenoate hydratase|3-demethylubiquinone-9 3-methyltransferase|4-hydroxy-2-oxovalerate aldolase|6-o-methylguanine dna methyltransferase|acetyl- acetyltransferase|acetyl- acetyltransferase 4|ac…	EC:2.5.1.47|KEGG:00272 KEGG:00450 KEGG:00920|Cysteine synthase.; K01738|ko00920|Sulfur metabolism	PF00291.20|Pyridoxal-phosphate dependent enzyme	.	0	N
LIN-1	4134085	G	A	Rv3692	methanol dehydrogenase transcriptional regulator MoxR2	392	Arg-131-His	NSY	Coenzyme metabolism; General function prediction only	GO:0005524|2-amino-4-hydroxy-6-hydroxymethyldihydropteridine pyrophosphokinase|4-diphosphocytidyl-2-c-methyl-d-erythritol kinase|5-formyltetrahydrofolate cyclo-ligase|6-phosphofructokinase|abc macrolide transporter atp-binding protein|abc transporter atp-binding protein|abc transporter efflux protein|abc transporter membrane protein|abc transporter permease|abc1 family protein|acetate kinase|acet…	EC:3.6.3.-|KEGG:02010| Acting on acid anhydrides; catalyzing transmembrane movement of substances.	PF00493.18|MCM2/3/5 family; PF07726.6|ATPase family associated with various cellular activities (AAA); PF07728.9|AAA domain (dynein-related subfamily)	.	0	N
LIN-1	4142867	G	A	Rv3699	methyltransferase	646	Glu-216-Lys	NSY	.	GO:0005737|-dimethylarginine dimethylaminohydrolase 1|2-dehydropantoate 2-reductase|3 -phosphoadenosine 5 -phosphosulfate reductase|3-dehydroquinate synthase|3-isopropylmalate dehydrogenase|3-methyl-2-oxobutanoate hydroxymethyltransferase|3-oxoacyl-|3-phosphoshikimate 1-carboxyvinyltransferase|4-alpha-glucanotransferase|acetaldehyde dehydrogenase|acetate kinase|acetylglutamate kinase|acetylornith…	K00599|ko00350|Tyrosine metabolism	PF05175.9|Methyltransferase small domain; PF05724.6|Thiopurine S-methyltransferase (TPMT); PF08241.7|Methyltransferase domain; PF08242.7|Methyltransferase domain; PF12847.2|Methyltransferase domain; PF13489.1|Methyltransferase domain; PF13649.1|Methyltransferase domain; PF13659.1|Methyltransferase domain; PF13847.1|Methyltransferase domain	.	0	N
LIN-1	4155444	C	G	Rv3710	2-isopropylmalate synthase LeuA	1527	Gly-509-Gly	SYN	Amino acid transport and metabolism	GO:0003852|2-isopropylmalate synthase; GO:0009098|2-isopropylmalate synthase|3-isopropylmalate dehydratase|3-isopropylmalate dehydrogenase	EC:2.3.3.13|KEGG:00290 KEGG:00620|2-isopropylmalate synthase.; K01649|ko00620|Pyruvate metabolism	PF00682.14|HMGL-like; PF08502.5|LeuA allosteric (dimerisation) domain	TIGR00970|leuA_yeast: 2-isopropylmalate synthase	0	N
LIN-1	4155740	A	ANNNNNNNNNNGCGCAGCCGGGCGAAGCGGGTCGGCACGCATCGGACCCCGTGACGATCGCGAGCCCGGCGCAGCCGGGCGAAGCGGGTCGGCA	Rv3710	2-isopropylmalate synthase LeuA	1823		INSERTION[93]	Amino acid transport and metabolism	GO:0003852|2-isopropylmalate synthase; GO:0009098|2-isopropylmalate synthase|3-isopropylmalate dehydratase|3-isopropylmalate dehydrogenase	EC:2.3.3.13|KEGG:00290 KEGG:00620|2-isopropylmalate synthase.; K01649|ko00620|Pyruvate metabolism	PF00682.14|HMGL-like; PF08502.5|LeuA allosteric (dimerisation) domain	TIGR00970|leuA_yeast: 2-isopropylmalate synthase	0	N
LIN-1	4163736	G	C	Rv3719	hypothetical protein	1253	Ser-418-Thr	NSY	Energy production and conversion	GO:0016491|-diketo-d-gluconate reductase a|-hydroxyacyl-acp dehydratase subunit|-like steroid dehydrogenase|-methylenetetrahydromethanopterin reductase|3-beta-hydroxysteroid dehydrogenase|3-hydroxyacyl- dehydrogenase 3-hydroxy-2-methylbutyryl- dehydrogenase|3-hydroxyacyl-thioester dehydratase|3-hydroxyl-thioester dehydratase|3-ketosteroid-9-alpha-hydroxylase oxygenase component|3-ketosteroid-9-al…	.	PF01565.18|FAD binding domain	.	0	N
LIN-1	4189899	G	T	Rv3738c	PPE family protein PPE66	512	Thr-171-Asn	NSY	.	GO:0005886|-dihydroxy-2-naphthoate octaprenyltransferase|abc transporter membrane protein|adenylate cyclase|adenylyl cyclase cya|adhesion component transport abc transporter transmembrane protein|alanine rich lipoprotein|ammonium-transport integral membrane protein amt|anti-sigma factor|antibiotic-transport abc transporter|apa family basic amino acid polyamine antiporter|apolipoprotein n-acyltran…	.	PF00823.14|PPE family	.	3	N
LIN-1	4201283	G	A	Rv3754	prephenate dehydrogenase TyrA	685	Asp-229-Asn	NSY	Amino acid transport and metabolism	GO:0004665|prephenate dehydrogenase; GO:0005488|3-alpha-(or 20-beta)-hydroxysteroid dehydrogenase 3|3-beta-hydroxysteroid dehydrogenase|3-hydroxyacyl- dehydrogenase 3-hydroxy-2-methylbutyryl- dehydrogenase|3-oxoacyl-|7-alpha-hydroxysteroid dehydrogenase|adenosylhomocysteinase|alanine and leucine rich protein|alanine rich protein|alpha- -glucosyltransferase|aspartate 1-decarboxylase|bifunctional m…	EC:1.3.1.12|KEGG:00400 KEGG:00401|Prephenate dehydrogenase.; K04517|ko00401|Novobiocin biosynthesis	PF02153.12|Prephenate dehydrogenase	.	0	N
LIN-1	4241220	A	G	Rv3793	integral membrane indolylacetylinositol arabinosyltransferase EmbC	1180	Asn-394-Asp	NSY	.	GO:0005886|-dihydroxy-2-naphthoate octaprenyltransferase|abc transporter membrane protein|adenylate cyclase|adenylyl cyclase cya|adhesion component transport abc transporter transmembrane protein|alanine rich lipoprotein|ammonium-transport integral membrane protein amt|anti-sigma factor|antibiotic-transport abc transporter|apa family basic amino acid polyamine antiporter|apolipoprotein n-acyltran…	EC:2.4.2.-|KEGG:00340| Pentosyltransferases.	PF04602.7|Mycobacterial cell wall arabinan synthesis protein; PF14896.1|EmbC C-terminal domain	.	13	N
LIN-1	4246147	C	T	Rv3794	integral membrane indolylacetylinositol arabinosyltransferase EmbA	2737	Pro-913-Ser	NSY	.	GO:0005886|-dihydroxy-2-naphthoate octaprenyltransferase|abc transporter membrane protein|adenylate cyclase|adenylyl cyclase cya|adhesion component transport abc transporter transmembrane protein|alanine rich lipoprotein|ammonium-transport integral membrane protein amt|anti-sigma factor|antibiotic-transport abc transporter|apa family basic amino acid polyamine antiporter|apolipoprotein n-acyltran…	EC:2.4.2.-|KEGG:00340| Pentosyltransferases.; EC:2.4.2.34|None|Indolylacetylinositol arabinosyltransferase.	PF04602.7|Mycobacterial cell wall arabinan synthesis protein; PF14896.1|EmbC C-terminal domain	.	13	N
LIN-1	4276113	A	G	Rv3811	hypothetical protein	1138	Met-380-Val	NSY	Cell envelope biogenesis, outer membrane	GO:0005515|2-oxoglutarate e2 dihydrolipoamide succinyltransferase|atp-dependent clp protease atp-binding subunit|atp-dependent clp protease proteolytic subunit 2 2|atp-dependent protease atp-binding subunit 2|branched-chain keto acid dehydrogenase e2 component|cell division protein|cell division protein sepf|chromosome partition protein smc|deoxycytidine triphosphate deaminase dcd|early secretory…	.	PF01510.20|N-acetylmuramoyl-L-alanine amidase; PF08310.6|LGFP repeat	.	0	N
LIN-1	4276484	C	T	Rv3811	hypothetical protein	1509	Gly-503-Gly	SYN	Cell envelope biogenesis, outer membrane	GO:0005515|2-oxoglutarate e2 dihydrolipoamide succinyltransferase|atp-dependent clp protease atp-binding subunit|atp-dependent clp protease proteolytic subunit 2 2|atp-dependent protease atp-binding subunit 2|branched-chain keto acid dehydrogenase e2 component|cell division protein|cell division protein sepf|chromosome partition protein smc|deoxycytidine triphosphate deaminase dcd|early secretory…	.	PF01510.20|N-acetylmuramoyl-L-alanine amidase; PF08310.6|LGFP repeat	.	0	N
LIN-1	4277210	G	C	Rv3812	PE-PGRS family protein PE_PGRS62	462	Gln-154-His	NSY	.	.	.	PF00934.15|PE family	.	0	N
LIN-1	4280619	C	A	Rv3815c	1-acylglycerol-3-phosphate O-acyltransferase	348	Pro-116-Pro	SYN	Lipid metabolism	GO:0008152|-hydroxyacyl-acp dehydratase subunit|-related protein|1-acylglycerol-3-phosphate o-acyltransferase|1-deoxy-d-xylulose-5-phosphate synthase dxs2|2-hydroxyhepta- -diene- -dioate isomerase|2-keto-4-pentenoate hydratase|3-demethylubiquinone-9 3-methyltransferase|4-hydroxy-2-oxovalerate aldolase|6-o-methylguanine dna methyltransferase|acetyl- acetyltransferase|acetyl- acetyltransferase 4|ac…	EC:2.3.1.-|KEGG:00310 KEGG:00340 KEGG:00350 KEGG:00360 KEGG:00540 KEGG:00564 KEGG:00565 KEGG:00604 KEGG:00624 KEGG:00632 KEGG:00642 KEGG:00650 KEGG:00903 KEGG:00960 KEGG:01053 KEGG:01056| Transferring groups other than amino-acyl groups.; K00680|ko00362|Benzoate degradation	PF01553.16|Acyltransferase	TIGR00530|AGP_acyltrn: 1-acylglycerol-3-phosphate O-acyltransferases	0	N
LIN-1	4281321	C	G	Rv3816c	1-acylglycerol-3-phosphate O-acyltransferase	429	Val-143-Val	SYN	Lipid metabolism	GO:0008152|-hydroxyacyl-acp dehydratase subunit|-related protein|1-acylglycerol-3-phosphate o-acyltransferase|1-deoxy-d-xylulose-5-phosphate synthase dxs2|2-hydroxyhepta- -diene- -dioate isomerase|2-keto-4-pentenoate hydratase|3-demethylubiquinone-9 3-methyltransferase|4-hydroxy-2-oxovalerate aldolase|6-o-methylguanine dna methyltransferase|acetyl- acetyltransferase|acetyl- acetyltransferase 4|ac…	EC:2.3.1.-|KEGG:00310 KEGG:00340 KEGG:00350 KEGG:00360 KEGG:00540 KEGG:00564 KEGG:00565 KEGG:00604 KEGG:00624 KEGG:00632 KEGG:00642 KEGG:00650 KEGG:00903 KEGG:00960 KEGG:01053 KEGG:01056| Transferring groups other than amino-acyl groups.; K00680|ko00362|Benzoate degradation	PF01553.16|Acyltransferase; PF03279.8|Bacterial lipid A biosynthesis acyltransferase	TIGR00530|AGP_acyltrn: 1-acylglycerol-3-phosphate O-acyltransferases	0	N
LIN-1	4281450	G	A	Rv3816c	1-acylglycerol-3-phosphate O-acyltransferase	300	Tyr-100-Tyr	SYN	Lipid metabolism	GO:0008152|-hydroxyacyl-acp dehydratase subunit|-related protein|1-acylglycerol-3-phosphate o-acyltransferase|1-deoxy-d-xylulose-5-phosphate synthase dxs2|2-hydroxyhepta- -diene- -dioate isomerase|2-keto-4-pentenoate hydratase|3-demethylubiquinone-9 3-methyltransferase|4-hydroxy-2-oxovalerate aldolase|6-o-methylguanine dna methyltransferase|acetyl- acetyltransferase|acetyl- acetyltransferase 4|ac…	EC:2.3.1.-|KEGG:00310 KEGG:00340 KEGG:00350 KEGG:00360 KEGG:00540 KEGG:00564 KEGG:00565 KEGG:00604 KEGG:00624 KEGG:00632 KEGG:00642 KEGG:00650 KEGG:00903 KEGG:00960 KEGG:01053 KEGG:01056| Transferring groups other than amino-acyl groups.; K00680|ko00362|Benzoate degradation	PF01553.16|Acyltransferase; PF03279.8|Bacterial lipid A biosynthesis acyltransferase	TIGR00530|AGP_acyltrn: 1-acylglycerol-3-phosphate O-acyltransferases	0	N
LIN-1	4296559	G	T	Rv3825c	polyketide synthase Pks2	3225	Thr-1075-Thr	SYN	Energy production and conversion; General function prediction only; Lipid metabolism; Secondary metabolites biosynthesis, transport, and catabolism	GO:0000036|acyl carrier protein|fatty-acid- ligase 9|meromycolate extension acyl carrier protein|mycobactin polyketide synthetase|mycocerosic acid synthase membrane-associated mas|p-hydroxybenzoyl-amp ligase 22|peptide synthetase|peptide synthetase nrp|phenolpthiocerol synthesis type-i polyketide synthase|phenyloxazoline synthase|polyketide beta-ketoacyl synthase pks4|polyketide synthase pks1|pol…	EC:2.7.1.-|KEGG:00561 KEGG:00562 KEGG:00632 KEGG:00760 KEGG:04070| Phosphotransferases with an alcohol group as acceptor.	PF00106.20|short chain dehydrogenase; PF00107.21|Zinc-binding dehydrogenase; PF00108.18|Thiolase, N-terminal domain; PF00109.21|Beta-ketoacyl synthase, N-terminal domain; PF00550.20|Phosphopantetheine attachment site; PF00698.16|Acyl transferase domain; PF02801.17|Beta-ketoacyl synthase, C-terminal domain; PF08240.7|Alcohol dehydrogenase GroES-like domain; PF08659.5|KR domain; PF13602.1|Zinc-bind…	.	0	N
LIN-1	4303585	A	C	Rv3829c	dehydrogenase	1602	Ser-534-Arg	NSY	Secondary metabolites biosynthesis, transport, and catabolism	GO:0009055|-like steroid dehydrogenase|3-ketosteroid-9-alpha-hydroxylase reductase subunit|3-oxosteroid 1-dehydrogenase|carbon-monoxide dehydrogenase small subunit|cytochrome c oxidase polypeptide i|cytochrome p450 121 cyp121|cytochrome p450 123 cyp123|cytochrome p450 124 cyp124|cytochrome p450 125 cyp125|cytochrome p450 126 cyp126|cytochrome p450 128 cyp128|cytochrome p450 130 cyp130|cytochrome …	EC:1.-.-.-|KEGG:00031 KEGG:00860 KEGG:00906 KEGG:04210| Oxidoreductases.	PF00890.19|FAD binding domain; PF13450.1|NAD(P)-binding Rossmann-like domain	.	0	N
LIN-1	4306517	G	T	Rv3832c	hypothetical protein	473	Ala-158-Glu	NSY	.	GO:0008152|-hydroxyacyl-acp dehydratase subunit|-related protein|1-acylglycerol-3-phosphate o-acyltransferase|1-deoxy-d-xylulose-5-phosphate synthase dxs2|2-hydroxyhepta- -diene- -dioate isomerase|2-keto-4-pentenoate hydratase|3-demethylubiquinone-9 3-methyltransferase|4-hydroxy-2-oxovalerate aldolase|6-o-methylguanine dna methyltransferase|acetyl- acetyltransferase|acetyl- acetyltransferase 4|ac…	.	PF00398.15|Ribosomal RNA adenine dimethylase; PF05401.6|Nodulation protein S (NodS); PF08241.7|Methyltransferase domain; PF08242.7|Methyltransferase domain; PF13489.1|Methyltransferase domain; PF13649.1|Methyltransferase domain; PF13659.1|Methyltransferase domain	.	0	N
LIN-1	4307522	C	G	Rv3833	transcriptional regulator	478	Leu-160-Val	NSY	Nucleotide transport and metabolism; Transcription	GO:0003700|alternative rna polymerase sigma factor|arginine repressor|family mn-dependent transcriptional regulator|family transcripitonal regulator|family transcriptional regulator|ferric uptake regulation protein|heat shock protein transcriptional repressor|iron-dependent repressor and activator|membrane protein|mycofactocin system transcriptional regulator|n utilization substance protein|nitra…	.	PF00165.18|Bacterial regulatory helix-turn-helix proteins, AraC family; PF02311.14|AraC-like ligand binding domain; PF07883.6|Cupin domain; PF12833.2|Helix-turn-helix domain	.	0	N
LIN-1	4315021	G	A	Rv3842c	glycerophosphoryl diester phosphodiesterase GlpQ1	720	Asp-240-Asp	SYN	Energy production and conversion	GO:0006071|dak phosphatase|dak2 domain fusion protein|fructose -bisphosphatase|glycerolphosphodiesterase|glycerophosphoryl diester phosphodiesterase 1|glycerophosphoryl diester phosphodiesterase 2; GO:0006629|conserved hypothetical protein|drug:h+ antiporter-2 (14 spanner) family drug resistance mfs transporter|exported or envelope protein|exported protein|glycerolphosphodiesterase|glycerophospho…	EC:3.1.4.46|KEGG:00564|Glycerophosphodiester phosphodiesterase.	PF03009.12|Glycerophosphoryl diester phosphodiesterase family	.	0	N
LIN-1	4337752	A	G	Rv3860	hypothetical protein	798	Glu-266-Glu	SYN	Cell division and chromosome partitioning	.	.	PF01656.18|CobQ/CobB/MinD/ParA nucleotide binding domain; PF13614.1|AAA domain	.	0	N
LIN-1	4344236	T	C	Rv3868	ESX-1 secretion system protein EccA1	745	Ser-249-Pro	NSY	Posttranslational modification, protein turnover, chaperones	GO:0005524|2-amino-4-hydroxy-6-hydroxymethyldihydropteridine pyrophosphokinase|4-diphosphocytidyl-2-c-methyl-d-erythritol kinase|5-formyltetrahydrofolate cyclo-ligase|6-phosphofructokinase|abc macrolide transporter atp-binding protein|abc transporter atp-binding protein|abc transporter efflux protein|abc transporter membrane protein|abc transporter permease|abc1 family protein|acetate kinase|acet…	.	PF00004.24|ATPase family associated with various cellular activities (AAA); PF01078.16|Magnesium chelatase, subunit ChlI; PF05496.7|Holliday junction DNA helicase ruvB N-terminus	TIGR03922|T7SS_EccA: type VII secretion AAA-ATPase EccA	0	N
LIN-1	4351937	G	C	Rv3873	PPE family protein PPE68	685	Val-229-Leu	NSY	Cell motility and secretion	GO:0005576|6-o-acylglucoside esterase glucoside 6-o-acyltransferase|alanine and proline rich secreted protein apa|antigen 6|antigen cfp2|cell division z-ring complex ib|cutinase cfp21|cutinase cut2|cutinase cut3|cutinase cut4|diacylglycerol kinase|early secretory antigenic target|enolase eno|esat-6-like protein|esuscitation-promoting factor|heat shock protein|immunogenic protein mpt64|immunogenic…	.	PF00823.14|PPE family	.	0	N
LIN-1	4357951	G	A	Rv3879c	ESX-1 secretion-associated protein EspK	2010	Thr-670-Thr	SYN	.	.	.	.	.	0	N
LIN-1	4358124	C	T	Rv3879c	ESX-1 secretion-associated protein EspK	1837	Gly-613-Ser	NSY	.	.	.	.	.	0	N
LIN-1	4369677	G	A	Rv3886c	type VII secretion-associated serine protease mycosin	672	Pro-224-Pro	SYN	Posttranslational modification, protein turnover, chaperones	GO:0004252|atp-dependent clp protease proteolytic subunit 1 1|atp-dependent clp protease proteolytic subunit 2 2|holliday junction dna helicase|membrane-anchored mycosin 3|membrane-anchored mycosin 4|mycosin 1|proline rich membrane-anchored mycosin 5|prolyl oligopeptidase|protease ii|protease-related protein|repressor|serine protease|type vii secretion-associated serine protease mycosin; GO:00065…	EC:3.4.21.-|KEGG:01430 KEGG:02020 KEGG:04510 KEGG:04610| Serine endopeptidases.	PF00082.17|Subtilase family	TIGR03920|T7SS_EccD: type VII secretion integral membrane protein EccD; TIGR03921|T7SS_mycosin: type VII secretion-associated serine protease mycosin	1	N
LIN-1	4375496	G	A	Rv3892c	PPE family protein PPE69	366	Asp-122-Asp	SYN	.	.	.	PF00823.14|PPE family	.	0	N
LIN-1	4383620	T	C	Rv3897c	hypothetical protein	199	Ile-67-Val	NSY	.	.	.	.	.	0	N
LIN-1	4385209	CG	C	Rv3899c	hypothetical protein	349		DELETION[-1]	.	.	.	.	.	0	N
LIN-1	4390558	A	G	Rv3903c	alanine and proline rich protein	53	Val-18-Ala	NSY	.	.	.	PF14021.1|Protein of unknown function (DUF4237)	.	0	N
LIN-1	4398910	G	A	Rv3910	integral membrane protein MviN	2136	Leu-712-Leu	SYN	General function prediction only	GO:0016021|-dihydroxy-2-naphthoate octaprenyltransferase|abc transporter atp-binding protein|abc transporter membrane protein|abc transporter permease|adenylate cyclase|adenylyl cyclase cya|adhesion component transport abc transporter transmembrane protein|alanine and arginine and proline rich transmembrane protein|alanine and glycine rich transmembrane protein|alanine and proline rich protein|al…	.	PF03023.9|MviN-like protein	TIGR01695|mviN: integral membrane protein MviN	15	N
LIN-1	4401577	A	G	Rv3912	alanine rich protein	531	Pro-177-Pro	SYN	.	.	.	.	.	0	N
LIN-1	4408050	C	A	Rv3919c	glucose-inhibited division protein B Gid	330	Val-110-Val	SYN	Cell envelope biogenesis, outer membrane	GO:0005737|-dimethylarginine dimethylaminohydrolase 1|2-dehydropantoate 2-reductase|3 -phosphoadenosine 5 -phosphosulfate reductase|3-dehydroquinate synthase|3-isopropylmalate dehydrogenase|3-methyl-2-oxobutanoate hydroxymethyltransferase|3-oxoacyl-|3-phosphoshikimate 1-carboxyvinyltransferase|4-alpha-glucanotransferase|acetaldehyde dehydrogenase|acetate kinase|acetylglutamate kinase|acetylornith…	EC:2.1.1.170|None|16S rRNA (guanine(527)-N(7))-methyltransferase.	PF02527.10|rRNA small subunit methyltransferase G	TIGR00138|gidB: 16S rRNA (guanine(527)-N(7))-methyltransferase GidB	0	N
LIN-1	4410563	G	T	Rv3922c	hemolysin	30	Arg-10-Arg	SYN	Function unknown	.	.	PF01809.13|Haemolytic domain	TIGR00278|TIGR00278: conserved hypothetical protein YidD	0	N
LIN-2	14861	G	T	Rv0012	membrane protein	773	Gly-258-Val	NSY	Function unknown	.	.	PF05949.7|Bacterial protein of unknown function (DUF881)	.	1	N
LIN-2	16119	C	A	Rv0014c	transmembrane serine/threonine-protein kinase B PknB	1352	Arg-451-Leu	NSY	DNA replication, recombination, and repair; Function unknown; General function prediction only; Signal transduction mechanisms; Transcription	GO:0000287|-farnesyl diphosphate synthase|2-oxoglutarate decarboxylase|3-isopropylmalate dehydrogenase|3-methyl-2-oxobutanoate hydroxymethyltransferase|6-phosphofructokinase|acetolactate synthase|acetolactate synthase large subunit 2|adenosine kinase|adenylosuccinate synthetase|adenylyl cyclase cya|amidophosphoribosyltransferase|atp phosphoribosyltransferase|bifunctional menaquinone biosynthesis …	EC:2.7.11.1|KEGG:01510 KEGG:03320 KEGG:04010 KEGG:04012 KEGG:04110 KEGG:04111 KEGG:04140 KEGG:04150 KEGG:04210 KEGG:04310 KEGG:04320 KEGG:04340 KEGG:04350 KEGG:04360 KEGG:04370 KEGG:04510 KEGG:04520 KEGG:04530 KEGG:04540 KEGG:04620 KEGG:04630 KEGG:04650 KEGG:04660 KEGG:04662 KEGG:04664 KEGG:04670 KEGG:04710 KEGG:04720 KEGG:04730 KEGG:04810 KEGG:04910 KEGG:04912 KEGG:04914 KEGG:04916 KEGG:04920 KE…	PF00069.20|Protein kinase domain; PF03793.14|PASTA domain; PF07714.12|Protein tyrosine kinase	.	1	N
LIN-2	28366	AT	A	Rv0024	secreted protein	5		DELETION[-1]	Cell envelope biogenesis, outer membrane	.	.	PF00877.14|NlpC/P60 family	.	0	N
LIN-2	36008	G	C	Rv0032	8-amino-7-oxononanoate synthase BioF2	1714	Asp-572-His	NSY	Coenzyme metabolism	GO:0008415|1-acylglycerol-3-phosphate o-acyltransferase|2-oxoglutarate decarboxylase|6-o-acylglucoside esterase glucoside 6-o-acyltransferase|8-amino-7-oxononanoate synthase 2|acyltransferase|acyltransferase 1|acyltransferase 2|acyltransferase 5|acyltransferase family protein|bifunctional acylase|chalcone synthase pks10|chalcone synthase pks11|citrate synthase i 2|citrate synthase ii|gamma-glutam…	EC:2.3.1.47|KEGG:00780|8-amino-7-oxononanoate synthase.	PF00155.16|Aminotransferase class I and II; PF00266.14|Aminotransferase class-V; PF01041.12|DegT/DnrJ/EryC1/StrS aminotransferase family; PF01053.15|Cys/Met metabolism PLP-dependent enzyme; PF01212.16|Beta-eliminating lyase; PF13480.1|Acetyltransferase (GNAT) domain	TIGR00517|acyl_carrier: acyl carrier protein; TIGR00858|bioF: 8-amino-7-oxononanoate synthase	0	N
LIN-2	37305	C	G	Rv0035	fatty-acid-CoA ligase FadD34	47	Ser-16-Trp	NSY	Lipid metabolism; Secondary metabolites biosynthesis, transport, and catabolism	GO:0008152|-hydroxyacyl-acp dehydratase subunit|-related protein|1-acylglycerol-3-phosphate o-acyltransferase|1-deoxy-d-xylulose-5-phosphate synthase dxs2|2-hydroxyhepta- -diene- -dioate isomerase|2-keto-4-pentenoate hydratase|3-demethylubiquinone-9 3-methyltransferase|4-hydroxy-2-oxovalerate aldolase|6-o-methylguanine dna methyltransferase|acetyl- acetyltransferase|acetyl- acetyltransferase 4|ac…	EC:6.2.1.-|KEGG:00632 KEGG:00640 KEGG:00642 KEGG:00903 KEGG:00930 KEGG:00960 KEGG:03320| Acid--thiol ligases.; K01913|ko00640|Propanoate metabolism	PF00501.23|AMP-binding enzyme	.	0	N
LIN-2	39158	C	G	Rv0036c	hypothetical protein	672	Arg-224-Arg	SYN	.	.	.	PF08608.7|Wyosine base formation; PF11716.3|Mycothiol maleylpyruvate isomerase N-terminal domain; PF12867.2|DinB superfamily	TIGR03083|TIGR03083: uncharacterized Actinobacterial protein TIGR03083; TIGR03084|TIGR03084: TIGR03084 family protein	0	N
LIN-2	44768	A	G	Rv0041	leucyl-tRNA synthetase LeuS	1207	Arg-403-Gly	NSY	Translation, ribosomal structure and biogenesis	GO:0004823|leucyl-trna synthetase; GO:0005524|2-amino-4-hydroxy-6-hydroxymethyldihydropteridine pyrophosphokinase|4-diphosphocytidyl-2-c-methyl-d-erythritol kinase|5-formyltetrahydrofolate cyclo-ligase|6-phosphofructokinase|abc macrolide transporter atp-binding protein|abc transporter atp-binding protein|abc transporter efflux protein|abc transporter membrane protein|abc transporter permease|abc1…	EC:6.1.1.4|KEGG:00290 KEGG:00970|Leucine--tRNA ligase.; K01869|ko00970|Aminoacyl-tRNA biosynthesis	PF00133.17|tRNA synthetases class I (I, L, M and V); PF08264.8|Anticodon-binding domain of tRNA; PF09334.6|tRNA synthetases class I (M); PF13603.1|Leucyl-tRNA synthetase, Domain 2	TIGR00396|leuS_bact: leucine--tRNA ligase	0	N
LIN-2	65147	C	T	Rv0061c	hypothetical protein	201	Trp-67-STP	NON	.	.	.	.	.	0	N
LIN-2	68334	T	TC	Rv0063	oxidoreductase	1415		INSERTION[1]	Energy production and conversion	GO:0016491|-diketo-d-gluconate reductase a|-hydroxyacyl-acp dehydratase subunit|-like steroid dehydrogenase|-methylenetetrahydromethanopterin reductase|3-beta-hydroxysteroid dehydrogenase|3-hydroxyacyl- dehydrogenase 3-hydroxy-2-methylbutyryl- dehydrogenase|3-hydroxyacyl-thioester dehydratase|3-hydroxyl-thioester dehydratase|3-ketosteroid-9-alpha-hydroxylase oxygenase component|3-ketosteroid-9-al…	EC:1.-.-.-|KEGG:00031 KEGG:00860 KEGG:00906 KEGG:04210| Oxidoreductases.	PF01565.18|FAD binding domain; PF08031.7|Berberine and berberine like	.	0	N
LIN-2	87465	C	T	Rv0078A	hypothetical protein	334	Glu-112-Lys	NSY	.	.	.	PF08843.6|Nucleotidyl transferase of unknown function (DUF1814)	.	0	N
LIN-2	99159	TCGGTGTGCG	T	Rv0090	membrane protein	683		DELETION[-9]	Function unknown	GO:0005886|-dihydroxy-2-naphthoate octaprenyltransferase|abc transporter membrane protein|adenylate cyclase|adenylyl cyclase cya|adhesion component transport abc transporter transmembrane protein|alanine rich lipoprotein|ammonium-transport integral membrane protein amt|anti-sigma factor|antibiotic-transport abc transporter|apa family basic amino acid polyamine antiporter|apolipoprotein n-acyltran…	.	PF09900.4|Predicted membrane protein (DUF2127)	.	2	N
LIN-2	105018	G	A	Rv0095c	hypothetical protein	195	Ser-65-Ser	SYN	.	.	.	PF02720.12|Domain of unknown function (DUF222)	.	1	N
LIN-2	105136	C	A	Rv0095c	hypothetical protein	77	Gly-26-Val	NSY	.	.	.	PF02720.12|Domain of unknown function (DUF222)	.	1	N
LIN-2	123451	C	T	Rv0104	hypothetical protein	1138	Gln-380-STP	NON	Signal transduction mechanisms	GO:0003824|2 -5 rna ligase superfamily protein|acyl carrier protein|acyl- transferase|alanine and leucine rich protein|alpha- glucanbranching enzyme|amidohydrolase|antibiotic-resistance protein|ap-4-a phosphorylase|atp synthase delta chain|beta- -xylanase|bifunctional penicillin-binding protein 1a 1b 1|cell division inhibitor cdi|cobyric acid synthase 2|coenzyme pqq synthesis protein e|conserved …	.	PF00027.24|Cyclic nucleotide-binding domain	.	0	N
LIN-2	139295	G	T	Rv0115	d-alpha-d-heptose-7-phosphate kinase HddA	785	Gly-262-Val	NSY	General function prediction only	GO:0005524|2-amino-4-hydroxy-6-hydroxymethyldihydropteridine pyrophosphokinase|4-diphosphocytidyl-2-c-methyl-d-erythritol kinase|5-formyltetrahydrofolate cyclo-ligase|6-phosphofructokinase|abc macrolide transporter atp-binding protein|abc transporter atp-binding protein|abc transporter efflux protein|abc transporter membrane protein|abc transporter permease|abc1 family protein|acetate kinase|acet…	EC:2.7.1.168|None|D-glycero-alpha-D-manno-heptose-7-phosphate kinase.	PF00288.21|GHMP kinases N terminal domain; PF08544.8|GHMP kinases C terminal	.	0	N
LIN-2	147260	G	T	Rv0120c	elongation factor G FusA2	510	Asp-170-Glu	NSY	Signal transduction mechanisms; Translation, ribosomal structure and biogenesis	GO:0003746|elongation factor g 1|elongation factor g 2|elongation factor p efp|elongation factor tsf|gtp-binding protein|iron-regulated elongation factor tu tuf|n utilization substance protein|transcription elongation factor; GO:0003924|bifunctional enzyme|cell division protein|elongation factor g 1|elongation factor g 2|gtp-binding protein|gtp-binding protein obg|iron-regulated elongation factor…	.	PF00009.22|Elongation factor Tu GTP binding domain; PF00679.19|Elongation factor G C-terminus; PF00735.13|Septin; PF01926.18|50S ribosome-binding GTPase; PF03144.20|Elongation factor Tu domain 2; PF03764.13|Elongation factor G, domain IV; PF14492.1|Elongation Factor G, domain II	TIGR00231|small_GTP: small GTP-binding protein domain; TIGR00484|EF-G: translation elongation factor G	0	N
LIN-2	190814	A	C	Rv0161	oxidoreductase	210	Ser-70-Ser	SYN	Energy production and conversion	GO:0016491|-diketo-d-gluconate reductase a|-hydroxyacyl-acp dehydratase subunit|-like steroid dehydrogenase|-methylenetetrahydromethanopterin reductase|3-beta-hydroxysteroid dehydrogenase|3-hydroxyacyl- dehydrogenase 3-hydroxy-2-methylbutyryl- dehydrogenase|3-hydroxyacyl-thioester dehydratase|3-hydroxyl-thioester dehydratase|3-ketosteroid-9-alpha-hydroxylase oxygenase component|3-ketosteroid-9-al…	EC:1.-.-.-|KEGG:00031 KEGG:00860 KEGG:00906 KEGG:04210| Oxidoreductases.	PF01565.18|FAD binding domain; PF02913.14|FAD linked oxidases, C-terminal domain	.	0	N
LIN-2	195680	C	G	Rv0166	fatty-acid-CoA ligase FadD5	690	Val-230-Val	SYN	Lipid metabolism; Secondary metabolites biosynthesis, transport, and catabolism	GO:0004321|acyl- ligase 31|fatty acyl-amp ligase|fatty-acid- ligase 1|fatty-acid- ligase 10|fatty-acid- ligase 14|fatty-acid- ligase 19|fatty-acid- ligase 2|fatty-acid- ligase 3|fatty-acid- ligase 35|fatty-acid- ligase 36|fatty-acid- ligase 4|fatty-acid- ligase 5|fatty-acid- ligase 6|fatty-acid- ligase 7|fatty-acid- ligase 8|fatty-acid- synthetase 17|fatty-acid-amp ligase 21|fatty-acid-amp ligase…	EC:6.2.1.-|KEGG:00632 KEGG:00640 KEGG:00642 KEGG:00903 KEGG:00930 KEGG:00960 KEGG:03320| Acid--thiol ligases.	PF00501.23|AMP-binding enzyme; PF13193.1|AMP-binding enzyme C-terminal domain	.	0	N
LIN-2	213145	C	A	Rv0182c	alternative RNA polymerase sigma factor SigG	994	Asp-332-Tyr	NSY	Transcription	GO:0003700|alternative rna polymerase sigma factor|arginine repressor|family mn-dependent transcriptional regulator|family transcripitonal regulator|family transcriptional regulator|ferric uptake regulation protein|heat shock protein transcriptional repressor|iron-dependent repressor and activator|membrane protein|mycofactocin system transcriptional regulator|n utilization substance protein|nitra…	EC:2.7.7.6|KEGG:00230 KEGG:00240 KEGG:02020 KEGG:03020|DNA-directed RNA polymerase.	PF04542.9|Sigma-70 region 2; PF04545.11|Sigma-70, region 4; PF08281.7|Sigma-70, region 4; PF12680.2|SnoaL-like domain; PF13577.1|SnoaL-like domain	TIGR02937|sigma70-ECF: RNA polymerase sigma factor, sigma-70 family; TIGR02960|SigX5: RNA polymerase sigma-70 factor, TIGR02960 family	0	N
LIN-2	213279	C	T	Rv0182c	alternative RNA polymerase sigma factor SigG	860	Gly-287-Asp	NSY	Transcription	GO:0003700|alternative rna polymerase sigma factor|arginine repressor|family mn-dependent transcriptional regulator|family transcripitonal regulator|family transcriptional regulator|ferric uptake regulation protein|heat shock protein transcriptional repressor|iron-dependent repressor and activator|membrane protein|mycofactocin system transcriptional regulator|n utilization substance protein|nitra…	EC:2.7.7.6|KEGG:00230 KEGG:00240 KEGG:02020 KEGG:03020|DNA-directed RNA polymerase.	PF04542.9|Sigma-70 region 2; PF04545.11|Sigma-70, region 4; PF08281.7|Sigma-70, region 4; PF12680.2|SnoaL-like domain; PF13577.1|SnoaL-like domain	TIGR02937|sigma70-ECF: RNA polymerase sigma factor, sigma-70 family; TIGR02960|SigX5: RNA polymerase sigma-70 factor, TIGR02960 family	0	N
LIN-2	222923	G	A	Rv0191	integral membrane protein	637	Ala-213-Thr	NSY	Carbohydrate transport and metabolism	GO:0005886|-dihydroxy-2-naphthoate octaprenyltransferase|abc transporter membrane protein|adenylate cyclase|adenylyl cyclase cya|adhesion component transport abc transporter transmembrane protein|alanine rich lipoprotein|ammonium-transport integral membrane protein amt|anti-sigma factor|antibiotic-transport abc transporter|apa family basic amino acid polyamine antiporter|apolipoprotein n-acyltran…	.	PF07690.11|Major Facilitator Superfamily	.	12	N
LIN-2	230168	C	T	Rv0194	transmembrane multidrug efflux pump	3293	Pro-1098-Leu	NSY	Amino acid transport and metabolism; Carbohydrate transport and metabolism; Cell division and chromosome partitioning; Coenzyme metabolism; Defense mechanisms; Energy production and conversion; General function prediction only; Inorganic ion transport and metabolism; Posttranslational modification, protein turnover, chaperones; Secondary metabolites biosynthesis, transport, and catabolism	GO:0005524|2-amino-4-hydroxy-6-hydroxymethyldihydropteridine pyrophosphokinase|4-diphosphocytidyl-2-c-methyl-d-erythritol kinase|5-formyltetrahydrofolate cyclo-ligase|6-phosphofructokinase|abc macrolide transporter atp-binding protein|abc transporter atp-binding protein|abc transporter efflux protein|abc transporter membrane protein|abc transporter permease|abc1 family protein|acetate kinase|acet…	.	PF00005.22|ABC transporter; PF00664.18|ABC transporter transmembrane region	.	9	N
LIN-2	264129	G	A	Rv0221	diacylglycerol acyltransferase	63	Met-21-Ile	NSY	.	.	EC:2.3.1.20|KEGG:00561|Diacylglycerol O-acyltransferase.	PF03007.11|Wax ester synthase-like Acyl-CoA acyltransferase domain; PF06974.8|Protein of unknown function (DUF1298)	TIGR02946|acyl_WS_DGAT: acyltransferase, WS/DGAT/MGAT	0	N
LIN-2	267751	G	C	Rv0223c	aldehyde dehydrogenase (NAD+)	14	Ala-5-Gly	NSY	Energy production and conversion	GO:0016491|-diketo-d-gluconate reductase a|-hydroxyacyl-acp dehydratase subunit|-like steroid dehydrogenase|-methylenetetrahydromethanopterin reductase|3-beta-hydroxysteroid dehydrogenase|3-hydroxyacyl- dehydrogenase 3-hydroxy-2-methylbutyryl- dehydrogenase|3-hydroxyacyl-thioester dehydratase|3-hydroxyl-thioester dehydratase|3-ketosteroid-9-alpha-hydroxylase oxygenase component|3-ketosteroid-9-al…	EC:1.2.1.3|KEGG:00010 KEGG:00053 KEGG:00071 KEGG:00120 KEGG:00220 KEGG:00280 KEGG:00310 KEGG:00340 KEGG:00380 KEGG:00410 KEGG:00561 KEGG:00620 KEGG:00631 KEGG:00640 KEGG:00650 KEGG:00903|Aldehyde dehydrogenase (NAD(+)).; K00128|ko00330|Arginine and proline metabolism	PF00171.17|Aldehyde dehydrogenase family	.	0	N
LIN-2	270430	G	C	Rv0226c	transmembrane protein	1135	Pro-379-Ala	NSY	.	GO:0016021|-dihydroxy-2-naphthoate octaprenyltransferase|abc transporter atp-binding protein|abc transporter membrane protein|abc transporter permease|adenylate cyclase|adenylyl cyclase cya|adhesion component transport abc transporter transmembrane protein|alanine and arginine and proline rich transmembrane protein|alanine and glycine rich transmembrane protein|alanine and proline rich protein|al…	.	.	.	10	N
LIN-2	278021	T	C	Rv0232	transcriptional regulator TetR/AcrR-family	123	Arg-41-Arg	SYN	.	GO:0003700|alternative rna polymerase sigma factor|arginine repressor|family mn-dependent transcriptional regulator|family transcripitonal regulator|family transcriptional regulator|ferric uptake regulation protein|heat shock protein transcriptional repressor|iron-dependent repressor and activator|membrane protein|mycofactocin system transcriptional regulator|n utilization substance protein|nitra…	.	PF00440.18|Bacterial regulatory proteins, tetR family	.	0	N
LIN-2	282892	C	T	Rv0236c	arabinofuranosyltransferase AftD	3960	Thr-1320-Thr	SYN	.	GO:0007155|arabinofuranosyltransferase|iron-regulated heparin binding hemagglutinin|secreted protein antigen; GO:0016021|-dihydroxy-2-naphthoate octaprenyltransferase|abc transporter atp-binding protein|abc transporter membrane protein|abc transporter permease|adenylate cyclase|adenylyl cyclase cya|adhesion component transport abc transporter transmembrane protein|alanine and arginine and proline…	.	PF00754.20|F5/8 type C domain; PF11847.3|Domain of unknown function (DUF3367)	.	9	N
LIN-2	305188	G	T	Rv0252	nitrite reductase [NAD(P)H] large subunit NirB	2323	Val-775-Leu	NSY	Energy production and conversion; General function prediction only; Inorganic ion transport and metabolism	GO:0008942|nitrite reductase; GO:0020037|catalase-peroxidase-peroxynitritase t|cytochrome c oxidase polypeptide i|cytochrome p450 121 cyp121|cytochrome p450 123 cyp123|cytochrome p450 124 cyp124|cytochrome p450 125 cyp125|cytochrome p450 126 cyp126|cytochrome p450 128 cyp128|cytochrome p450 130 cyp130|cytochrome p450 132 cyp132|cytochrome p450 135a1 cyp135a1|cytochrome p450 135b1 cyp135b1|cytochr…	EC:1.7.1.4|KEGG:00910|Nitrite reductase (NAD(P)H).	PF00070.22|Pyridine nucleotide-disulphide oxidoreductase; PF01077.17|Nitrite and sulphite reductase 4Fe-4S domain; PF03460.12|Nitrite/Sulfite reductase ferredoxin-like half domain; PF04324.10|BFD-like [2Fe-2S] binding domain; PF07992.9|Pyridine nucleotide-disulphide oxidoreductase	TIGR02374|nitri_red_nirB: nitrite reductase [NAD(P)H], large subunit	0	N
LIN-2	353309	G	A	Rv0290	ESX-3 secretion system protein EccD3	227	Ser-76-Asn	NSY	.	GO:0016021|-dihydroxy-2-naphthoate octaprenyltransferase|abc transporter atp-binding protein|abc transporter membrane protein|abc transporter permease|adenylate cyclase|adenylyl cyclase cya|adhesion component transport abc transporter transmembrane protein|alanine and arginine and proline rich transmembrane protein|alanine and glycine rich transmembrane protein|alanine and proline rich protein|al…	.	PF08817.5|WXG100 protein secretion system (Wss), protein YukD	TIGR03920|T7SS_EccD: type VII secretion integral membrane protein EccD	11	N
LIN-2	353365	G	A	Rv0290	ESX-3 secretion system protein EccD3	283	Ala-95-Thr	NSY	.	GO:0016021|-dihydroxy-2-naphthoate octaprenyltransferase|abc transporter atp-binding protein|abc transporter membrane protein|abc transporter permease|adenylate cyclase|adenylyl cyclase cya|adhesion component transport abc transporter transmembrane protein|alanine and arginine and proline rich transmembrane protein|alanine and glycine rich transmembrane protein|alanine and proline rich protein|al…	.	PF08817.5|WXG100 protein secretion system (Wss), protein YukD	TIGR03920|T7SS_EccD: type VII secretion integral membrane protein EccD	11	N
LIN-2	363464	G	A	Rv0298	antitoxin	213	Arg-71-Arg	SYN	.	GO:0003677|3-methyladenine dna glycosylase mpg|5 -3 exonuclease|alanine and arginine rich protein|antitoxin|antitoxin 13|antitoxin 19|antitoxin 20|antitoxin 37|antitoxin 44|antitoxin 48|antitoxin 6|antitoxin 7|atp-dependent clp protease atp-binding subunit|atp-dependent dna helicase|atp-dependent dna helicase ii 1|atp-dependent dna helicase ii 2|bifunctional regulatory protein and dna repair enzy…	.	PF01402.16|Ribbon-helix-helix protein, copG family	.	0	N
LIN-2	379528	G	T	Rv0311	hypothetical protein	357	Glu-119-Asp	NSY	.	.	.	.	.	0	N
LIN-2	424982	G	A	Rv0355c	PPE family protein PPE8	9699	Pro-3233-Pro	SYN	.	.	.	PF00823.14|PPE family; PF01469.13|Pentapeptide repeats (8 copies)	.	0	N
LIN-2	456595	T	C	Rv0380c	methyltransferase	226	Met-76-Val	NSY	Translation, ribosomal structure and biogenesis	GO:0003723|2 -o-methyltransferase|23s rrna methyltransferase|30s ribosomal protein s1|5 -methylthioadenosine phosphorylase pnp|cell division protein|cold shock -box protein a|family protein 1|family pseudouridine synthase|glutamate 5-kinase|gtp-binding protein era|methyltransferase|n utilization substance protein|poly polymerase|polyribonucleotide nucleotidyltransferase|protein fmu|pseudouridine …	EC:2.1.1.-|KEGG:00130 KEGG:00150 KEGG:00340 KEGG:00350 KEGG:00380 KEGG:00440 KEGG:00450 KEGG:00626 KEGG:00906 KEGG:03090| Methyltransferases.; K00599|ko00350|Tyrosine metabolism	PF00588.14|SpoU rRNA Methylase family	.	0	N
LIN-2	465301	C	T	Rv0386	transcriptional regulator LuxR/UhpA-family	1890	Phe-630-Phe	SYN	General function prediction only; Signal transduction mechanisms; Transcription	GO:0000156|family two-component system response regulator|mycobacterial persistence regulator mrpa|nitrate nitrite response transcriptional regulator|potassium-transporting transcriptional regulator|transcriptional regulator|transcriptional regulator -family|transcriptional regulator 1|two-component system response regulator|two-component system sensory transduction protein 3|two-component system…	.	PF00196.14|Bacterial regulatory proteins, luxR family; PF00211.15|Adenylate and Guanylate cyclase catalytic domain; PF00931.17|NB-ARC domain	.	0	N
LIN-2	477237	T	G	Rv0398c	secreted protein	87	Glu-29-Asp	NSY	.	.	.	.	.	1	N
LIN-2	484599	C	T	Rv0404	fatty-acid-AMP ligase FadD30	620	Pro-207-Leu	NSY	Lipid metabolism; Secondary metabolites biosynthesis, transport, and catabolism	GO:0004321|acyl- ligase 31|fatty acyl-amp ligase|fatty-acid- ligase 1|fatty-acid- ligase 10|fatty-acid- ligase 14|fatty-acid- ligase 19|fatty-acid- ligase 2|fatty-acid- ligase 3|fatty-acid- ligase 35|fatty-acid- ligase 36|fatty-acid- ligase 4|fatty-acid- ligase 5|fatty-acid- ligase 6|fatty-acid- ligase 7|fatty-acid- ligase 8|fatty-acid- synthetase 17|fatty-acid-amp ligase 21|fatty-acid-amp ligase…	EC:6.2.1.-|KEGG:00632 KEGG:00640 KEGG:00642 KEGG:00903 KEGG:00930 KEGG:00960 KEGG:03320| Acid--thiol ligases.	PF00501.23|AMP-binding enzyme	.	0	N
LIN-2	497494	G	A	Rv0411c	glutamine-binding lipoprotein GlnH	810	Asp-270-Asp	SYN	Amino acid transport and metabolism; Signal transduction mechanisms	GO:0005215|dipeptide-transport abc transporter integral membrane protein|family sulfate permease|glutamine-binding lipoprotein|glycine betaine transport integral membrane protein|lipoprotein|mfs drug efflux transporter p55|mfs metabolite:h+ symporter family protein|mfs mhs alpha-ketoglutarate permease|oligopeptide-transport abc transporter integral membrane protein|osmoprotectant binding lipoprot…	.	PF00497.15|Bacterial extracellular solute-binding proteins, family 3	.	0	N
LIN-2	583174	A	C	Rv0492c	oxidoreductase	208	Ser-70-Ala	NSY	Amino acid transport and metabolism	GO:0016614|dehydrogenase|dehydrogenase fad flavoprotein gmc oxidoreductase|oxidoreductase; GO:0050660|acetolactate synthase|acyl- dehydrogenase|acyl- dehydrogenase 1|acyl- dehydrogenase 10|acyl- dehydrogenase 12|acyl- dehydrogenase 13|acyl- dehydrogenase 15|acyl- dehydrogenase 16|acyl- dehydrogenase 17|acyl- dehydrogenase 18|acyl- dehydrogenase 19|acyl- dehydrogenase 2|acyl- dehydrogenase 20|acyl…	EC:1.-.-.-|KEGG:00031 KEGG:00860 KEGG:00906 KEGG:04210| Oxidoreductases.	PF00732.14|GMC oxidoreductase; PF00890.19|FAD binding domain; PF01266.19|FAD dependent oxidoreductase; PF01494.14|FAD binding domain; PF05199.8|GMC oxidoreductase	.	0	N
LIN-2	627488	G	A	Rv0536	UDP-glucose 4-epimerase GalE3	238	Val-80-Ile	NSY	Carbohydrate transport and metabolism; Cell envelope biogenesis, outer membrane	GO:0003978|udp-glucose 4-epimerase 1|udp-glucose 4-epimerase 2|udp-glucose 4-epimerase 3|udp-glucose-4-epimerase; GO:0005975|4-alpha-glucanotransferase|6-phosphofructokinase|alanine rich transferase|alpha- glucanbranching enzyme|alpha-glucosidase|beta- -glucanase|beta- -xylanase|beta-glucosidase|chitinase|d- -d-heptose- -biphosphate phosphatase|glucanase|glycosyl hydrolase|glycosyltransferase|lip…	EC:5.1.3.2|KEGG:00052 KEGG:00520|UDP-glucose 4-epimerase.; K01784|ko00520|Amino sugar and nucleotide sugar metabolism	PF01073.14|3-beta hydroxysteroid dehydrogenase/isomerase family; PF01370.16|NAD dependent epimerase/dehydratase family; PF13460.1|NADH(P)-binding	.	0	N
LIN-2	628867	T	C	Rv0537c	membrane protein	868	Thr-290-Ala	NSY	.	.	.	.	.	12	N
LIN-2	657145	C	T	Rv0565c	monooxygenase	329	Arg-110-His	NSY	Inorganic ion transport and metabolism	GO:0004499|monooxygenase|oxidoreductase; GO:0050660|acetolactate synthase|acyl- dehydrogenase|acyl- dehydrogenase 1|acyl- dehydrogenase 10|acyl- dehydrogenase 12|acyl- dehydrogenase 13|acyl- dehydrogenase 15|acyl- dehydrogenase 16|acyl- dehydrogenase 17|acyl- dehydrogenase 18|acyl- dehydrogenase 19|acyl- dehydrogenase 2|acyl- dehydrogenase 20|acyl- dehydrogenase 21|acyl- dehydrogenase 22|acyl- de…	EC:1.14.-.-|KEGG:00053 KEGG:00361 KEGG:00600 KEGG:00628 KEGG:00903 KEGG:00905 KEGG:00906 KEGG:00940| Acting on paired donors, with incorporation or reduction of molecular oxygen.; K00517|ko00945|Stilbenoid, diarylheptanoid and gingerol biosynthesis	PF00743.14|Flavin-binding monooxygenase-like; PF01266.19|FAD dependent oxidoreductase; PF01946.12|Thi4 family; PF13434.1|L-lysine 6-monooxygenase (NADPH-requiring); PF13450.1|NAD(P)-binding Rossmann-like domain; PF13738.1|Pyridine nucleotide-disulphide oxidoreductase	.	1	N
LIN-2	707337	T	C	Rv0613c	hypothetical protein	2182	Thr-728-Ala	NSY	.	GO:0005488|3-alpha-(or 20-beta)-hydroxysteroid dehydrogenase 3|3-beta-hydroxysteroid dehydrogenase|3-hydroxyacyl- dehydrogenase 3-hydroxy-2-methylbutyryl- dehydrogenase|3-oxoacyl-|7-alpha-hydroxysteroid dehydrogenase|adenosylhomocysteinase|alanine and leucine rich protein|alanine rich protein|alpha- -glucosyltransferase|aspartate 1-decarboxylase|bifunctional methylenetetrahydrofolate dehydrogenas…	.	PF02810.10|SEC-C motif	.	0	N
LIN-2	721376	T	G	Rv0629c	exonuclease V alpha chain RecD	360	Glu-120-Asp	NSY	DNA replication, recombination, and repair	GO:0004386|excinuclease abc|exonuclease v alpha chain|exonuclease v gamma chain|helicase|helicase domain-containing protein|primosomal protein n|transcription termination factor rho; GO:0004519|13e12 repeat family protein|adenine glycosylase|endonuclease iii nth|endonuclease viii nei|exodeoxyribonuclease iii protein|exonuclease v alpha chain|exonuclease v beta chain|exonuclease v gamma chain|fe-s…	EC:3.1.11.5|None|Exodeoxyribonuclease V.	PF01443.13|Viral (Superfamily 1) RNA helicase; PF05127.9|Helicase; PF13245.1|Part of AAA domain; PF13401.1|AAA domain; PF13538.1|UvrD-like helicase C-terminal domain; PF13604.1|AAA domain	TIGR01447|recD: exodeoxyribonuclease V, alpha subunit	0	N
LIN-2	738525	T	G	Rv0644c	methoxy mycolic acid synthase 2 MmaA2	639	Glu-213-Asp	NSY	Cell envelope biogenesis, outer membrane	GO:0008610|acyltransferase 5|cyclopropane mycolic acid synthase 1 1|cyclopropane mycolic acid synthase 2 2|cyclopropane-fatty-acyl-phospholipid synthase|cyclopropane-fatty-acyl-phospholipid synthase 1|ketoreductase|methoxy mycolic acid synthase 1 1|methoxy mycolic acid synthase 2 2|methoxy mycolic acid synthase 3 3|methoxy mycolic acid synthase 4 4|methyltransferase|mycolic acid synthase|trans-ac…	EC:2.1.1.79|None|Cyclopropane-fatty-acyl-phospholipid synthase.	PF02353.15|Mycolic acid cyclopropane synthetase; PF08241.7|Methyltransferase domain; PF08242.7|Methyltransferase domain; PF12847.2|Methyltransferase domain; PF13489.1|Methyltransferase domain	.	0	N
LIN-2	757142	C	A	Rv0663	arylsulfatase AtsD	1003	Arg-335-Ser	NSY	Inorganic ion transport and metabolism	GO:0004065|arylsulfatase; GO:0008152|-hydroxyacyl-acp dehydratase subunit|-related protein|1-acylglycerol-3-phosphate o-acyltransferase|1-deoxy-d-xylulose-5-phosphate synthase dxs2|2-hydroxyhepta- -diene- -dioate isomerase|2-keto-4-pentenoate hydratase|3-demethylubiquinone-9 3-methyltransferase|4-hydroxy-2-oxovalerate aldolase|6-o-methylguanine dna methyltransferase|acetyl- acetyltransferase|acet…	EC:3.1.6.1|KEGG:00150 KEGG:00600|Arylsulfatase.; K01130|ko00600|Sphingolipid metabolism	PF00884.18|Sulfatase; PF13385.1|Concanavalin A-like lectin/glucanases superfamily	.	0	N
LIN-2	779618	G	C	Rv0679c	threonine rich protein	426	Asn-142-Lys	NSY	.	.	.	PF11259.3|Protein of unknown function (DUF3060)	.	0	N
LIN-2	798358	G	C	Rv0697	dehydrogenase	1423	Ala-475-Pro	NSY	Amino acid transport and metabolism	GO:0006066|dehydrogenase|dehydrogenase fad flavoprotein gmc oxidoreductase; GO:0016614|dehydrogenase|dehydrogenase fad flavoprotein gmc oxidoreductase|oxidoreductase; GO:0050660|acetolactate synthase|acyl- dehydrogenase|acyl- dehydrogenase 1|acyl- dehydrogenase 10|acyl- dehydrogenase 12|acyl- dehydrogenase 13|acyl- dehydrogenase 15|acyl- dehydrogenase 16|acyl- dehydrogenase 17|acyl- dehydrogenase…	EC:1.-.-.-|KEGG:00031 KEGG:00860 KEGG:00906 KEGG:04210| Oxidoreductases.	PF00732.14|GMC oxidoreductase; PF05199.8|GMC oxidoreductase	TIGR03970|Rv0697: dehydrogenase, Rv0697 family	0	N
LIN-2	799669	A	G	Rv0699	hypothetical protein	38	Asp-13-Gly	NSY	.	.	.	.	.	0	N
LIN-2	811756	C	T	Rv0715	50S ribosomal protein L24 RplX	12	His-4-His	SYN	Translation, ribosomal structure and biogenesis	GO:0003735|30s ribosomal protein s1|30s ribosomal protein s10|30s ribosomal protein s11|30s ribosomal protein s12|30s ribosomal protein s13|30s ribosomal protein s14 1|30s ribosomal protein s14 2|30s ribosomal protein s15|30s ribosomal protein s16|30s ribosomal protein s17|30s ribosomal protein s18 1|30s ribosomal protein s18 2|30s ribosomal protein s19|30s ribosomal protein s2|30s ribosomal prot…	.	PF00467.24|KOW motif	TIGR01079|rplX_bact: ribosomal protein L24	0	N
LIN-2	861219	T	G	Rv0768	aldehyde dehydrogenase (NAD+)	305	Leu-102-Arg	NSY	Energy production and conversion	GO:0016491|-diketo-d-gluconate reductase a|-hydroxyacyl-acp dehydratase subunit|-like steroid dehydrogenase|-methylenetetrahydromethanopterin reductase|3-beta-hydroxysteroid dehydrogenase|3-hydroxyacyl- dehydrogenase 3-hydroxy-2-methylbutyryl- dehydrogenase|3-hydroxyacyl-thioester dehydratase|3-hydroxyl-thioester dehydratase|3-ketosteroid-9-alpha-hydroxylase oxygenase component|3-ketosteroid-9-al…	EC:1.2.1.3|KEGG:00010 KEGG:00053 KEGG:00071 KEGG:00120 KEGG:00220 KEGG:00280 KEGG:00310 KEGG:00340 KEGG:00380 KEGG:00410 KEGG:00561 KEGG:00620 KEGG:00631 KEGG:00640 KEGG:00650 KEGG:00903|Aldehyde dehydrogenase (NAD(+)).; K00128|ko00330|Arginine and proline metabolism	PF00171.17|Aldehyde dehydrogenase family	TIGR04284|aldehy_Rv0768: aldehyde dehydrogenase, Rv0768 family	0	N
LIN-2	866054	G	A	Rv0773c	bifunctional acylase GgtA	1339	Arg-447-Cys	NSY	Amino acid transport and metabolism	GO:0003840|bifunctional acylase|gamma-glutamyltranspeptidase; GO:0008415|1-acylglycerol-3-phosphate o-acyltransferase|2-oxoglutarate decarboxylase|6-o-acylglucoside esterase glucoside 6-o-acyltransferase|8-amino-7-oxononanoate synthase 2|acyltransferase|acyltransferase 1|acyltransferase 2|acyltransferase 5|acyltransferase family protein|bifunctional acylase|chalcone synthase pks10|chalcone syntha…	EC:2.3.2.2|KEGG:00430 KEGG:00450 KEGG:00460 KEGG:00480 KEGG:00590|Gamma-glutamyltransferase.; K00681|ko00590|Arachidonic acid metabolism	PF01019.16|Gamma-glutamyltranspeptidase	TIGR00066|g_glut_trans: gamma-glutamyltransferase	0	N
LIN-2	892419	C	T	Rv0799c	dyp-type peroxidase	858	Val-286-Val	SYN	Inorganic ion transport and metabolism	.	.	PF04261.7|Dyp-type peroxidase family; PF04454.7|Encapsulating protein for peroxidase	TIGR01413|Dyp_perox_fam: Dyp-type peroxidase family	0	N
LIN-2	909169	C	T	Rv0815c	thiosulfate sulfurtransferase CysA2	153	Leu-51-Leu	SYN	Inorganic ion transport and metabolism	GO:0004792|thiosulfate sulfurtransferase|thiosulfate sulfurtransferase 3|transcriptional regulator|transcriptional regulator -family; GO:0008272|sulfate-binding lipoprotein|sulfate-transport abc transporter atp-binding protein 1|sulfate-transport abc transporter integral membrane protein|sulfate-transport abc transporter transmembrane protein|thiosulfate sulfurtransferase|thiosulfate sulfurtransf…	EC:2.8.1.1|None|Thiosulfate sulfurtransferase.; EC:2.8.1.2|KEGG:00272|3-mercaptopyruvate sulfurtransferase.; K01011|ko04122|Sulfur relay system	PF00581.15|Rhodanese-like domain	.	0	N
LIN-2	919354	A	C	Rv0825c	hypothetical protein	203	Phe-68-Cys	NSY	.	GO:0003700|alternative rna polymerase sigma factor|arginine repressor|family mn-dependent transcriptional regulator|family transcripitonal regulator|family transcriptional regulator|ferric uptake regulation protein|heat shock protein transcriptional repressor|iron-dependent repressor and activator|membrane protein|mycofactocin system transcriptional regulator|n utilization substance protein|nitra…	.	PF00440.18|Bacterial regulatory proteins, tetR family	.	0	N
LIN-2	940605	C	G	Rv0844c	nitrate/nitrite response transcriptional regulator NarL	505	Gly-169-Arg	NSY	Cell motility and secretion; Signal transduction mechanisms; Transcription	GO:0000156|family two-component system response regulator|mycobacterial persistence regulator mrpa|nitrate nitrite response transcriptional regulator|potassium-transporting transcriptional regulator|transcriptional regulator|transcriptional regulator -family|transcriptional regulator 1|two-component system response regulator|two-component system sensory transduction protein 3|two-component system…	.	PF00072.19|Response regulator receiver domain; PF00196.14|Bacterial regulatory proteins, luxR family; PF08281.7|Sigma-70, region 4	.	0	N
LIN-2	972983	C	T	Rv0874c	hypothetical protein	727	Gly-243-Ser	NSY	Function unknown	GO:0005886|-dihydroxy-2-naphthoate octaprenyltransferase|abc transporter membrane protein|adenylate cyclase|adenylyl cyclase cya|adhesion component transport abc transporter transmembrane protein|alanine rich lipoprotein|ammonium-transport integral membrane protein amt|anti-sigma factor|antibiotic-transport abc transporter|apa family basic amino acid polyamine antiporter|apolipoprotein n-acyltran…	.	PF08495.5|FIST N domain; PF10442.4|FIST C domain	.	0	N
LIN-2	996208	T	C	Rv0893c	s-adenosylmethionine-dependent methyltransferase	91	Lys-31-Glu	NSY	Secondary metabolites biosynthesis, transport, and catabolism	GO:0008168|-related protein|2 -o-methyltransferase|3-demethylubiquinone-9 3-methyltransferase|6-o-methylguanine dna methyltransferase|benzoquinone methyltransferase|dna-damage-inducible protein p|helicase|histidyl-trna synthetase|hypothetical protein [Mycobacterium tuberculosis]|hypothetical protein mb1623|methyltransferase|methyltransferase type 11|o-methyltransferase|o-methyltransferase omt|pho…	.	PF04072.9|Leucine carboxyl methyltransferase	TIGR00027|mthyl_TIGR00027: methyltransferase, TIGR00027 family	0	N
LIN-2	1028221	G	A	Rv0922	transposase	533	Gly-178-Asp	NSY	DNA replication, recombination, and repair	.	.	PF01385.14|Probable transposase	.	0	N
LIN-2	1034212	CGCT	C	Rv0927c	7-alpha-hydroxysteroid dehydrogenase	424		DELETION[-3]	Acyl-carrier protein; General function prediction only; Secondary metabolites biosynthesis, transport, and catabolism	GO:0005488|3-alpha-(or 20-beta)-hydroxysteroid dehydrogenase 3|3-beta-hydroxysteroid dehydrogenase|3-hydroxyacyl- dehydrogenase 3-hydroxy-2-methylbutyryl- dehydrogenase|3-oxoacyl-|7-alpha-hydroxysteroid dehydrogenase|adenosylhomocysteinase|alanine and leucine rich protein|alanine rich protein|alpha- -glucosyltransferase|aspartate 1-decarboxylase|bifunctional methylenetetrahydrofolate dehydrogenas…	EC:1.1.1.159|None|7-alpha-hydroxysteroid dehydrogenase.	PF00106.20|short chain dehydrogenase; PF08659.5|KR domain; PF13561.1|Enoyl-(Acyl carrier protein) reductase	.	0	N
LIN-2	1071970	A	G	Rv0959	hypothetical protein	712	Asn-238-Asp	NSY	General function prediction only	.	.	PF13519.1|von Willebrand factor type A domain	.	0	N
LIN-2	1076884	C	T	Rv0965c	hypothetical protein	318	Ala-106-Ala	SYN	.	.	.	.	.	0	N
LIN-2	1097446	C	T	Rv0981	mycobacterial persistence regulator MRPA	621	Asp-207-Asp	SYN	Cell motility and secretion; Signal transduction mechanisms; Transcription	GO:0000156|family two-component system response regulator|mycobacterial persistence regulator mrpa|nitrate nitrite response transcriptional regulator|potassium-transporting transcriptional regulator|transcriptional regulator|transcriptional regulator -family|transcriptional regulator 1|two-component system response regulator|two-component system sensory transduction protein 3|two-component system…	EC:3.1.1.61|KEGG:02020 KEGG:02030 KEGG:02031|Protein-glutamate methylesterase.	PF00072.19|Response regulator receiver domain; PF00486.23|Transcriptional regulatory protein, C terminal	.	0	N
LIN-2	1102121	G	A	Rv0986	adhesion component transport ABC transporter ATP-binding protein	315	Val-105-Val	SYN	Amino acid transport and metabolism; Carbohydrate transport and metabolism; Cell division and chromosome partitioning; Cell envelope biogenesis, outer membrane; Coenzyme metabolism; Defense mechanisms; Energy production and conversion; General function prediction only; Inorganic ion transport and metabolism; Posttranslational modification, protein turnover, chaperones; Secondary metabolites biosy…	GO:0005524|2-amino-4-hydroxy-6-hydroxymethyldihydropteridine pyrophosphokinase|4-diphosphocytidyl-2-c-methyl-d-erythritol kinase|5-formyltetrahydrofolate cyclo-ligase|6-phosphofructokinase|abc macrolide transporter atp-binding protein|abc transporter atp-binding protein|abc transporter efflux protein|abc transporter membrane protein|abc transporter permease|abc1 family protein|acetate kinase|acet…	.	PF00005.22|ABC transporter; PF03193.11|Protein of unknown function, DUF258; PF13304.1|AAA domain	.	0	N
LIN-2	1102472	C	A	Rv0986	adhesion component transport ABC transporter ATP-binding protein	666	Gly-222-Gly	SYN	Amino acid transport and metabolism; Carbohydrate transport and metabolism; Cell division and chromosome partitioning; Cell envelope biogenesis, outer membrane; Coenzyme metabolism; Defense mechanisms; Energy production and conversion; General function prediction only; Inorganic ion transport and metabolism; Posttranslational modification, protein turnover, chaperones; Secondary metabolites biosy…	GO:0005524|2-amino-4-hydroxy-6-hydroxymethyldihydropteridine pyrophosphokinase|4-diphosphocytidyl-2-c-methyl-d-erythritol kinase|5-formyltetrahydrofolate cyclo-ligase|6-phosphofructokinase|abc macrolide transporter atp-binding protein|abc transporter atp-binding protein|abc transporter efflux protein|abc transporter membrane protein|abc transporter permease|abc1 family protein|acetate kinase|acet…	.	PF00005.22|ABC transporter; PF03193.11|Protein of unknown function, DUF258; PF13304.1|AAA domain	.	0	N
LIN-2	1102650	G	A	Rv0987	adhesion component transport ABC transporter transmembrane protein	105	Ala-35-Ala	SYN	.	GO:0005886|-dihydroxy-2-naphthoate octaprenyltransferase|abc transporter membrane protein|adenylate cyclase|adenylyl cyclase cya|adhesion component transport abc transporter transmembrane protein|alanine rich lipoprotein|ammonium-transport integral membrane protein amt|anti-sigma factor|antibiotic-transport abc transporter|apa family basic amino acid polyamine antiporter|apolipoprotein n-acyltran…	.	PF02687.16|FtsX-like permease family; PF12704.2|MacB-like periplasmic core domain	.	10	N
LIN-2	1145852	A	C	Rv1023	enolase Eno	1285	Lys-429-Gln	NSY	Carbohydrate transport and metabolism	GO:0000015|enolase eno; GO:0000287|-farnesyl diphosphate synthase|2-oxoglutarate decarboxylase|3-isopropylmalate dehydrogenase|3-methyl-2-oxobutanoate hydroxymethyltransferase|6-phosphofructokinase|acetolactate synthase|acetolactate synthase large subunit 2|adenosine kinase|adenylosuccinate synthetase|adenylyl cyclase cya|amidophosphoribosyltransferase|atp phosphoribosyltransferase|bifunctional m…	EC:4.2.1.11|KEGG:00010|Phosphopyruvate hydratase.; K01689|ko03018|RNA degradation	PF00113.17|Enolase, C-terminal TIM barrel domain; PF03952.11|Enolase, N-terminal domain	TIGR01060|eno: phosphopyruvate hydratase	0	N
LIN-2	1168781	T	G	Rv1046c	hypothetical protein	453	Arg-151-Ser	NSY	.	.	.	.	.	0	N
LIN-2	1172090	C	A	Rv1048c	hypothetical protein	69	Glu-23-Asp	NSY	.	.	.	.	.	0	N
LIN-2	1201586	A	C	Rv1076	lipase LipU	815	Gln-272-Pro	NSY	Lipid metabolism	GO:0008152|-hydroxyacyl-acp dehydratase subunit|-related protein|1-acylglycerol-3-phosphate o-acyltransferase|1-deoxy-d-xylulose-5-phosphate synthase dxs2|2-hydroxyhepta- -diene- -dioate isomerase|2-keto-4-pentenoate hydratase|3-demethylubiquinone-9 3-methyltransferase|4-hydroxy-2-oxovalerate aldolase|6-o-methylguanine dna methyltransferase|acetyl- acetyltransferase|acetyl- acetyltransferase 4|ac…	EC:3.1.-.-|None| Acting on ester bonds.	PF00975.15|Thioesterase domain; PF07859.8|alpha/beta hydrolase fold; PF10340.4|Protein of unknown function (DUF2424); PF12695.2|Alpha/beta hydrolase family; PF12697.2|Alpha/beta hydrolase family	.	0	N
LIN-2	1217070	C	A	Rv1091	PE-PGRS family protein PE_PGRS22	597	Ala-199-Ala	SYN	.	.	.	PF00934.15|PE family	.	0	N
LIN-2	1252058	AG	A	Rv1128c	hypothetical protein	920		DELETION[-1]	.	.	.	PF02720.12|Domain of unknown function (DUF222)	.	0	N
LIN-2	1285006	A	C	Rv1159	mannosyltransferase PimE	10	Thr-4-Pro	NSY	.	GO:0016021|-dihydroxy-2-naphthoate octaprenyltransferase|abc transporter atp-binding protein|abc transporter membrane protein|abc transporter permease|adenylate cyclase|adenylyl cyclase cya|adhesion component transport abc transporter transmembrane protein|alanine and arginine and proline rich transmembrane protein|alanine and glycine rich transmembrane protein|alanine and proline rich protein|al…	EC:2.4.1.-|KEGG:00051 KEGG:00510 KEGG:00512 KEGG:00513 KEGG:00533 KEGG:00540 KEGG:00561 KEGG:00563 KEGG:00600 KEGG:00601 KEGG:00602 KEGG:00603 KEGG:00604 KEGG:01030 KEGG:01031| Hexosyltransferases.	PF09594.5|Protein of unknown function (DUF2029)	.	10	N
LIN-2	1288703	G	A	Rv1161	respiratory nitrate reductase alpha chain NarG	1371	Gly-457-Gly	SYN	Energy production and conversion	GO:0008940|nitrate reductase|respiratory nitrate reductase alpha chain|respiratory nitrate reductase beta chain|respiratory nitrate reductase delta chain|respiratory nitrate reductase gamma chain; GO:0009055|-like steroid dehydrogenase|3-ketosteroid-9-alpha-hydroxylase reductase subunit|3-oxosteroid 1-dehydrogenase|carbon-monoxide dehydrogenase small subunit|cytochrome c oxidase polypeptide i|cyt…	EC:1.7.99.4|KEGG:00910 KEGG:02020|Nitrate reductase.; K00370|ko02020|Two-component system	PF00384.17|Molybdopterin oxidoreductase; PF01568.16|Molydopterin dinucleotide binding domain	TIGR01580|narG: nitrate reductase, alpha subunit	0	N
LIN-2	1299310	G	A	Rv1168c	PPE family protein PPE17	500	Pro-167-Leu	NSY	Cell motility and secretion	.	.	PF00823.14|PPE family; PF12484.3|Polymorphic PE/PPE proteins C terminal	.	0	N
LIN-2	1317661	C	T	Rv1181	polyketide beta-ketoacyl synthase Pks4	3931	Leu-1311-Leu	SYN	Energy production and conversion; General function prediction only; Lipid metabolism; Secondary metabolites biosynthesis, transport, and catabolism	GO:0000036|acyl carrier protein|fatty-acid- ligase 9|meromycolate extension acyl carrier protein|mycobactin polyketide synthetase|mycocerosic acid synthase membrane-associated mas|p-hydroxybenzoyl-amp ligase 22|peptide synthetase|peptide synthetase nrp|phenolpthiocerol synthesis type-i polyketide synthase|phenyloxazoline synthase|polyketide beta-ketoacyl synthase pks4|polyketide synthase pks1|pol…	EC:2.7.1.-|KEGG:00561 KEGG:00562 KEGG:00632 KEGG:00760 KEGG:04070| Phosphotransferases with an alcohol group as acceptor.	PF00106.20|short chain dehydrogenase; PF00107.21|Zinc-binding dehydrogenase; PF00108.18|Thiolase, N-terminal domain; PF00109.21|Beta-ketoacyl synthase, N-terminal domain; PF00550.20|Phosphopantetheine attachment site; PF00698.16|Acyl transferase domain; PF02801.17|Beta-ketoacyl synthase, C-terminal domain; PF08240.7|Alcohol dehydrogenase GroES-like domain; PF08659.5|KR domain; PF13602.1|Zinc-bind…	.	0	N
LIN-2	1322747	A	G	Rv1183	transmembrane transporter MmpL10	1222	Thr-408-Ala	NSY	General function prediction only	GO:0005886|-dihydroxy-2-naphthoate octaprenyltransferase|abc transporter membrane protein|adenylate cyclase|adenylyl cyclase cya|adhesion component transport abc transporter transmembrane protein|alanine rich lipoprotein|ammonium-transport integral membrane protein amt|anti-sigma factor|antibiotic-transport abc transporter|apa family basic amino acid polyamine antiporter|apolipoprotein n-acyltran…	.	PF03176.10|MMPL family	TIGR00833|actII: transport protein	11	N
LIN-2	1329240	G	A	Rv1186c	hypothetical protein	72	Asp-24-Asp	SYN	Secondary metabolites biosynthesis, transport, and catabolism; Signal transduction mechanisms	.	.	PF13556.1|PucR C-terminal helix-turn-helix domain	.	0	N
LIN-2	1357314	T	G	Rv1214c	PE family protein PE14	318	Ala-106-Ala	SYN	.	.	.	PF00934.15|PE family	.	0	N
LIN-2	1361291	C	T	Rv1217c	antibiotic transporter permease	517	Ala-173-Thr	NSY	Cell envelope biogenesis, outer membrane	.	.	PF12730.2|ABC-2 family transporter protein	.	12	N
LIN-2	1368328	C	CG	Rv1225c	HAD hydrolase, family IIA	400		INSERTION[1]	Carbohydrate transport and metabolism; General function prediction only	GO:0008152|-hydroxyacyl-acp dehydratase subunit|-related protein|1-acylglycerol-3-phosphate o-acyltransferase|1-deoxy-d-xylulose-5-phosphate synthase dxs2|2-hydroxyhepta- -diene- -dioate isomerase|2-keto-4-pentenoate hydratase|3-demethylubiquinone-9 3-methyltransferase|4-hydroxy-2-oxovalerate aldolase|6-o-methylguanine dna methyltransferase|acetyl- acetyltransferase|acetyl- acetyltransferase 4|ac…	.	PF00702.21|haloacid dehalogenase-like hydrolase; PF13242.1|HAD-hyrolase-like; PF13344.1|Haloacid dehalogenase-like hydrolase; PF13419.1|Haloacid dehalogenase-like hydrolase	TIGR01458|HAD-SF-IIA-hyp3: HAD hydrolase, TIGR01458 family; TIGR01460|HAD-SF-IIA: HAD hydrolase, family IIA; TIGR01509|HAD-SF-IA-v3: HAD hydrolase, family IA, variant 3	0	N
LIN-2	1541804	C	T	Rv1368	lipoprotein LprF	779	Ala-260-Val	NSY	.	GO:0005886|-dihydroxy-2-naphthoate octaprenyltransferase|abc transporter membrane protein|adenylate cyclase|adenylyl cyclase cya|adhesion component transport abc transporter transmembrane protein|alanine rich lipoprotein|ammonium-transport integral membrane protein amt|anti-sigma factor|antibiotic-transport abc transporter|apa family basic amino acid polyamine antiporter|apolipoprotein n-acyltran…	.	PF07161.8|Protein of unknown function (DUF1396)	.	1	N
LIN-2	1556793	T	C	Rv1383	carbamoyl-phosphate synthase small chain CarA	817	Ser-273-Pro	NSY	Amino acid transport and metabolism; Coenzyme metabolism; Nucleotide transport and metabolism	GO:0004088|carbamoyl-phosphate synthase large chain|carbamoyl-phosphate synthase small chain; GO:0005524|2-amino-4-hydroxy-6-hydroxymethyldihydropteridine pyrophosphokinase|4-diphosphocytidyl-2-c-methyl-d-erythritol kinase|5-formyltetrahydrofolate cyclo-ligase|6-phosphofructokinase|abc macrolide transporter atp-binding protein|abc transporter atp-binding protein|abc transporter efflux protein|abc…	EC:6.3.5.5|KEGG:00240 KEGG:00251|Carbamoyl-phosphate synthase (glutamine-hydrolyzing).; K01956|ko00250|Alanine, aspartate and glutamate metabolism	PF00117.23|Glutamine amidotransferase class-I; PF00988.17|Carbamoyl-phosphate synthase small chain, CPSase domain; PF07722.8|Peptidase C26	TIGR01368|CPSaseIIsmall: carbamoyl-phosphate synthase, small subunit	0	N
LIN-2	1577247	G	A	Rv1401	membrane protein	312	Pro-104-Pro	SYN	Function unknown	GO:0005886|-dihydroxy-2-naphthoate octaprenyltransferase|abc transporter membrane protein|adenylate cyclase|adenylyl cyclase cya|adhesion component transport abc transporter transmembrane protein|alanine rich lipoprotein|ammonium-transport integral membrane protein amt|anti-sigma factor|antibiotic-transport abc transporter|apa family basic amino acid polyamine antiporter|apolipoprotein n-acyltran…	.	PF07947.9|YhhN-like protein	.	5	N
LIN-2	1594912	G	A	Rv1420	excinuclease ABC UvrC	865	Val-289-Ile	NSY	DNA replication, recombination, and repair	GO:0003677|3-methyladenine dna glycosylase mpg|5 -3 exonuclease|alanine and arginine rich protein|antitoxin|antitoxin 13|antitoxin 19|antitoxin 20|antitoxin 37|antitoxin 44|antitoxin 48|antitoxin 6|antitoxin 7|atp-dependent clp protease atp-binding subunit|atp-dependent dna helicase|atp-dependent dna helicase ii 1|atp-dependent dna helicase ii 2|bifunctional regulatory protein and dna repair enzy…	.	PF00633.18|Helix-hairpin-helix motif; PF01541.19|GIY-YIG catalytic domain; PF02151.14|UvrB/uvrC motif; PF08459.6|UvrC Helix-hairpin-helix N-terminal; PF12826.2|Helix-hairpin-helix motif; PF14520.1|Helix-hairpin-helix domain	TIGR00194|uvrC: excinuclease ABC subunit C	0	N
LIN-2	1606679	G	T	Rv1430	PE family protein PE16	288	Ala-96-Ala	SYN	.	.	.	PF00934.15|PE family; PF08237.6|PE-PPE domain	.	1	N
LIN-2	1617308	G	T	Rv1439c	hypothetical protein	85	Leu-29-Ile	NSY	.	.	.	PF07366.7|SnoaL-like polyketide cyclase; PF12680.2|SnoaL-like domain	.	0	N
LIN-2	1620187	C	G	Rv1442	biotin sulfoxide reductase BisC	391	Leu-131-Val	NSY	Energy production and conversion; General function prediction only	GO:0016491|-diketo-d-gluconate reductase a|-hydroxyacyl-acp dehydratase subunit|-like steroid dehydrogenase|-methylenetetrahydromethanopterin reductase|3-beta-hydroxysteroid dehydrogenase|3-hydroxyacyl- dehydrogenase 3-hydroxy-2-methylbutyryl- dehydrogenase|3-hydroxyacyl-thioester dehydratase|3-hydroxyl-thioester dehydratase|3-ketosteroid-9-alpha-hydroxylase oxygenase component|3-ketosteroid-9-al…	EC:1.7.2.3|KEGG:02020|Trimethylamine-N-oxide reductase (cytochrome c).	PF00384.17|Molybdopterin oxidoreductase; PF01568.16|Molydopterin dinucleotide binding domain	TIGR00509|bisC_fam: molybdopterin guanine dinucleotide-containing S/N-oxide reductases	0	N
LIN-2	1625338	C	CGGT	Rv1446c	OXPP cycle protein OpcA	34		INSERTION[3]	Carbohydrate transport and metabolism	.	.	PF10128.4|Glucose-6-phosphate dehydrogenase subunit	TIGR00534|OpcA: glucose-6-phosphate dehydrogenase assembly protein OpcA	0	N
LIN-2	1643870	T	C	Rv1458c	antibiotic transporter ATP-binding protein	397	Thr-133-Ala	NSY	Amino acid transport and metabolism; Carbohydrate transport and metabolism; Cell division and chromosome partitioning; Cell envelope biogenesis, outer membrane; Coenzyme metabolism; Defense mechanisms; Energy production and conversion; General function prediction only; Inorganic ion transport and metabolism; Posttranslational modification, protein turnover, chaperones; Secondary metabolites biosy…	GO:0005524|2-amino-4-hydroxy-6-hydroxymethyldihydropteridine pyrophosphokinase|4-diphosphocytidyl-2-c-methyl-d-erythritol kinase|5-formyltetrahydrofolate cyclo-ligase|6-phosphofructokinase|abc macrolide transporter atp-binding protein|abc transporter atp-binding protein|abc transporter efflux protein|abc transporter membrane protein|abc transporter permease|abc1 family protein|acetate kinase|acet…	.	PF00005.22|ABC transporter; PF13304.1|AAA domain	.	0	N
LIN-2	1647442	G	A	Rv1461	Fe-S cluster assembly protein SufB	448	Val-150-Ile	NSY	DNA replication, recombination, and repair; Posttranslational modification, protein turnover, chaperones	GO:0004519|13e12 repeat family protein|adenine glycosylase|endonuclease iii nth|endonuclease viii nei|exodeoxyribonuclease iii protein|exonuclease v alpha chain|exonuclease v beta chain|exonuclease v gamma chain|fe-s cluster assembly protein|helicase|hnh endonuclease|protein|replicative dna helicase|restriction system protein mrr|toxin|transcriptional family|y2248_mycto ame: full=uncharacterized …	.	PF01458.12|Uncharacterized protein family (UPF0051); PF05203.11|Hom_end-associated Hint	TIGR01443|intein_Cterm: intein C-terminal splicing region; TIGR01980|sufB: FeS assembly protein SufB	0	N
LIN-2	1651314	A	G	Rv1463	ABC transporter ATP-binding protein	593	Glu-198-Gly	NSY	Amino acid transport and metabolism; Carbohydrate transport and metabolism; Coenzyme metabolism; Defense mechanisms; Energy production and conversion; General function prediction only; Inorganic ion transport and metabolism; Posttranslational modification, protein turnover, chaperones; Secondary metabolites biosynthesis, transport, and catabolism	GO:0005524|2-amino-4-hydroxy-6-hydroxymethyldihydropteridine pyrophosphokinase|4-diphosphocytidyl-2-c-methyl-d-erythritol kinase|5-formyltetrahydrofolate cyclo-ligase|6-phosphofructokinase|abc macrolide transporter atp-binding protein|abc transporter atp-binding protein|abc transporter efflux protein|abc transporter membrane protein|abc transporter permease|abc1 family protein|acetate kinase|acet…	.	PF00005.22|ABC transporter	TIGR01978|sufC: FeS assembly ATPase SufC	0	N
LIN-2	1678712	A	C	Rv1489	hypothetical protein	155	Lys-52-Thr	NSY	.	.	.	PF13564.1|DoxX-like family	.	2	N
LIN-2	1688070	A	G	Rv1497	esterase LipL	124	Met-42-Val	NSY	Defense mechanisms	GO:0016787|- -diseco-3-hydroxy- -trioxoandrosta-1 -diene-4-oate hydrolase|acetyl hydrolase|acetyl-hydrolase esterase|adp-ribose pyrophosphatase|alpha beta hydrolase|anion transporter atpase|atp synthase a chain|atp synthase b chain|atp synthase c chain|beta-lactamase like protein|beta-lactamase superfamily protein|beta-phosphoglucomutase family hydrolase|bifunctional acylase|bifunctional enzyme 2…	EC:3.1.-.-|None| Acting on ester bonds.	PF00144.19|Beta-lactamase	.	0	N
LIN-2	1695043	G	A	Rv1504c	TDP-4-oxo-6-deoxy-D-glucose transaminase	108	Phe-36-Phe	SYN	Amino acid transport and metabolism; Cell envelope biogenesis, outer membrane	GO:0003824|2 -5 rna ligase superfamily protein|acyl carrier protein|acyl- transferase|alanine and leucine rich protein|alpha- glucanbranching enzyme|amidohydrolase|antibiotic-resistance protein|ap-4-a phosphorylase|atp synthase delta chain|beta- -xylanase|bifunctional penicillin-binding protein 1a 1b 1|cell division inhibitor cdi|cobyric acid synthase 2|coenzyme pqq synthesis protein e|conserved …	.	PF00155.16|Aminotransferase class I and II; PF01041.12|DegT/DnrJ/EryC1/StrS aminotransferase family	TIGR02379|ECA_wecE: TDP-4-keto-6-deoxy-D-glucose transaminase	0	N
LIN-2	1695802	C	T	Rv1505c	sialic acid O-acetyltransferase NeuD	151	Ala-51-Thr	NSY	.	GO:0016740|1-deoxy-d-xylulose-5-phosphate synthase dxs2|3 -phosphoadenosine 5 -phosphosulfate reductase|50s ribosomal protein l2|acetyl- carboxylase carboxyl transferase 3|adenosine trna methylthiotransferase|alpha- -glucosyltransferase|anthranilate synthase component 1|cysteine synthase a 1|cysteine synthase a 2|cysteine synthase b|dtdp-rha:alpha-d- c-pyrophosphate alpha-3-l-rhamnosyltransferase…	.	PF00132.19|Bacterial transferase hexapeptide (six repeats); PF14602.1|Hexapeptide repeat of succinyl-transferase	TIGR03570|NeuD_NnaD: sugar O-acyltransferase, sialic acid O-acetyltransferase NeuD family	0	N
LIN-2	1711676	C	T	Rv1520	sugar transferase	643	Arg-215-Cys	NSY	Cell envelope biogenesis, outer membrane	GO:0016740|1-deoxy-d-xylulose-5-phosphate synthase dxs2|3 -phosphoadenosine 5 -phosphosulfate reductase|50s ribosomal protein l2|acetyl- carboxylase carboxyl transferase 3|adenosine trna methylthiotransferase|alpha- -glucosyltransferase|anthranilate synthase component 1|cysteine synthase a 1|cysteine synthase a 2|cysteine synthase b|dtdp-rha:alpha-d- c-pyrophosphate alpha-3-l-rhamnosyltransferase…	EC:2.-.-.-|KEGG:00540 KEGG:01031| Transferases.	PF00535.21|Glycosyl transferase family 2; PF13641.1|Glycosyltransferase like family 2	.	0	N
LIN-2	1733331	C	G	Rv1532c	hypothetical protein	226	Ala-76-Pro	NSY	Secondary metabolites biosynthesis, transport, and catabolism	.	.	PF03061.17|Thioesterase superfamily; PF14539.1|Domain of unknown function (DUF4442)	TIGR00369|unchar_dom_1: uncharacterized domain 1	0	N
LIN-2	1756364	CG	C	Rv1551	glycerol-3-phosphate O-acyltransferase PlsB1	914		DELETION[-1]	Lipid metabolism	GO:0004366|glycerol-3-phosphate acyltransferase 2|glycerol-3-phosphate o-acyltransferase 1; GO:0005886|-dihydroxy-2-naphthoate octaprenyltransferase|abc transporter membrane protein|adenylate cyclase|adenylyl cyclase cya|adhesion component transport abc transporter transmembrane protein|alanine rich lipoprotein|ammonium-transport integral membrane protein amt|anti-sigma factor|antibiotic-transpor…	EC:2.3.1.15|KEGG:00561 KEGG:00564|Glycerol-3-phosphate O-acyltransferase.; K00631|ko00564|Glycerophospholipid metabolism	PF01553.16|Acyltransferase	.	0	N
LIN-2	1831227	A	C	Rv1629	DNA polymerase I PolA	556	Thr-186-Pro	NSY	DNA replication, recombination, and repair	GO:0003677|3-methyladenine dna glycosylase mpg|5 -3 exonuclease|alanine and arginine rich protein|antitoxin|antitoxin 13|antitoxin 19|antitoxin 20|antitoxin 37|antitoxin 44|antitoxin 48|antitoxin 6|antitoxin 7|atp-dependent clp protease atp-binding subunit|atp-dependent dna helicase|atp-dependent dna helicase ii 1|atp-dependent dna helicase ii 2|bifunctional regulatory protein and dna repair enzy…	EC:2.7.7.7|KEGG:00230 KEGG:00240 KEGG:03030|DNA-directed DNA polymerase.; K02335|ko03410|Base excision repair	PF00476.15|DNA polymerase family A; PF01367.15|5'-3' exonuclease, C-terminal SAM fold; PF02739.11|5'-3' exonuclease, N-terminal resolvase-like domain	TIGR00593|pola: DNA polymerase I	0	N
LIN-2	1831233	A	G	Rv1629	DNA polymerase I PolA	562	Arg-188-Gly	NSY	DNA replication, recombination, and repair	GO:0003677|3-methyladenine dna glycosylase mpg|5 -3 exonuclease|alanine and arginine rich protein|antitoxin|antitoxin 13|antitoxin 19|antitoxin 20|antitoxin 37|antitoxin 44|antitoxin 48|antitoxin 6|antitoxin 7|atp-dependent clp protease atp-binding subunit|atp-dependent dna helicase|atp-dependent dna helicase ii 1|atp-dependent dna helicase ii 2|bifunctional regulatory protein and dna repair enzy…	EC:2.7.7.7|KEGG:00230 KEGG:00240 KEGG:03030|DNA-directed DNA polymerase.; K02335|ko03410|Base excision repair	PF00476.15|DNA polymerase family A; PF01367.15|5'-3' exonuclease, C-terminal SAM fold; PF02739.11|5'-3' exonuclease, N-terminal resolvase-like domain	TIGR00593|pola: DNA polymerase I	0	N
LIN-2	1831295	C	T	Rv1629	DNA polymerase I PolA	624	Pro-208-Pro	SYN	DNA replication, recombination, and repair	GO:0003677|3-methyladenine dna glycosylase mpg|5 -3 exonuclease|alanine and arginine rich protein|antitoxin|antitoxin 13|antitoxin 19|antitoxin 20|antitoxin 37|antitoxin 44|antitoxin 48|antitoxin 6|antitoxin 7|atp-dependent clp protease atp-binding subunit|atp-dependent dna helicase|atp-dependent dna helicase ii 1|atp-dependent dna helicase ii 2|bifunctional regulatory protein and dna repair enzy…	EC:2.7.7.7|KEGG:00230 KEGG:00240 KEGG:03030|DNA-directed DNA polymerase.; K02335|ko03410|Base excision repair	PF00476.15|DNA polymerase family A; PF01367.15|5'-3' exonuclease, C-terminal SAM fold; PF02739.11|5'-3' exonuclease, N-terminal resolvase-like domain	TIGR00593|pola: DNA polymerase I	0	N
LIN-2	1834184	A	C	Rv1630	30S ribosomal protein S1 RpsA	636	Arg-212-Arg	SYN	Transcription; Translation, ribosomal structure and biogenesis	GO:0003723|2 -o-methyltransferase|23s rrna methyltransferase|30s ribosomal protein s1|5 -methylthioadenosine phosphorylase pnp|cell division protein|cold shock -box protein a|family protein 1|family pseudouridine synthase|glutamate 5-kinase|gtp-binding protein era|methyltransferase|n utilization substance protein|poly polymerase|polyribonucleotide nucleotidyltransferase|protein fmu|pseudouridine …	.	PF00575.18|S1 RNA binding domain	TIGR00717|rpsA: ribosomal protein S1	0	N
LIN-2	1849058	C	T	Rv1640c	lysyl-tRNA synthetase 2 LysX	2985	Pro-995-Pro	SYN	Function unknown; Translation, ribosomal structure and biogenesis	GO:0000287|-farnesyl diphosphate synthase|2-oxoglutarate decarboxylase|3-isopropylmalate dehydrogenase|3-methyl-2-oxobutanoate hydroxymethyltransferase|6-phosphofructokinase|acetolactate synthase|acetolactate synthase large subunit 2|adenosine kinase|adenylosuccinate synthetase|adenylyl cyclase cya|amidophosphoribosyltransferase|atp phosphoribosyltransferase|bifunctional menaquinone biosynthesis …
LIN-2	1877751	A	C	Rv1661	polyketide synthase Pks7	2441	Glu-814-Ala	NSY	Energy production and conversion; General function prediction only; Lipid metabolism; Secondary metabolites biosynthesis, transport, and catabolism	GO:0000036|acyl carrier protein|fatty-acid- ligase 9|meromycolate extension acyl carrier protein|mycobactin polyketide synthetase|mycocerosic acid synthase membrane-associated mas|p-hydroxybenzoyl-amp ligase 22|peptide synthetase|peptide synthetase nrp|phenolpthiocerol synthesis type-i polyketide synthase|phenyloxazoline synthase|polyketide beta-ketoacyl synthase pks4|polyketide synthase pks1|pol…	.	PF00106.20|short chain dehydrogenase; PF00107.21|Zinc-binding dehydrogenase; PF00108.18|Thiolase, N-terminal domain; PF00109.21|Beta-ketoacyl synthase, N-terminal domain; PF00550.20|Phosphopantetheine attachment site; PF00698.16|Acyl transferase domain; PF01370.16|NAD dependent epimerase/dehydratase family; PF02801.17|Beta-ketoacyl synthase, C-terminal domain; PF08240.7|Alcohol dehydrogenase GroE…	.	0	N
LIN-2	1885392	T	G	Rv1662	polyketide synthase Pks8	3682	Leu-1228-Val	NSY	Energy production and conversion; General function prediction only; Lipid metabolism; Secondary metabolites biosynthesis, transport, and catabolism	GO:0008270|30s ribosomal protein s14 1|5-methyltetrahydropteroyltriglutamate-homocysteine methyltransferase|50s ribosomal protein l31|alcohol dehydrogenase|alcohol dehydrogenase adh|alpha-mannosidase|aminopeptidase|atp-dependent clp protease atp-binding subunit|atp-dependent zinc metalloprotease|beta-carbonic anhydrase|bifunctional regulatory protein and dna repair enzyme|bifunctional riboflavin …	.	PF00107.21|Zinc-binding dehydrogenase; PF00108.18|Thiolase, N-terminal domain; PF00109.21|Beta-ketoacyl synthase, N-terminal domain; PF00698.16|Acyl transferase domain; PF02801.17|Beta-ketoacyl synthase, C-terminal domain; PF08240.7|Alcohol dehydrogenase GroES-like domain; PF08990.6|Erythronolide synthase docking; PF14765.1|Polyketide synthase dehydratase	.	0	N
LIN-2	1897615	C	T	Rv1672c	integral membrane transporter	600	Leu-200-Leu	SYN	.	GO:0055085|abc transporter membrane protein|ammonium-transport integral membrane protein amt|apa family basic amino acid polyamine antiporter|arsenic-transport integral membrane protein|arsenic-transport integral membrane protein 1|cation diffusion facilitator family transporter|cationic amino acid transport integral membrane protein|cic family chloride channel protein|cpa2 family monovalent cati…	.	PF07690.11|Major Facilitator Superfamily	.	12	N
LIN-2	1955948	G	C	Rv1730c	penicillin-binding protein	1305	Asp-435-Glu	NSY	Defense mechanisms	.	.	PF00144.19|Beta-lactamase	.	0	N
LIN-2	1967033	C	T	Rv1739c	sulphate-transport ABC transporter transmembrane protein	612	Ala-204-Ala	SYN	Inorganic ion transport and metabolism	GO:0008271|sulfate-transport abc transporter transmembrane protein; GO:0008272|sulfate-binding lipoprotein|sulfate-transport abc transporter atp-binding protein 1|sulfate-transport abc transporter integral membrane protein|sulfate-transport abc transporter transmembrane protein|thiosulfate sulfurtransferase|thiosulfate sulfurtransferase 3|transcriptional regulator|transcriptional regulator -famil…	.	PF00916.15|Sulfate transporter family; PF01740.16|STAS domain; PF13792.1|Sulfate transporter N-terminal domain with GLY motif	TIGR00815|sulP: sulfate permease	11	N
LIN-2	1967550	C	A	Rv1739c	sulphate-transport ABC transporter transmembrane protein	95	Gly-32-Val	NSY	Inorganic ion transport and metabolism	GO:0008271|sulfate-transport abc transporter transmembrane protein; GO:0008272|sulfate-binding lipoprotein|sulfate-transport abc transporter atp-binding protein 1|sulfate-transport abc transporter integral membrane protein|sulfate-transport abc transporter transmembrane protein|thiosulfate sulfurtransferase|thiosulfate sulfurtransferase 3|transcriptional regulator|transcriptional regulator -famil…	.	PF00916.15|Sulfate transporter family; PF01740.16|STAS domain; PF13792.1|Sulfate transporter N-terminal domain with GLY motif	TIGR00815|sulP: sulfate permease	11	N
LIN-2	1980659	G	T	Rv1751	oxidoreductase	1032	Pro-344-Pro	SYN	Coenzyme metabolism; Energy production and conversion	GO:0004497|antibiotic biosynthesis monooxygenase|cyclohexanone monooxygenase|cytochrome p450 121 cyp121|cytochrome p450 123 cyp123|cytochrome p450 124 cyp124|cytochrome p450 125 cyp125|cytochrome p450 126 cyp126|cytochrome p450 128 cyp128|cytochrome p450 130 cyp130|cytochrome p450 132 cyp132|cytochrome p450 135a1 cyp135a1|cytochrome p450 135b1 cyp135b1|cytochrome p450 136 cyp136|cytochrome p450 1…	EC:1.-.-.-|KEGG:00031 KEGG:00860 KEGG:00906 KEGG:04210| Oxidoreductases.	PF01266.19|FAD dependent oxidoreductase; PF01494.14|FAD binding domain; PF13450.1|NAD(P)-binding Rossmann-like domain	.	0	N
LIN-2	1983298	C	T	Rv1753c	PPE family protein PPE24	1485	Pro-495-Pro	SYN	.	.	.	PF00823.14|PPE family; PF01469.13|Pentapeptide repeats (8 copies)	.	0	N
LIN-2	1986645	GCGCTGCTGCACTCGGACTTGGTACCGGTACATTCAAGGCCCATCGGGGCCGCGGATACCACGACCACCGGTGCCGAACATCGACGATCCGATCAATTTGCGTCCACTGTCGCCCGGACAGGTCAACAAGGTGTGGCTCTGGCAATCGCTACCCGGTCCCTGGATCGGGTCCGCACGGAATACCGTGTACCTGACCGGATTTGAGTTCCTCGAGCCTTAGCACGGACCGCTCGGAATACCACGGGTAGGCGTGGTTTCCTGCGTGGGCATGATCTGTGGATCAGGAACCCGATACGGGATTCCACGGTTTATCGTGCCCAGCGCCGCGTTGGGCACGCACTGCGGCACCGTTGATAGCGCGTGCAGCCCGGGATAATCCAGGTTGGGCCATGATGAGTT…	G	Rv1754c	hypothetical protein	33		DELETION[-1064]	.	.	.	PF13810.1|Domain of unknown function (DUF4185)	.	1	N
LIN-2	2072320	C	A	Rv1826	glycine cleavage system H protein GcvH	362	Thr-121-Lys	NSY	Amino acid transport and metabolism	GO:0005739|5 -methylthioadenosine phosphorylase pnp|glycine cleavage system h protein|polyribonucleotide nucleotidyltransferase|protein; GO:0005960|glycine cleavage system h protein; GO:0019464|aminomethyltransferase|glycine cleavage system h protein|glycine dehydrogenase; GO:0031405|2-oxoglutarate e2 dihydrolipoamide succinyltransferase|branched-chain keto acid dehydrogenase e2 component|glycine…	.	PF01597.14|Glycine cleavage H-protein	TIGR00527|gcvH: glycine cleavage system H protein	0	N
LIN-2	2097277	C	T	Rv1847	hypothetical protein	394	Arg-132-Trp	NSY	Secondary metabolites biosynthesis, transport, and catabolism	GO:0016787|- -diseco-3-hydroxy- -trioxoandrosta-1 -diene-4-oate hydrolase|acetyl hydrolase|acetyl-hydrolase esterase|adp-ribose pyrophosphatase|alpha beta hydrolase|anion transporter atpase|atp synthase a chain|atp synthase b chain|atp synthase c chain|beta-lactamase like protein|beta-lactamase superfamily protein|beta-phosphoglucomutase family hydrolase|bifunctional acylase|bifunctional enzyme 2…	.	PF03061.17|Thioesterase superfamily	TIGR00369|unchar_dom_1: uncharacterized domain 1	0	N
LIN-2	2112839	A	C	Rv1865c	oxidoreductase	135	Ala-45-Ala	SYN	Cell envelope biogenesis, outer membrane; General function prediction only; Secondary metabolites biosynthesis, transport, and catabolism	GO:0005488|3-alpha-(or 20-beta)-hydroxysteroid dehydrogenase 3|3-beta-hydroxysteroid dehydrogenase|3-hydroxyacyl- dehydrogenase 3-hydroxy-2-methylbutyryl- dehydrogenase|3-oxoacyl-|7-alpha-hydroxysteroid dehydrogenase|adenosylhomocysteinase|alanine and leucine rich protein|alanine rich protein|alpha- -glucosyltransferase|aspartate 1-decarboxylase|bifunctional methylenetetrahydrofolate dehydrogenas…	EC:1.-.-.-|KEGG:00031 KEGG:00860 KEGG:00906 KEGG:04210| Oxidoreductases.	PF00106.20|short chain dehydrogenase; PF13561.1|Enoyl-(Acyl carrier protein) reductase	.	0	N
LIN-2	2153732	CTCATCCCCGTCTCG	C	Rv1907c	hypothetical protein	158		DELETION[-14]	.	.	.	PF14081.1|Domain of unknown function (DUF4262)	.	0	N
LIN-2	2172387	A	C	Rv1920	membrane protein	758	Glu-253-Ala	NSY	Lipid metabolism	GO:0008152|-hydroxyacyl-acp dehydratase subunit|-related protein|1-acylglycerol-3-phosphate o-acyltransferase|1-deoxy-d-xylulose-5-phosphate synthase dxs2|2-hydroxyhepta- -diene- -dioate isomerase|2-keto-4-pentenoate hydratase|3-demethylubiquinone-9 3-methyltransferase|4-hydroxy-2-oxovalerate aldolase|6-o-methylguanine dna methyltransferase|acetyl- acetyltransferase|acetyl- acetyltransferase 4|ac…	.	PF01553.16|Acyltransferase; PF03982.8|Diacylglycerol acyltransferase	.	0	N
LIN-2	2177373	C	T	Rv1925	acyl-CoA ligase FadD31	280	Arg-94-Cys	NSY	Lipid metabolism; Secondary metabolites biosynthesis, transport, and catabolism	GO:0004321|acyl- ligase 31|fatty acyl-amp ligase|fatty-acid- ligase 1|fatty-acid- ligase 10|fatty-acid- ligase 14|fatty-acid- ligase 19|fatty-acid- ligase 2|fatty-acid- ligase 3|fatty-acid- ligase 35|fatty-acid- ligase 36|fatty-acid- ligase 4|fatty-acid- ligase 5|fatty-acid- ligase 6|fatty-acid- ligase 7|fatty-acid- ligase 8|fatty-acid- synthetase 17|fatty-acid-amp ligase 21|fatty-acid-amp ligase…	EC:2.3.1.86|KEGG:00061|Fatty-acyl-CoA synthase.; EC:6.2.1.-|KEGG:00632 KEGG:00640 KEGG:00642 KEGG:00903 KEGG:00930 KEGG:00960 KEGG:03320| Acid--thiol ligases.	PF00501.23|AMP-binding enzyme	.	0	N
LIN-2	2185681	A	G	Rv1934c	acyl-CoA dehydrogenase FadE17	515	Ile-172-Thr	NSY	Lipid metabolism	GO:0003995|acyl- dehydrogenase|acyl- dehydrogenase 1|acyl- dehydrogenase 10|acyl- dehydrogenase 12|acyl- dehydrogenase 13|acyl- dehydrogenase 15|acyl- dehydrogenase 16|acyl- dehydrogenase 17|acyl- dehydrogenase 18|acyl- dehydrogenase 19|acyl- dehydrogenase 2|acyl- dehydrogenase 20|acyl- dehydrogenase 21|acyl- dehydrogenase 22|acyl- dehydrogenase 23|acyl- dehydrogenase 24|acyl- dehydrogenase 25|ac…	EC:1.3.99.-|KEGG:00071 KEGG:00120 KEGG:00624 KEGG:00632 KEGG:00905 KEGG:00930| With other acceptors.; K00257|ko00626|Naphthalene degradation	PF00441.19|Acyl-CoA dehydrogenase, C-terminal domain; PF02770.14|Acyl-CoA dehydrogenase, middle domain; PF02771.11|Acyl-CoA dehydrogenase, N-terminal domain	.	0	N
LIN-2	2191505	G	T	Rv1938	epoxide hydrolase EphB	472	Gly-158-Trp	NSY	General function prediction only; Lipid metabolism	GO:0033961|epoxide hydrolase	EC:3.3.2.9|KEGG:00980|Microsomal epoxide hydrolase.; K01253|ko04976|Bile secretion	PF00561.15|alpha/beta hydrolase fold; PF12146.3|Putative lysophospholipase; PF12695.2|Alpha/beta hydrolase family; PF12697.2|Alpha/beta hydrolase family	.	0	N
LIN-2	2202507	C	T	Rv1956	antitoxin HigA	363	His-121-His	SYN	.	GO:0043565|antitoxin|family mn-dependent transcriptional regulator|nitrate nitrite response transcriptional regulator|transcriptional regulator|transcriptional regulator -family|transcriptional regulator lrp -family|two-component system transcriptional -family|two-component system transcriptional regulatory protein|virulence-regulating transcriptional regulator|zn peptidase	.	PF01381.17|Helix-turn-helix; PF13560.1|Helix-turn-helix domain; PF13744.1|Helix-turn-helix domain	.	0	N
LIN-2	2241039	AG	A	Rv1997	metal cation transporter P-type ATPase CtpF	873		DELETION[-1]	Inorganic ion transport and metabolism	GO:0000287|-farnesyl diphosphate synthase|2-oxoglutarate decarboxylase|3-isopropylmalate dehydrogenase|3-methyl-2-oxobutanoate hydroxymethyltransferase|6-phosphofructokinase|acetolactate synthase|acetolactate synthase large subunit 2|adenosine kinase|adenylosuccinate synthetase|adenylyl cyclase cya|amidophosphoribosyltransferase|atp phosphoribosyltransferase|bifunctional menaquinone biosynthesis …	EC:3.6.3.-|KEGG:02010| Acting on acid anhydrides; catalyzing transmembrane movement of substances.	PF00122.15|E1-E2 ATPase; PF00689.16|Cation transporting ATPase, C-terminus; PF00690.21|Cation transporter/ATPase, N-terminus; PF00702.21|haloacid dehalogenase-like hydrolase; PF08282.7|haloacid dehalogenase-like hydrolase; PF12710.2|haloacid dehalogenase-like hydrolase; PF13246.1|Putative hydrolase of sodium-potassium ATPase alpha subunit	TIGR01494|ATPase_P-type: HAD ATPase, P-type, family IC	10	N
LIN-2	2245872	C	A	Rv2000	hypothetical protein	656	Pro-219-Gln	NSY	.	GO:0003824|2 -5 rna ligase superfamily protein|acyl carrier protein|acyl- transferase|alanine and leucine rich protein|alpha- glucanbranching enzyme|amidohydrolase|antibiotic-resistance protein|ap-4-a phosphorylase|atp synthase delta chain|beta- -xylanase|bifunctional penicillin-binding protein 1a 1b 1|cell division inhibitor cdi|cobyric acid synthase 2|coenzyme pqq synthesis protein e|conserved …	.	PF13450.1|NAD(P)-binding Rossmann-like domain; PF13738.1|Pyridine nucleotide-disulphide oxidoreductase	.	0	N
LIN-2	2268635	G	C	Rv2023A	hypothetical protein	100	Gln-34-Glu	NSY	.	.	.	.	.	0	N
LIN-2	2273741	TC	T	Rv2027c	two-component system sensor histidine kinase DosT	776		DELETION[-1]	Signal transduction mechanisms	GO:0000155|anti-anti-sigma factor|family two-component system sensor histidine kinase|potassium channel sensor histidine kinase|two-component system sensor histidine kinase|two-component system sensor histidine kinase 3; GO:0000160|anti-anti-sigma factor|family two-component system response regulator|family two-component system sensor histidine kinase|integral membrane sensor signal transduction …	.	PF01590.21|GAF domain; PF02518.21|Histidine kinase-, DNA gyrase B-, and HSP90-like ATPase; PF07730.8|Histidine kinase; PF13185.1|GAF domain; PF13492.1|GAF domain	.	0	N
LIN-2	2288093	G	C	Rv2042c	hypothetical protein	597	Ala-199-Ala	SYN	.	GO:0005622|2 -5 rna ligase superfamily protein|atp-dependent dna helicase ii 2|dna ligase|dna polymerase epsilon subunit|dna polymerase i|dna polymerase iii epsilon subunit|endonuclease iii nth|endonuclease iv end|exodeoxyribonuclease iii protein|family mn-dependent transcriptional regulator|family transcripitonal regulator|family transcriptional regulator|gdp-d-mannose dehydratase|gtp-binding pr…	.	PF02136.15|Nuclear transport factor 2 (NTF2) domain; PF12680.2|SnoaL-like domain	.	0	N
LIN-2	2294015	T	C	Rv2047c	hypothetical protein	520	Thr-174-Ala	NSY	Carbohydrate transport and metabolism; Cell envelope biogenesis, outer membrane	GO:0016310|4-diphosphocytidyl-2-c-methyl-d-erythritol kinase|acetate kinase|d-alpha-d-heptose-7-phosphate kinase|family two-component system sensor histidine kinase|homoserine kinase|phosphate dikinase|water dikinase; GO:0016772|water dikinase; GO:0050662|3-hydroxybutyryl- dehydrogenase|3-hydroxybutyryl- dehydrogenase 3|cell division inhibitor cdi|dehydrogenase reductase|dtdp-glucose -dehydratase…	.	PF00391.18|PEP-utilising enzyme, mobile domain; PF01073.14|3-beta hydroxysteroid dehydrogenase/isomerase family; PF01370.16|NAD dependent epimerase/dehydratase family; PF04321.12|RmlD substrate binding domain; PF05368.8|NmrA-like family; PF13460.1|NADH(P)-binding	.	0	N
LIN-2	2315394	C	A	Rv2059	zinc/manganese transporter substrate-binding protein	213	His-71-Gln	NSY	Inorganic ion transport and metabolism	GO:0030001|cation transporter p-type atpase|cation-transporter p-type atpase|metal cation transporter p-type atpase|metal cation-transporter p-type atpase|molybdenum-transport abc transporter atp-binding protein|zinc manganese transporter substrate-binding protein|zip family zinc transporter; GO:0046872|1-deoxy-d-xylulose 5-phosphate reductoisomerase dxr|2-c-methyl-d-erythritol -cyclodiphosphate …	.	PF00950.12|ABC 3 transport family; PF01297.12|Periplasmic solute binding protein family	.	0	N
LIN-2	2337187	C	T	Rv2079	hypothetical protein	1825	Gln-609-STP	NON	.	.	.	PF06259.7|Alpha/beta hydrolase; PF10817.3|Protein of unknown function (DUF2563)	.	0	N
LIN-2	2338818	T	C	Rv2082	hypothetical protein	102	Arg-34-Arg	SYN	.	.	.	.	.	0	N
LIN-2	2338819	A	G	Rv2082	hypothetical protein	103	Lys-35-Glu	NSY	.	.	.	.	.	0	N
LIN-2	2354799	A	G	Rv2096c	proteasome accessory factor B PafB	520	Ser-174-Pro	NSY	Transcription	.	.	PF13280.1|WYL domain	.	0	N
LIN-2	2381580	AC	A	Rv2123	PPE family protein PPE37	502		DELETION[-1]	Cell motility and secretion	.	.	PF00823.14|PPE family	.	0	N
LIN-2	2399742	G	A	Rv2139	dihydroorotate dehydrogenase PyrD	1015	Gly-339-Ser	NSY	Nucleotide transport and metabolism	GO:0004158|dihydroorotate dehydrogenase; GO:0005886|-dihydroxy-2-naphthoate octaprenyltransferase|abc transporter membrane protein|adenylate cyclase|adenylyl cyclase cya|adhesion component transport abc transporter transmembrane protein|alanine rich lipoprotein|ammonium-transport integral membrane protein amt|anti-sigma factor|antibiotic-transport abc transporter|apa family basic amino acid polya…	EC:1.3.98.1|None|Dihydroorotate oxidase (fumarate).	PF01180.16|Dihydroorotate dehydrogenase	TIGR01036|pyrD_sub2: dihydroorotate dehydrogenase (fumarate)	0	N
LIN-2	2505093	G	A	Rv2231c	histidinol-phosphate aminotransferase CobC	615	Ala-205-Ala	SYN	Amino acid transport and metabolism	GO:0005737|-dimethylarginine dimethylaminohydrolase 1|2-dehydropantoate 2-reductase|3 -phosphoadenosine 5 -phosphosulfate reductase|3-dehydroquinate synthase|3-isopropylmalate dehydrogenase|3-methyl-2-oxobutanoate hydroxymethyltransferase|3-oxoacyl-|3-phosphoshikimate 1-carboxyvinyltransferase|4-alpha-glucanotransferase|acetaldehyde dehydrogenase|acetate kinase|acetylglutamate kinase|acetylornith…	EC:2.6.1.9|KEGG:00340 KEGG:00350 KEGG:00360 KEGG:00400 KEGG:00401|Histidinol-phosphate transaminase.; K00817|ko00401|Novobiocin biosynthesis	PF00155.16|Aminotransferase class I and II	.	0	N
LIN-2	2521436	A	G	Rv2247	propionyl-CoA carboxylase beta chain 6 AccD6	686	Asp-229-Gly	NSY	Lipid metabolism	GO:0004658|acetyl- propionyl- carboxylase beta subunit 1|acetyl- propionyl- carboxylase beta subunit 2|propionyl- carboxylase beta chain 4 4|propionyl- carboxylase beta chain 5 5|propionyl- carboxylase beta chain 6 6; GO:0005524|2-amino-4-hydroxy-6-hydroxymethyldihydropteridine pyrophosphokinase|4-diphosphocytidyl-2-c-methyl-d-erythritol kinase|5-formyltetrahydrofolate cyclo-ligase|6-phosphofruct…	EC:6.4.1.3|KEGG:00280 KEGG:00640|Propionyl-CoA carboxylase.	PF01039.17|Carboxyl transferase domain; PF06833.6|Malonate decarboxylase gamma subunit (MdcE)	.	0	N
LIN-2	2543405	T	C	Rv2268c	cytochrome P450 128 Cyp128	882	Glu-294-Glu	SYN	Secondary metabolites biosynthesis, transport, and catabolism	GO:0004497|antibiotic biosynthesis monooxygenase|cyclohexanone monooxygenase|cytochrome p450 121 cyp121|cytochrome p450 123 cyp123|cytochrome p450 124 cyp124|cytochrome p450 125 cyp125|cytochrome p450 126 cyp126|cytochrome p450 128 cyp128|cytochrome p450 130 cyp130|cytochrome p450 132 cyp132|cytochrome p450 135a1 cyp135a1|cytochrome p450 135b1 cyp135b1|cytochrome p450 136 cyp136|cytochrome p450 1…	EC:1.14.-.-|KEGG:00053 KEGG:00361 KEGG:00600 KEGG:00628 KEGG:00903 KEGG:00905 KEGG:00906 KEGG:00940| Acting on paired donors, with incorporation or reduction of molecular oxygen.; K00517|ko00945|Stilbenoid, diarylheptanoid and gingerol biosynthesis	PF00067.17|Cytochrome P450	.	0	N
LIN-2	2546694	C	A	Rv2274c	toxin MazF8	122	Gly-41-Val	NSY	.	.	.	.	.	0	N
LIN-2	2548710	C	T	Rv2276	cytochrome P450 121 Cyp121	952	His-318-Tyr	NSY	Secondary metabolites biosynthesis, transport, and catabolism	GO:0004497|antibiotic biosynthesis monooxygenase|cyclohexanone monooxygenase|cytochrome p450 121 cyp121|cytochrome p450 123 cyp123|cytochrome p450 124 cyp124|cytochrome p450 125 cyp125|cytochrome p450 126 cyp126|cytochrome p450 128 cyp128|cytochrome p450 130 cyp130|cytochrome p450 132 cyp132|cytochrome p450 135a1 cyp135a1|cytochrome p450 135b1 cyp135b1|cytochrome p450 136 cyp136|cytochrome p450 1…	EC:1.14.-.-|KEGG:00053 KEGG:00361 KEGG:00600 KEGG:00628 KEGG:00903 KEGG:00905 KEGG:00906 KEGG:00940| Acting on paired donors, with incorporation or reduction of molecular oxygen.; K00517|ko00945|Stilbenoid, diarylheptanoid and gingerol biosynthesis	PF00067.17|Cytochrome P450	.	0	N
LIN-2	2551586	C	G	Rv2280	glycolate oxidase subunit GlcD	17	Ala-6-Gly	NSY	Energy production and conversion	GO:0016491|-diketo-d-gluconate reductase a|-hydroxyacyl-acp dehydratase subunit|-like steroid dehydrogenase|-methylenetetrahydromethanopterin reductase|3-beta-hydroxysteroid dehydrogenase|3-hydroxyacyl- dehydrogenase 3-hydroxy-2-methylbutyryl- dehydrogenase|3-hydroxyacyl-thioester dehydratase|3-hydroxyl-thioester dehydratase|3-ketosteroid-9-alpha-hydroxylase oxygenase component|3-ketosteroid-9-al…	EC:1.1.3.15|KEGG:00630|(S)-2-hydroxy-acid oxidase.	PF01565.18|FAD binding domain; PF02913.14|FAD linked oxidases, C-terminal domain	TIGR00387|glcD: glycolate oxidase, subunit GlcD	0	N
LIN-2	2551587	T	C	Rv2280	glycolate oxidase subunit GlcD	18	Ala-6-Ala	SYN	Energy production and conversion	GO:0016491|-diketo-d-gluconate reductase a|-hydroxyacyl-acp dehydratase subunit|-like steroid dehydrogenase|-methylenetetrahydromethanopterin reductase|3-beta-hydroxysteroid dehydrogenase|3-hydroxyacyl- dehydrogenase 3-hydroxy-2-methylbutyryl- dehydrogenase|3-hydroxyacyl-thioester dehydratase|3-hydroxyl-thioester dehydratase|3-ketosteroid-9-alpha-hydroxylase oxygenase component|3-ketosteroid-9-al…	EC:1.1.3.15|KEGG:00630|(S)-2-hydroxy-acid oxidase.	PF01565.18|FAD binding domain; PF02913.14|FAD linked oxidases, C-terminal domain	TIGR00387|glcD: glycolate oxidase, subunit GlcD	0	N
LIN-2	2581062	G	A	Rv2308	hypothetical protein	634	Asp-212-Asn	NSY	Function unknown	.	.	PF04255.9|Protein of unknown function (DUF433)	.	0	N
LIN-2	2586086	C	G	Rv2314c	hypothetical protein	1215	Arg-405-Arg	SYN	General function prediction only	.	.	PF01523.11|Putative modulator of DNA gyrase	.	0	N
LIN-2	2601770	G	A	Rv2328	PE family protein PE23	1030	Ala-344-Thr	NSY	.	GO:0005886|-dihydroxy-2-naphthoate octaprenyltransferase|abc transporter membrane protein|adenylate cyclase|adenylyl cyclase cya|adhesion component transport abc transporter transmembrane protein|alanine rich lipoprotein|ammonium-transport integral membrane protein amt|anti-sigma factor|antibiotic-transport abc transporter|apa family basic amino acid polyamine antiporter|apolipoprotein n-acyltran…	.	PF00934.15|PE family	.	0	N
LIN-2	2612266	G	T	Rv2337c	hypothetical protein	732	Leu-244-Leu	SYN	.	.	.	.	.	0	N
LIN-2	2614919	GC	G	Rv2339	transmembrane transporter MmpL9	217		DELETION[-1]	General function prediction only	GO:0005886|-dihydroxy-2-naphthoate octaprenyltransferase|abc transporter membrane protein|adenylate cyclase|adenylyl cyclase cya|adhesion component transport abc transporter transmembrane protein|alanine rich lipoprotein|ammonium-transport integral membrane protein amt|anti-sigma factor|antibiotic-transport abc transporter|apa family basic amino acid polyamine antiporter|apolipoprotein n-acyltran…	.	PF03176.10|MMPL family	TIGR00833|actII: transport protein	11	N
LIN-2	2626028	T	C	Rv2346c	ESAT-6 like protein EsxO	155	Glu-52-Gly	NSY	.	.	.	PF06013.7|Proteins of 100 residues with WXG	.	0	N
LIN-2	2630750	T	C	Rv2351c	phospholipase C1 PlcA	1336	Thr-446-Ala	NSY	Cell envelope biogenesis, outer membrane	GO:0005886|-dihydroxy-2-naphthoate octaprenyltransferase|abc transporter membrane protein|adenylate cyclase|adenylyl cyclase cya|adhesion component transport abc transporter transmembrane protein|alanine rich lipoprotein|ammonium-transport integral membrane protein amt|anti-sigma factor|antibiotic-transport abc transporter|apa family basic amino acid polyamine antiporter|apolipoprotein n-acyltran…	EC:3.1.4.3|KEGG:00260 KEGG:00562 KEGG:00564 KEGG:00565|Phospholipase C.; K01114|ko00564|Glycerophospholipid metabolism	PF04185.9|Phosphoesterase family	.	0	N
LIN-2	2631381	C	T	Rv2351c	phospholipase C1 PlcA	705	Val-235-Val	SYN	Cell envelope biogenesis, outer membrane	GO:0005886|-dihydroxy-2-naphthoate octaprenyltransferase|abc transporter membrane protein|adenylate cyclase|adenylyl cyclase cya|adhesion component transport abc transporter transmembrane protein|alanine rich lipoprotein|ammonium-transport integral membrane protein amt|anti-sigma factor|antibiotic-transport abc transporter|apa family basic amino acid polyamine antiporter|apolipoprotein n-acyltran…	EC:3.1.4.3|KEGG:00260 KEGG:00562 KEGG:00564 KEGG:00565|Phospholipase C.; K01114|ko00564|Glycerophospholipid metabolism	PF04185.9|Phosphoesterase family	.	0	N
LIN-2	2673828	C	G	Rv2383c	phenyloxazoline synthase MbtB	2020	Val-674-Leu	NSY	Lipid metabolism; Secondary metabolites biosynthesis, transport, and catabolism	GO:0000036|acyl carrier protein|fatty-acid- ligase 9|meromycolate extension acyl carrier protein|mycobactin polyketide synthetase|mycocerosic acid synthase membrane-associated mas|p-hydroxybenzoyl-amp ligase 22|peptide synthetase|peptide synthetase nrp|phenolpthiocerol synthesis type-i polyketide synthase|phenyloxazoline synthase|polyketide beta-ketoacyl synthase pks4|polyketide synthase pks1|pol…	.	PF00109.21|Beta-ketoacyl synthase, N-terminal domain; PF00501.23|AMP-binding enzyme; PF00550.20|Phosphopantetheine attachment site; PF00668.15|Condensation domain; PF00975.15|Thioesterase domain; PF08415.5|Nonribosomal peptide synthase; PF12695.2|Alpha/beta hydrolase family; PF13193.1|AMP-binding enzyme C-terminal domain	TIGR01733|AA-adenyl-dom: amino acid adenylation domain	0	N
LIN-2	2706673	G	T	Rv2408	PE family protein PE24	647	Gly-216-Val	NSY	.	.	.	PF00934.15|PE family	.	0	N
LIN-2	2711732	T	G	Rv2414c	competence protein ComEC	1155	Pro-385-Pro	SYN	General function prediction only	.	.	PF03772.11|Competence protein	TIGR00360|ComEC_N-term: ComEC/Rec2-related protein	10	N
LIN-2	2734491	TA	T	Rv2437	transmembrane protein	106		DELETION[-1]	Posttranslational modification, protein turnover, chaperones	GO:0004671|integral membrane protein|membrane protein|transmembrane protein; GO:0006481|integral membrane protein|membrane protein|transmembrane protein; GO:0016021|-dihydroxy-2-naphthoate octaprenyltransferase|abc transporter atp-binding protein|abc transporter membrane protein|abc transporter permease|adenylate cyclase|adenylyl cyclase cya|adhesion component transport abc transporter transmembr…	.	PF04140.9|Isoprenylcysteine carboxyl methyltransferase (ICMT) family; PF04191.8|Phospholipid methyltransferase	.	2	N
LIN-2	2738284	A	C	Rv2440c	GTP-binding protein Obg	1413	Ser-471-Arg	NSY	General function prediction only; Translation, ribosomal structure and biogenesis	GO:0003924|bifunctional enzyme|cell division protein|elongation factor g 1|elongation factor g 2|gtp-binding protein|gtp-binding protein obg|iron-regulated elongation factor tu tuf|isoniazid inducible protein|ribosome small subunit-dependent gtpase a|translation initiation factor if-2; GO:0005525|abc macrolide transporter atp-binding protein|adenylosuccinate synthetase|bifunctional enzyme|cell di…	.	PF01018.17|GTP1/OBG; PF01926.18|50S ribosome-binding GTPase; PF02421.13|Ferrous iron transport protein B; PF09269.6|Domain of unknown function (DUF1967)	TIGR02729|Obg_CgtA: Obg family GTPase CgtA; TIGR03595|Obg_CgtA_exten: Obg family GTPase CgtA, C-terminal extension	0	N
LIN-2	2741219	G	A	Rv2443	C4-dicarboxylate-transport transmembrane protein DctA	501	Leu-167-Leu	SYN	Energy production and conversion; General function prediction only	GO:0006835|c4-dicarboxylate-transport transmembrane protein; GO:0016021|-dihydroxy-2-naphthoate octaprenyltransferase|abc transporter atp-binding protein|abc transporter membrane protein|abc transporter permease|adenylate cyclase|adenylyl cyclase cya|adhesion component transport abc transporter transmembrane protein|alanine and arginine and proline rich transmembrane protein|alanine and glycine r…	.	PF00375.13|Sodium:dicarboxylate symporter family	.	7	N
LIN-2	2752132	G	C	Rv2450c	resuscitation-promoting factor RpfE	59	Thr-20-Arg	NSY	.	GO:0005576|6-o-acylglucoside esterase glucoside 6-o-acyltransferase|alanine and proline rich secreted protein apa|antigen 6|antigen cfp2|cell division z-ring complex ib|cutinase cfp21|cutinase cut2|cutinase cut3|cutinase cut4|diacylglycerol kinase|early secretory antigenic target|enolase eno|esat-6-like protein|esuscitation-promoting factor|heat shock protein|immunogenic protein mpt64|immunogenic…	.	PF06737.9|Transglycosylase-like domain	.	0	N
LIN-2	2775371	C	T	Rv2472	hypothetical protein	90	Arg-30-Arg	SYN	.	.	.	.	.	0	N
LIN-2	2789808	G	T	Rv2483c	HAD hydrolase, family IB	1225	Arg-409-Arg	SYN	Amino acid transport and metabolism; Lipid metabolism	GO:0003841|1-acylglycerol-3-phosphate o-acyltransferase|had family ib; GO:0004647|had family ib|phosphoserine phosphatase 1|phosphoserine phosphatase 2; GO:0008152|-hydroxyacyl-acp dehydratase subunit|-related protein|1-acylglycerol-3-phosphate o-acyltransferase|1-deoxy-d-xylulose-5-phosphate synthase dxs2|2-hydroxyhepta- -diene- -dioate isomerase|2-keto-4-pentenoate hydratase|3-demethylubiquinon…	EC:2.3.1.51|KEGG:00561 KEGG:00564 KEGG:00565|1-acylglycerol-3-phosphate O-acyltransferase.; EC:3.1.3.3|KEGG:00260|Phosphoserine phosphatase.	PF01553.16|Acyltransferase; PF12710.2|haloacid dehalogenase-like hydrolase	TIGR00530|AGP_acyltrn: 1-acylglycerol-3-phosphate O-acyltransferases; TIGR01488|HAD-SF-IB: HAD phosphoserine phosphatase-like hydrolase, family IB; TIGR01490|HAD-SF-IB-hyp1: HAD hydrolase, family IB	0	N
LIN-2	2793820	C	A	Rv2485c	carboxylesterase LipQ	179	Arg-60-Leu	NSY	Lipid metabolism	GO:0016787|- -diseco-3-hydroxy- -trioxoandrosta-1 -diene-4-oate hydrolase|acetyl hydrolase|acetyl-hydrolase esterase|adp-ribose pyrophosphatase|alpha beta hydrolase|anion transporter atpase|atp synthase a chain|atp synthase b chain|atp synthase c chain|beta-lactamase like protein|beta-lactamase superfamily protein|beta-phosphoglucomutase family hydrolase|bifunctional acylase|bifunctional enzyme 2…	EC:3.1.-.-|None| Acting on ester bonds.	PF00135.23|Carboxylesterase family; PF00326.16|Prolyl oligopeptidase family; PF07859.8|alpha/beta hydrolase fold; PF12695.2|Alpha/beta hydrolase family	.	0	N
LIN-2	2833339	G	A	Rv2516c	hypothetical protein	185	Ala-62-Val	NSY	.	.	.	.	.	0	N
LIN-2	2866873	C	G	Rv2543	lipoprotein LppA	396	Ala-132-Ala	SYN	.	GO:0005886|-dihydroxy-2-naphthoate octaprenyltransferase|abc transporter membrane protein|adenylate cyclase|adenylyl cyclase cya|adhesion component transport abc transporter transmembrane protein|alanine rich lipoprotein|ammonium-transport integral membrane protein amt|anti-sigma factor|antibiotic-transport abc transporter|apa family basic amino acid polyamine antiporter|apolipoprotein n-acyltran…	.	.	.	0	N
LIN-2	2866886	A	G	Rv2543	lipoprotein LppA	409	Ile-137-Val	NSY	.	GO:0005886|-dihydroxy-2-naphthoate octaprenyltransferase|abc transporter membrane protein|adenylate cyclase|adenylyl cyclase cya|adhesion component transport abc transporter transmembrane protein|alanine rich lipoprotein|ammonium-transport integral membrane protein amt|anti-sigma factor|antibiotic-transport abc transporter|apa family basic amino acid polyamine antiporter|apolipoprotein n-acyltran…	.	.	.	0	N
LIN-2	2866890	C	T	Rv2543	lipoprotein LppA	413	Ala-138-Val	NSY	.	GO:0005886|-dihydroxy-2-naphthoate octaprenyltransferase|abc transporter membrane protein|adenylate cyclase|adenylyl cyclase cya|adhesion component transport abc transporter transmembrane protein|alanine rich lipoprotein|ammonium-transport integral membrane protein amt|anti-sigma factor|antibiotic-transport abc transporter|apa family basic amino acid polyamine antiporter|apolipoprotein n-acyltran…	.	.	.	0	N
LIN-2	2866892	G	A	Rv2543	lipoprotein LppA	415	Ala-139-Thr	NSY	.	GO:0005886|-dihydroxy-2-naphthoate octaprenyltransferase|abc transporter membrane protein|adenylate cyclase|adenylyl cyclase cya|adhesion component transport abc transporter transmembrane protein|alanine rich lipoprotein|ammonium-transport integral membrane protein amt|anti-sigma factor|antibiotic-transport abc transporter|apa family basic amino acid polyamine antiporter|apolipoprotein n-acyltran…	.	.	.	0	N
LIN-2	2867308	C	A	Rv2544	lipoprotein LppB	175	His-59-Asn	NSY	.	GO:0005886|-dihydroxy-2-naphthoate octaprenyltransferase|abc transporter membrane protein|adenylate cyclase|adenylyl cyclase cya|adhesion component transport abc transporter transmembrane protein|alanine rich lipoprotein|ammonium-transport integral membrane protein amt|anti-sigma factor|antibiotic-transport abc transporter|apa family basic amino acid polyamine antiporter|apolipoprotein n-acyltran…	.	.	.	0	N
LIN-2	2867357	A	G	Rv2544	lipoprotein LppB	224	Gln-75-Arg	NSY	.	GO:0005886|-dihydroxy-2-naphthoate octaprenyltransferase|abc transporter membrane protein|adenylate cyclase|adenylyl cyclase cya|adhesion component transport abc transporter transmembrane protein|alanine rich lipoprotein|ammonium-transport integral membrane protein amt|anti-sigma factor|antibiotic-transport abc transporter|apa family basic amino acid polyamine antiporter|apolipoprotein n-acyltran…	.	.	.	0	N
LIN-2	2867411	A	C	Rv2544	lipoprotein LppB	278	Asn-93-Thr	NSY	.	GO:0005886|-dihydroxy-2-naphthoate octaprenyltransferase|abc transporter membrane protein|adenylate cyclase|adenylyl cyclase cya|adhesion component transport abc transporter transmembrane protein|alanine rich lipoprotein|ammonium-transport integral membrane protein amt|anti-sigma factor|antibiotic-transport abc transporter|apa family basic amino acid polyamine antiporter|apolipoprotein n-acyltran…	.	.	.	0	N
LIN-2	2867415	C	A	Rv2544	lipoprotein LppB	282	Asp-94-Glu	NSY	.	GO:0005886|-dihydroxy-2-naphthoate octaprenyltransferase|abc transporter membrane protein|adenylate cyclase|adenylyl cyclase cya|adhesion component transport abc transporter transmembrane protein|alanine rich lipoprotein|ammonium-transport integral membrane protein amt|anti-sigma factor|antibiotic-transport abc transporter|apa family basic amino acid polyamine antiporter|apolipoprotein n-acyltran…	.	.	.	0	N
LIN-2	2867766	T	C	Rv2544	lipoprotein LppB	633	Ile-211-Ile	SYN	.	GO:0005886|-dihydroxy-2-naphthoate octaprenyltransferase|abc transporter membrane protein|adenylate cyclase|adenylyl cyclase cya|adhesion component transport abc transporter transmembrane protein|alanine rich lipoprotein|ammonium-transport integral membrane protein amt|anti-sigma factor|antibiotic-transport abc transporter|apa family basic amino acid polyamine antiporter|apolipoprotein n-acyltran…	.	.	.	0	N
LIN-2	2867890	TA	T	Rv2545	antitoxin VapB18	98		DELETION[-1]	Transcription	.	.	PF09957.4|Uncharacterized protein conserved in bacteria (DUF2191)	.	0	N
LIN-2	2881984	G	A	Rv2562	hypothetical protein	217	Ala-73-Thr	NSY	.	.	.	PF10851.3|Protein of unknown function (DUF2652)	.	0	N
LIN-2	2903449	G	A	Rv2578c	hypothetical protein	93	Ser-31-Ser	SYN	DNA replication, recombination, and repair	GO:0003824|2 -5 rna ligase superfamily protein|acyl carrier protein|acyl- transferase|alanine and leucine rich protein|alpha- glucanbranching enzyme|amidohydrolase|antibiotic-resistance protein|ap-4-a phosphorylase|atp synthase delta chain|beta- -xylanase|bifunctional penicillin-binding protein 1a 1b 1|cell division inhibitor cdi|cobyric acid synthase 2|coenzyme pqq synthesis protein e|conserved …	.	PF04055.16|Radical SAM superfamily	.	0	N
LIN-2	2922856	C	T	Rv2591	PE-PGRS family protein PE_PGRS44	1296	Gly-432-Gly	SYN	.	.	.	PF00934.15|PE family	.	0	N
LIN-2	2922858	A	T	Rv2591	PE-PGRS family protein PE_PGRS44	1298	Gln-433-Leu	NSY	.	.	.	PF00934.15|PE family	.	0	N
LIN-2	2948240	G	A	Rv2621c	transcriptional regulator	329	Ala-110-Val	NSY	Transcription	GO:0003677|3-methyladenine dna glycosylase mpg|5 -3 exonuclease|alanine and arginine rich protein|antitoxin|antitoxin 13|antitoxin 19|antitoxin 20|antitoxin 37|antitoxin 44|antitoxin 48|antitoxin 6|antitoxin 7|atp-dependent clp protease atp-binding subunit|atp-dependent dna helicase|atp-dependent dna helicase ii 1|atp-dependent dna helicase ii 2|bifunctional regulatory protein and dna repair enzy…	.	PF12840.2|Helix-turn-helix domain	.	0	N
LIN-2	2955967	A	C	Rv2629	hypothetical protein	191	Asp-64-Ala	NSY	.	.	.	.	.	0	N
LIN-2	2983883	A	G	Rv2666	transposase	803	STP-268-STP	SYN	DNA replication, recombination, and repair	GO:0003677|3-methyladenine dna glycosylase mpg|5 -3 exonuclease|alanine and arginine rich protein|antitoxin|antitoxin 13|antitoxin 19|antitoxin 20|antitoxin 37|antitoxin 44|antitoxin 48|antitoxin 6|antitoxin 7|atp-dependent clp protease atp-binding subunit|atp-dependent dna helicase|atp-dependent dna helicase ii 1|atp-dependent dna helicase ii 2|bifunctional regulatory protein and dna repair enzy…	.	PF00872.13|Transposase, Mutator family; PF10551.4|MULE transposase domain	.	0	N
LIN-2	3009844	A	G	Rv2691	trk system potassium uptake protein CeoB	491	Asp-164-Gly	NSY	Inorganic ion transport and metabolism	GO:0003824|2 -5 rna ligase superfamily protein|acyl carrier protein|acyl- transferase|alanine and leucine rich protein|alpha- glucanbranching enzyme|amidohydrolase|antibiotic-resistance protein|ap-4-a phosphorylase|atp synthase delta chain|beta- -xylanase|bifunctional penicillin-binding protein 1a 1b 1|cell division inhibitor cdi|cobyric acid synthase 2|coenzyme pqq synthesis protein e|conserved …	.	PF01488.15|Shikimate / quinate 5-dehydrogenase; PF02080.16|TrkA-C domain; PF02254.13|TrkA-N domain; PF03807.12|NADP oxidoreductase coenzyme F420-dependent; PF13241.1|Putative NAD(P)-binding	.	0	N
LIN-2	3011003	C	T	Rv2693c	integral membrane protein	376	Gly-126-Arg	NSY	.	.	.	PF11361.3|Protein of unknown function (DUF3159)	.	6	N
LIN-2	3024031	C	A	Rv2711	iron-dependent repressor and activator IdeR	457	Arg-153-Arg	SYN	Transcription	GO:0003700|alternative rna polymerase sigma factor|arginine repressor|family mn-dependent transcriptional regulator|family transcripitonal regulator|family transcriptional regulator|ferric uptake regulation protein|heat shock protein transcriptional repressor|iron-dependent repressor and activator|membrane protein|mycofactocin system transcriptional regulator|n utilization substance protein|nitra…	.	PF01325.14|Iron dependent repressor, N-terminal DNA binding domain; PF02742.10|Iron dependent repressor, metal binding and dimerisation domain; PF04023.9|FeoA domain; PF13463.1|Winged helix DNA-binding domain	.	0	N
LIN-2	3033199	G	A	Rv2721c	alanine and glycine rich transmembrane protein	1431	Pro-477-Pro	SYN	Cell envelope biogenesis, outer membrane	GO:0016021|-dihydroxy-2-naphthoate octaprenyltransferase|abc transporter atp-binding protein|abc transporter membrane protein|abc transporter permease|adenylate cyclase|adenylyl cyclase cya|adhesion component transport abc transporter transmembrane protein|alanine and arginine and proline rich transmembrane protein|alanine and glycine rich transmembrane protein|alanine and proline rich protein|al…	.	PF08310.6|LGFP repeat	.	2	N
LIN-2	3036836	C	T	Rv2724c	acyl-CoA dehydrogenase FadE20	466	Val-156-Met	NSY	Lipid metabolism	GO:0003995|acyl- dehydrogenase|acyl- dehydrogenase 1|acyl- dehydrogenase 10|acyl- dehydrogenase 12|acyl- dehydrogenase 13|acyl- dehydrogenase 15|acyl- dehydrogenase 16|acyl- dehydrogenase 17|acyl- dehydrogenase 18|acyl- dehydrogenase 19|acyl- dehydrogenase 2|acyl- dehydrogenase 20|acyl- dehydrogenase 21|acyl- dehydrogenase 22|acyl- dehydrogenase 23|acyl- dehydrogenase 24|acyl- dehydrogenase 25|ac…	EC:1.3.99.-|KEGG:00071 KEGG:00120 KEGG:00624 KEGG:00632 KEGG:00905 KEGG:00930| With other acceptors.; K00257|ko00626|Naphthalene degradation	PF00441.19|Acyl-CoA dehydrogenase, C-terminal domain; PF02770.14|Acyl-CoA dehydrogenase, middle domain; PF02771.11|Acyl-CoA dehydrogenase, N-terminal domain; PF08028.6|Acyl-CoA dehydrogenase, C-terminal domain	.	0	N
LIN-2	3111486	C	T	Rv2802c	arginine and alanine rich protein	348	Ser-116-Ser	SYN	Function unknown	.	.	PF10056.4|Uncharacterized conserved protein (DUF2293)	.	0	N
LIN-2	3127941	T	A	Rv2820c	CRISPR type III-a/mtube-associated ramp protein csm4	342	Lys-114-Asn	NSY	DNA replication, recombination, and repair	.	.	.	TIGR01903|cas_TM1808_csm4: CRISPR type III-A/MTUBE-associated RAMP protein Csm4	0	N
LIN-2	3137746	G	T	Rv2831	enoyl-CoA hydratase EchA16	466	Asp-156-Tyr	NSY	Coenzyme metabolism; Lipid metabolism	GO:0004300|3-hydroxyl-thioester dehydratase|enoyl- hydratase|enoyl- hydratase 1|enoyl- hydratase 10|enoyl- hydratase 11|enoyl- hydratase 12|enoyl- hydratase 13|enoyl- hydratase 14|enoyl- hydratase 15|enoyl- hydratase 16|enoyl- hydratase 17|enoyl- hydratase 18|enoyl- hydratase 19|enoyl- hydratase 2|enoyl- hydratase 20|enoyl- hydratase 21|enoyl- hydratase 3|enoyl- hydratase 4|enoyl- hydratase 5|eno…	EC:4.2.1.17|KEGG:00062 KEGG:00071 KEGG:00280 KEGG:00310 KEGG:00380 KEGG:00410 KEGG:00632 KEGG:00640 KEGG:00650 KEGG:00903 KEGG:00930 KEGG:03320|Enoyl-CoA hydratase.; K01692|ko00362|Benzoate degradation	PF00378.15|Enoyl-CoA hydratase/isomerase family	.	0	N
LIN-2	3144633	C	T	Rv2837c	hypothetical protein	23	Ser-8-Asn	NSY	General function prediction only	GO:0003676|13e12 repeat family protein|aspartyl-trna synthetase|atp dependent dna helicase|atp-dependent helicase lhr|atp-dependent rna helicase|crossover junction endodeoxyribonuclease|exodeoxyribonuclease vii large subunit|helicase|helicase domain-containing protein|hnh endonuclease|lysyl-trna synthetase 1|lysyl-trna synthetase 2|methyltransferase|multifunctional rnase h alpha-ribazole phosphat…	.	PF01368.15|DHH family; PF02272.14|DHHA1 domain	.	0	N
LIN-2	3156211	C	CG	Rv2848c	cobyrinic acid A,C-diamide synthase CobB	1321		INSERTION[1]	Coenzyme metabolism	GO:0006541|amidophosphoribosyltransferase|amidotransferase|anthranilate synthase component 1|anthranilate synthase component ii|asparagine synthetase|carbamoyl-phosphate synthase small chain|cobyric acid synthase 1|cobyric acid synthase 2|cobyrinic acid -diamide synthase|ctp synthase|glucosamine-fructose-6-phosphate aminotransferase|glutamine amidotransferase|gmp synthase|phosphoribosylformylglyc…	EC:6.3.5.11|None|Cobyrinate a,c-diamide synthase (glutamine-hydrolyzing).; EC:6.3.5.9|KEGG:00860|Hydrogenobyrinic acid a,c-diamide synthase (glutamine-hydrolyzing).	PF01656.18|CobQ/CobB/MinD/ParA nucleotide binding domain; PF07685.9|CobB/CobQ-like glutamine amidotransferase domain; PF13500.1|AAA domain	TIGR00379|cobB: cobyrinic acid a,c-diamide synthase	0	N
LIN-2	3200292	C	T	Rv2891	hypothetical protein	17	Ala-6-Val	NSY	Cell envelope biogenesis, outer membrane	.	.	PF01551.17|Peptidase family M23	.	0	N
LIN-2	3238129	CGTG	C	Rv2923c	hypothetical protein	381		DELETION[-3]	Posttranslational modification, protein turnover, chaperones	GO:0006950|acylphosphatase|atpase|chaperone|chaperone 2|chaperonin|chaperonin 2 2|endopeptidase atp binding protein chain b|heat shock protein|heat shock protein hsp|heat shock protein transcriptional repressor|iron-regulated universal stress protein family protein|mycobacterial persistence regulator mrpa|osmc-like family protein|periplasmic phosphate-binding lipoprotein 3|potassium channel senso…	.	PF00708.13|Acylphosphatase; PF02566.14|OsmC-like protein	.	0	N
LIN-2	3249035	T	G	Rv2931	phenolpthiocerol synthesis type-I polyketide synthase PpsA	3581	Leu-1194-Arg	NSY	Lipid metabolism; Secondary metabolites biosynthesis, transport, and catabolism	GO:0000036|acyl carrier protein|fatty-acid- ligase 9|meromycolate extension acyl carrier protein|mycobactin polyketide synthetase|mycocerosic acid synthase membrane-associated mas|p-hydroxybenzoyl-amp ligase 22|peptide synthetase|peptide synthetase nrp|phenolpthiocerol synthesis type-i polyketide synthase|phenyloxazoline synthase|polyketide beta-ketoacyl synthase pks4|polyketide synthase pks1|pol…	.	PF00106.20|short chain dehydrogenase; PF00108.18|Thiolase, N-terminal domain; PF00109.21|Beta-ketoacyl synthase, N-terminal domain; PF00550.20|Phosphopantetheine attachment site; PF00698.16|Acyl transferase domain; PF02801.17|Beta-ketoacyl synthase, C-terminal domain; PF08659.5|KR domain; PF14765.1|Polyketide synthase dehydratase	.	0	N
LIN-2	3276713	T	G	Rv2940c	mycocerosic acid synthase membrane-associated Mas	6013	Thr-2005-Pro	NSY	Amino acid transport and metabolism; Energy production and conversion; General function prediction only; Lipid metabolism; Secondary metabolites biosynthesis, transport, and catabolism	GO:0000036|acyl carrier protein|fatty-acid- ligase 9|meromycolate extension acyl carrier protein|mycobactin polyketide synthetase|mycocerosic acid synthase membrane-associated mas|p-hydroxybenzoyl-amp ligase 22|peptide synthetase|peptide synthetase nrp|phenolpthiocerol synthesis type-i polyketide synthase|phenyloxazoline synthase|polyketide beta-ketoacyl synthase pks4|polyketide synthase pks1|pol…	EC:2.3.1.111|None|Mycocerosate synthase.	PF00106.20|short chain dehydrogenase; PF00107.21|Zinc-binding dehydrogenase; PF00108.18|Thiolase, N-terminal domain; PF00109.21|Beta-ketoacyl synthase, N-terminal domain; PF00550.20|Phosphopantetheine attachment site; PF00698.16|Acyl transferase domain; PF02801.17|Beta-ketoacyl synthase, C-terminal domain; PF08240.7|Alcohol dehydrogenase GroES-like domain; PF08659.5|KR domain; PF13602.1|Zinc-bind…	.	0	N
LIN-2	3284865	C	T	Rv2941	fatty-acid-AMP ligase FadD28	1521	Ile-507-Ile	SYN	Lipid metabolism; Secondary metabolites biosynthesis, transport, and catabolism	GO:0004321|acyl- ligase 31|fatty acyl-amp ligase|fatty-acid- ligase 1|fatty-acid- ligase 10|fatty-acid- ligase 14|fatty-acid- ligase 19|fatty-acid- ligase 2|fatty-acid- ligase 3|fatty-acid- ligase 35|fatty-acid- ligase 36|fatty-acid- ligase 4|fatty-acid- ligase 5|fatty-acid- ligase 6|fatty-acid- ligase 7|fatty-acid- ligase 8|fatty-acid- synthetase 17|fatty-acid-amp ligase 21|fatty-acid-amp ligase…	EC:2.3.1.86|KEGG:00061|Fatty-acyl-CoA synthase.	PF00501.23|AMP-binding enzyme	.	0	N
LIN-2	3304976	G	A	Rv2952	methyltransferase	526	Gly-176-Arg	NSY	Coenzyme metabolism	GO:0008168|-related protein|2 -o-methyltransferase|3-demethylubiquinone-9 3-methyltransferase|6-o-methylguanine dna methyltransferase|benzoquinone methyltransferase|dna-damage-inducible protein p|helicase|histidyl-trna synthetase|hypothetical protein [Mycobacterium tuberculosis]|hypothetical protein mb1623|methyltransferase|methyltransferase type 11|o-methyltransferase|o-methyltransferase omt|pho…	EC:2.1.1.-|KEGG:00130 KEGG:00150 KEGG:00340 KEGG:00350 KEGG:00380 KEGG:00440 KEGG:00450 KEGG:00626 KEGG:00906 KEGG:03090| Methyltransferases.; K00599|ko00350|Tyrosine metabolism	PF01209.13|ubiE/COQ5 methyltransferase family; PF03141.11|Putative S-adenosyl-L-methionine-dependent methyltransferase; PF08241.7|Methyltransferase domain; PF08242.7|Methyltransferase domain; PF12847.2|Methyltransferase domain; PF13489.1|Methyltransferase domain; PF13649.1|Methyltransferase domain; PF13659.1|Methyltransferase domain; PF13847.1|Methyltransferase domain	.	0	N
LIN-2	3375175	A	C	Rv3015c	5-methyltetrahydropteroyltriglutamate-homocysteine methyltransferase	500	Phe-167-Cys	NSY	.	GO:0003871|5-methyltetrahydropteroyltriglutamate-homocysteine methyltransferase; GO:0009086|5-methyltetrahydropteroyltriglutamate-homocysteine methyltransferase|aspartate-semialdehyde dehydrogenase asd|bifunctional methylenetetrahydrofolate dehydrogenase cyclohydrolase|cystathionine beta-lyase|cystathionine gamma-synthase|homoserine dehydrogenase|homoserine o-acetyltransferase|methionine synthase	EC:2.1.1.14|KEGG:00271|5-methyltetrahydropteroyltriglutamate--homocysteine S-methyltransferase.; K00549|ko00450|Selenocompound metabolism	PF01717.13|Cobalamin-independent synthase, Catalytic domain	.	0	N
LIN-2	3408161	T	C	Rv3047c	hypothetical protein	157	Thr-53-Ala	NSY	.	.	.	.	.	0	N
LIN-2	3446696	C	G	Rv3081	hypothetical protein	660	Phe-220-Leu	NSY	.	.	.	PF09970.4|Nucleotidyl transferase of unknown function (DUF2204)	.	0	N
LIN-2	3477939	A	G	Rv3109	molybdenum cofactor biosynthesis protein A1 MoaA1	294	Thr-98-Thr	SYN	Coenzyme metabolism; General function prediction only	GO:0003824|2 -5 rna ligase superfamily protein|acyl carrier protein|acyl- transferase|alanine and leucine rich protein|alpha- glucanbranching enzyme|amidohydrolase|antibiotic-resistance protein|ap-4-a phosphorylase|atp synthase delta chain|beta- -xylanase|bifunctional penicillin-binding protein 1a 1b 1|cell division inhibitor cdi|cobyric acid synthase 2|coenzyme pqq synthesis protein e|conserved …	.	PF04055.16|Radical SAM superfamily; PF06463.8|Molybdenum Cofactor Synthesis C; PF13353.1|4Fe-4S single cluster domain; PF13394.1|4Fe-4S single cluster domain	TIGR02666|moaA: molybdenum cofactor biosynthesis protein A	0	N
LIN-2	3487105	C	T	Rv3121	cytochrome P450 141 Cyp141	600	Ala-200-Ala	SYN	Secondary metabolites biosynthesis, transport, and catabolism	GO:0004497|antibiotic biosynthesis monooxygenase|cyclohexanone monooxygenase|cytochrome p450 121 cyp121|cytochrome p450 123 cyp123|cytochrome p450 124 cyp124|cytochrome p450 125 cyp125|cytochrome p450 126 cyp126|cytochrome p450 128 cyp128|cytochrome p450 130 cyp130|cytochrome p450 132 cyp132|cytochrome p450 135a1 cyp135a1|cytochrome p450 135b1 cyp135b1|cytochrome p450 136 cyp136|cytochrome p450 1…	EC:1.14.-.-|KEGG:00053 KEGG:00361 KEGG:00600 KEGG:00628 KEGG:00903 KEGG:00905 KEGG:00906 KEGG:00940| Acting on paired donors, with incorporation or reduction of molecular oxygen.; K00517|ko00945|Stilbenoid, diarylheptanoid and gingerol biosynthesis	PF00067.17|Cytochrome P450	.	0	N
LIN-2	3500146	G	A	Rv3134c	universal stress protein	601	Leu-201-Leu	SYN	.	GO:0006950|acylphosphatase|atpase|chaperone|chaperone 2|chaperonin|chaperonin 2 2|endopeptidase atp binding protein chain b|heat shock protein|heat shock protein hsp|heat shock protein transcriptional repressor|iron-regulated universal stress protein family protein|mycobacterial persistence regulator mrpa|osmc-like family protein|periplasmic phosphate-binding lipoprotein 3|potassium channel senso…	.	PF00582.21|Universal stress protein family	.	0	N
LIN-2	3550786	C	G	Rv3183	transcriptional regulator	75	Ala-25-Ala	SYN	.	GO:0043565|antitoxin|family mn-dependent transcriptional regulator|nitrate nitrite response transcriptional regulator|transcriptional regulator|transcriptional regulator -family|transcriptional regulator lrp -family|two-component system transcriptional -family|two-component system transcriptional regulatory protein|virulence-regulating transcriptional regulator|zn peptidase	.	PF01381.17|Helix-turn-helix; PF13560.1|Helix-turn-helix domain; PF13744.1|Helix-turn-helix domain	.	0	N
LIN-2	3577494	C	T	Rv3202c	ATP-dependent DNA helicase	2704	Glu-902-Lys	NSY	DNA replication, recombination, and repair	GO:0003677|3-methyladenine dna glycosylase mpg|5 -3 exonuclease|alanine and arginine rich protein|antitoxin|antitoxin 13|antitoxin 19|antitoxin 20|antitoxin 37|antitoxin 44|antitoxin 48|antitoxin 6|antitoxin 7|atp-dependent clp protease atp-binding subunit|atp-dependent dna helicase|atp-dependent dna helicase ii 1|atp-dependent dna helicase ii 2|bifunctional regulatory protein and dna repair enzy…	EC:3.6.1.-|KEGG:00500 KEGG:00540 KEGG:00790| In phosphorous-containing anhydrides.	PF00580.16|UvrD/REP helicase N-terminal domain; PF12705.2|PD-(D/E)XK nuclease superfamily; PF13245.1|Part of AAA domain; PF13361.1|UvrD-like helicase C-terminal domain	.	0	N
LIN-2	3587442	G	A	Rv3210c	hypothetical protein	94	Leu-32-Leu	SYN	.	GO:0016491|-diketo-d-gluconate reductase a|-hydroxyacyl-acp dehydratase subunit|-like steroid dehydrogenase|-methylenetetrahydromethanopterin reductase|3-beta-hydroxysteroid dehydrogenase|3-hydroxyacyl- dehydrogenase 3-hydroxy-2-methylbutyryl- dehydrogenase|3-hydroxyacyl-thioester dehydratase|3-hydroxyl-thioester dehydratase|3-ketosteroid-9-alpha-hydroxylase oxygenase component|3-ketosteroid-9-al…	.	PF13794.1|tRNA-(MS[2]IO[6]A)-hydroxylase (MiaE)-like	.	0	N
LIN-2	3597246	C	G	Rv3220c	two-component system sensor histidine kinase	286	Gly-96-Arg	NSY	Signal transduction mechanisms	GO:0000155|anti-anti-sigma factor|family two-component system sensor histidine kinase|potassium channel sensor histidine kinase|two-component system sensor histidine kinase|two-component system sensor histidine kinase 3; GO:0000160|anti-anti-sigma factor|family two-component system response regulator|family two-component system sensor histidine kinase|integral membrane sensor signal transduction …	EC:2.7.3.-|None| Phosphotransferases with a nitrogenous group as acceptor.	PF02518.21|Histidine kinase-, DNA gyrase B-, and HSP90-like ATPase; PF07536.9|HWE histidine kinase; PF07568.7|Histidine kinase; PF12282.3|Signal transduction histidine kinase	.	0	N
LIN-2	3612810	T	C	Rv3236c	CPA2 family monovalent cation:H+ antiporter-2	304	Thr-102-Ala	NSY	Inorganic ion transport and metabolism	GO:0006812|cation diffusion facilitator family transporter|cpa2 family monovalent cation:h+ antiporter-2|integral membrane protein|metal cation transporter p-type atpase|mg2+ transport transmembrane protein; GO:0015299|cpa2 family monovalent cation:h+ antiporter-2|membrane transporter; GO:0016021|-dihydroxy-2-naphthoate octaprenyltransferase|abc transporter atp-binding protein|abc transporter mem…	.	PF00999.16|Sodium/hydrogen exchanger family	.	10	N
LIN-2	3628517	G	A	Rv3248c	adenosylhomocysteinase SahH	1128	Ser-376-Ser	SYN	Coenzyme metabolism	GO:0004013|adenosylhomocysteinase; GO:0005488|3-alpha-(or 20-beta)-hydroxysteroid dehydrogenase 3|3-beta-hydroxysteroid dehydrogenase|3-hydroxyacyl- dehydrogenase 3-hydroxy-2-methylbutyryl- dehydrogenase|3-oxoacyl-|7-alpha-hydroxysteroid dehydrogenase|adenosylhomocysteinase|alanine and leucine rich protein|alanine rich protein|alpha- -glucosyltransferase|aspartate 1-decarboxylase|bifunctional met…	EC:3.3.1.1|KEGG:00271 KEGG:00450|Adenosylhomocysteinase.	PF00670.16|S-adenosyl-L-homocysteine hydrolase, NAD binding domain; PF02254.13|TrkA-N domain; PF02826.14|D-isomer specific 2-hydroxyacid dehydrogenase, NAD binding domain; PF05221.12|S-adenosyl-L-homocysteine hydrolase; PF07991.7|Acetohydroxy acid isomeroreductase, catalytic domain	TIGR00936|ahcY: adenosylhomocysteinase	0	N
LIN-2	3643982	A	C	Rv3263	DNA methylase	809	Glu-270-Ala	NSY	DNA replication, recombination, and repair	GO:0003677|3-methyladenine dna glycosylase mpg|5 -3 exonuclease|alanine and arginine rich protein|antitoxin|antitoxin 13|antitoxin 19|antitoxin 20|antitoxin 37|antitoxin 44|antitoxin 48|antitoxin 6|antitoxin 7|atp-dependent clp protease atp-binding subunit|atp-dependent dna helicase|atp-dependent dna helicase ii 1|atp-dependent dna helicase ii 2|bifunctional regulatory protein and dna repair enzy…	EC:2.1.1.-|KEGG:00130 KEGG:00150 KEGG:00340 KEGG:00350 KEGG:00380 KEGG:00440 KEGG:00450 KEGG:00626 KEGG:00906 KEGG:03090| Methyltransferases.; K00599|ko00350|Tyrosine metabolism	PF02384.11|N-6 DNA Methylase; PF07669.6|Eco57I restriction-modification methylase; PF13659.1|Methyltransferase domain	.	0	N
LIN-2	3674154	T	A	Rv3293	piperideine-6-carboxilic acid dehydrogenase Pcd	556	Cys-186-Ser	NSY	Energy production and conversion	GO:0016491|-diketo-d-gluconate reductase a|-hydroxyacyl-acp dehydratase subunit|-like steroid dehydrogenase|-methylenetetrahydromethanopterin reductase|3-beta-hydroxysteroid dehydrogenase|3-hydroxyacyl- dehydrogenase 3-hydroxy-2-methylbutyryl- dehydrogenase|3-hydroxyacyl-thioester dehydratase|3-hydroxyl-thioester dehydratase|3-ketosteroid-9-alpha-hydroxylase oxygenase component|3-ketosteroid-9-al…	EC:1.2.1.3|KEGG:00010 KEGG:00053 KEGG:00071 KEGG:00120 KEGG:00220 KEGG:00280 KEGG:00310 KEGG:00340 KEGG:00380 KEGG:00410 KEGG:00561 KEGG:00620 KEGG:00631 KEGG:00640 KEGG:00650 KEGG:00903|Aldehyde dehydrogenase (NAD(+)).; K00128|ko00330|Arginine and proline metabolism	PF00171.17|Aldehyde dehydrogenase family	.	0	N
LIN-2	3678246	A	C	Rv3296	ATP-dependent helicase Lhr	1475	Lys-492-Thr	NSY	DNA replication, recombination, and repair; General function prediction only	GO:0003676|13e12 repeat family protein|aspartyl-trna synthetase|atp dependent dna helicase|atp-dependent helicase lhr|atp-dependent rna helicase|crossover junction endodeoxyribonuclease|exodeoxyribonuclease vii large subunit|helicase|helicase domain-containing protein|hnh endonuclease|lysyl-trna synthetase 1|lysyl-trna synthetase 2|methyltransferase|multifunctional rnase h alpha-ribazole phosphat…	EC:3.6.1.-|KEGG:00500 KEGG:00540 KEGG:00790| In phosphorous-containing anhydrides.; EC:3.6.4.-|None| Acting on acid anhydrides; involved in cellular and subcellular movement.	PF00270.24|DEAD/DEAH box helicase; PF00271.26|Helicase conserved C-terminal domain; PF08494.6|DEAD/H associated	.	0	N
LIN-2	3680929	G	A	Rv3296	ATP-dependent helicase Lhr	4158	Pro-1386-Pro	SYN	DNA replication, recombination, and repair; General function prediction only	GO:0003676|13e12 repeat family protein|aspartyl-trna synthetase|atp dependent dna helicase|atp-dependent helicase lhr|atp-dependent rna helicase|crossover junction endodeoxyribonuclease|exodeoxyribonuclease vii large subunit|helicase|helicase domain-containing protein|hnh endonuclease|lysyl-trna synthetase 1|lysyl-trna synthetase 2|methyltransferase|multifunctional rnase h alpha-ribazole phosphat…	EC:3.6.1.-|KEGG:00500 KEGG:00540 KEGG:00790| In phosphorous-containing anhydrides.; EC:3.6.4.-|None| Acting on acid anhydrides; involved in cellular and subcellular movement.	PF00270.24|DEAD/DEAH box helicase; PF00271.26|Helicase conserved C-terminal domain; PF08494.6|DEAD/H associated	.	0	N
LIN-2	3704941	A	G	Rv3317	succinate dehydrogenase [hydrophobic membrane anchor subunit] SdhD	334	Thr-112-Ala	NSY	Energy production and conversion	GO:0000104|fumarate reductase|succinate dehydrogenase; GO:0055114|-dhsa dioxygenase|-diketo-d-gluconate reductase a|-methylenetetrahydromethanopterin reductase|1-deoxy-d-xylulose 5-phosphate reductoisomerase dxr|2-dehydropantoate 2-reductase|3 -phosphoadenosine 5 -phosphosulfate reductase|3-alpha-(or 20-beta)-hydroxysteroid dehydrogenase 3|3-beta-hydroxysteroid dehydrogenase|3-hydroxyacyl- dehydr…	EC:1.3.99.1|KEGG:00020 KEGG:00190 KEGG:00632 KEGG:00650 KEGG:00720 KEGG:02020|Succinate dehydrogenase.; K00242|ko00190|Oxidative phosphorylation	PF01127.17|Succinate dehydrogenase/Fumarate reductase transmembrane subunit	.	3	N
LIN-2	3744070	G	A	Rv3347c	PPE family protein PPE55	9286	Leu-3096-Leu	SYN	.	.	.	PF00823.14|PPE family; PF01469.13|Pentapeptide repeats (8 copies)	.	0	N
LIN-2	3754679	G	C	Rv3349c	transposase	526	Leu-176-Val	NSY	.	GO:0003677|3-methyladenine dna glycosylase mpg|5 -3 exonuclease|alanine and arginine rich protein|antitoxin|antitoxin 13|antitoxin 19|antitoxin 20|antitoxin 37|antitoxin 44|antitoxin 48|antitoxin 6|antitoxin 7|atp-dependent clp protease atp-binding subunit|atp-dependent dna helicase|atp-dependent dna helicase ii 1|atp-dependent dna helicase ii 2|bifunctional regulatory protein and dna repair enzy…	.	PF01610.12|Transposase	.	0	N
LIN-2	3761187	GC	G	Rv3350c	PPE family protein PPE56	6087		DELETION[-1]	.	.	.	PF00823.14|PPE family; PF01469.13|Pentapeptide repeats (8 copies)	.	0	N
LIN-2	3762184	A	C	Rv3350c	PPE family protein PPE56	5090	Leu-1697-Arg	NSY	.	.	.	PF00823.14|PPE family; PF01469.13|Pentapeptide repeats (8 copies)	.	0	N
LIN-2	3775580	T	C	Rv3365c	hypothetical protein	2093	Gln-698-Arg	NSY	.	GO:0000160|anti-anti-sigma factor|family two-component system response regulator|family two-component system sensor histidine kinase|integral membrane sensor signal transduction histidine kinase|mycobacterial persistence regulator mrpa|nitrate nitrite response transcriptional regulator|potassium channel sensor histidine kinase|potassium-transporting transcriptional regulator|transcriptional regul…	.	PF00672.20|HAMP domain; PF02518.21|Histidine kinase-, DNA gyrase B-, and HSP90-like ATPase	.	2	N
LIN-2	3775612	A	C	Rv3365c	hypothetical protein	2061	Ser-687-Arg	NSY	.	GO:0000160|anti-anti-sigma factor|family two-component system response regulator|family two-component system sensor histidine kinase|integral membrane sensor signal transduction histidine kinase|mycobacterial persistence regulator mrpa|nitrate nitrite response transcriptional regulator|potassium channel sensor histidine kinase|potassium-transporting transcriptional regulator|transcriptional regul…	.	PF00672.20|HAMP domain; PF02518.21|Histidine kinase-, DNA gyrase B-, and HSP90-like ATPase	.	2	N
LIN-2	3778182	G	A	Rv3366	tRNA/rRNA methylase SpoU	275	Arg-92-Gln	NSY	Translation, ribosomal structure and biogenesis	GO:0003723|2 -o-methyltransferase|23s rrna methyltransferase|30s ribosomal protein s1|5 -methylthioadenosine phosphorylase pnp|cell division protein|cold shock -box protein a|family protein 1|family pseudouridine synthase|glutamate 5-kinase|gtp-binding protein era|methyltransferase|n utilization substance protein|poly polymerase|polyribonucleotide nucleotidyltransferase|protein fmu|pseudouridine …	EC:2.1.1.207|None|tRNA (cytidine(34)-2'-O)-methyltransferase.	PF00588.14|SpoU rRNA Methylase family	TIGR00185|tRNA_yibK_trmL: tRNA (cytidine(34)-2'-O)-methyltransferase	0	N
LIN-2	3778183	G	T	Rv3366	tRNA/rRNA methylase SpoU	276	Arg-92-Arg	SYN	Translation, ribosomal structure and biogenesis	GO:0003723|2 -o-methyltransferase|23s rrna methyltransferase|30s ribosomal protein s1|5 -methylthioadenosine phosphorylase pnp|cell division protein|cold shock -box protein a|family protein 1|family pseudouridine synthase|glutamate 5-kinase|gtp-binding protein era|methyltransferase|n utilization substance protein|poly polymerase|polyribonucleotide nucleotidyltransferase|protein fmu|pseudouridine …	EC:2.1.1.207|None|tRNA (cytidine(34)-2'-O)-methyltransferase.	PF00588.14|SpoU rRNA Methylase family	TIGR00185|tRNA_yibK_trmL: tRNA (cytidine(34)-2'-O)-methyltransferase	0	N
LIN-2	3830529	C	T	Rv3411c	inosine-5'-monophosphate dehydrogenase GuaB2	1171	Ala-391-Thr	NSY	General function prediction only; Nucleotide transport and metabolism; Signal transduction mechanisms; Transcription	GO:0003938|inosine-5 -monophosphate dehydrogenase 1|inosine-5 -monophosphate dehydrogenase 2|inosine-5 -monophosphate dehydrogenase 3; GO:0006177|gmp synthase|inosine-5 -monophosphate dehydrogenase 2; GO:0030955|f420 biosynthesis protein|inosine-5 -monophosphate dehydrogenase 2|potassium-transporting p-type atpase a chain|potassium-transporting p-type atpase b chain|potassium-transporting p-type …	EC:1.1.1.205|KEGG:00230|IMP dehydrogenase.; K00088|ko00983|Drug metabolism - other enzymes	PF00478.20|IMP dehydrogenase / GMP reductase domain; PF00571.23|CBS domain; PF03060.10|Nitronate monooxygenase	TIGR01302|IMP_dehydrog: inosine-5'-monophosphate dehydrogenase	0	N
LIN-2	3842643	TA	T	Rv3425	PPE family protein PPE57	225		DELETION[-1]	Cell motility and secretion	.	.	PF00823.14|PPE family	.	0	N
LIN-2	3847415	C	T	Rv3429	PPE family protein PPE59	71	Ser-24-Phe	NSY	Cell motility and secretion	.	.	PF00823.14|PPE family	.	0	N
LIN-2	3847417	G	T	Rv3429	PPE family protein PPE59	73	Ala-25-Ser	NSY	Cell motility and secretion	.	.	PF00823.14|PPE family	.	0	N
LIN-2	3847418	C	T	Rv3429	PPE family protein PPE59	74	Ala-25-Val	NSY	Cell motility and secretion	.	.	PF00823.14|PPE family	.	0	N
LIN-2	3894911	A	G	Rv3478	PE family protein PPE60	307	Arg-103-Gly	NSY	Cell motility and secretion	.	.	PF00823.14|PPE family; PF12484.3|Polymorphic PE/PPE proteins C terminal	.	0	N
LIN-2	3895764	C	T	Rv3478	PE family protein PPE60	1160	Pro-387-Leu	NSY	Cell motility and secretion	.	.	PF00823.14|PPE family; PF12484.3|Polymorphic PE/PPE proteins C terminal	.	0	N
LIN-2	3906490	G	A	Rv3487c	esterase/lipase LipF	697	Arg-233-Cys	NSY	Lipid metabolism	GO:0008152|-hydroxyacyl-acp dehydratase subunit|-related protein|1-acylglycerol-3-phosphate o-acyltransferase|1-deoxy-d-xylulose-5-phosphate synthase dxs2|2-hydroxyhepta- -diene- -dioate isomerase|2-keto-4-pentenoate hydratase|3-demethylubiquinone-9 3-methyltransferase|4-hydroxy-2-oxovalerate aldolase|6-o-methylguanine dna methyltransferase|acetyl- acetyltransferase|acetyl- acetyltransferase 4|ac…	EC:3.-.-.-|KEGG:00563 KEGG:04210| Hydrolases.	PF07859.8|alpha/beta hydrolase fold; PF10340.4|Protein of unknown function (DUF2424); PF12695.2|Alpha/beta hydrolase family; PF12697.2|Alpha/beta hydrolase family	.	0	N
LIN-2	3962366	G	A	Rv3525c	siderophore-binding protein	138	Asp-46-Asp	SYN	General function prediction only	GO:0016740|1-deoxy-d-xylulose-5-phosphate synthase dxs2|3 -phosphoadenosine 5 -phosphosulfate reductase|50s ribosomal protein l2|acetyl- carboxylase carboxyl transferase 3|adenosine trna methylthiotransferase|alpha- -glucosyltransferase|anthranilate synthase component 1|cysteine synthase a 1|cysteine synthase a 2|cysteine synthase b|dtdp-rha:alpha-d- c-pyrophosphate alpha-3-l-rhamnosyltransferase…	.	PF00132.19|Bacterial transferase hexapeptide (six repeats)	.	0	N
LIN-2	3964697	G	A	Rv3528c	hypothetical protein	675	Pro-225-Pro	SYN	.	.	.	.	.	0	N
LIN-2	3980169	C	G	Rv3540c	lipid-transfer protein or keto acyl-CoA thiolase Ltp2	670	Val-224-Leu	NSY	Lipid metabolism	GO:0003988|acetyl- acetyltransferase|acetyl- acyltransferase 2|keto acyl- thiolase ltp4|lipid carrier protein or keto acyl- thiolase ltp3|lipid-transfer protein or keto acyl- thiolase ltp2; GO:0008152|-hydroxyacyl-acp dehydratase subunit|-related protein|1-acylglycerol-3-phosphate o-acyltransferase|1-deoxy-d-xylulose-5-phosphate synthase dxs2|2-hydroxyhepta- -diene- -dioate isomerase|2-keto-4-pen…	EC:2.3.1.16|KEGG:00062 KEGG:00071 KEGG:00120 KEGG:00280 KEGG:00362 KEGG:03320|Acetyl-CoA C-acyltransferase.	.	.	0	N
LIN-2	3993237	G	A	Rv3554	oxidoreductase FdxB	374	Gly-125-Glu	NSY	Coenzyme metabolism; Energy production and conversion; Inorganic ion transport and metabolism; Lipid metabolism	GO:0005506|3-isopropylmalate dehydratase|3-ketosteroid-9-alpha-hydroxylase oxygenase component|3-ketosteroid-9-alpha-hydroxylase reductase subunit|acyl carrier protein|acyl- dehydrogenase|adenosine trna methylthiotransferase|amidophosphoribosyltransferase|biotin synthetase|c-5 sterol desaturase erg3|carbon-monoxide dehydrogenase small subunit|cysteine dioxygenase|dihydroxy-acid dehydratase|dna re…	EC:1.-.-.-|KEGG:00031 KEGG:00860 KEGG:00906 KEGG:04210| Oxidoreductases.	PF00111.22|2Fe-2S iron-sulfur cluster binding domain; PF00175.16|Oxidoreductase NAD-binding domain; PF00487.19|Fatty acid desaturase; PF00970.19|Oxidoreductase FAD-binding domain	.	4	N
LIN-2	4022567	G	A	Rv3579c	RNA methyltransferase	6	Pro-2-Pro	SYN	Translation, ribosomal structure and biogenesis	GO:0003723|2 -o-methyltransferase|23s rrna methyltransferase|30s ribosomal protein s1|5 -methylthioadenosine phosphorylase pnp|cell division protein|cold shock -box protein a|family protein 1|family pseudouridine synthase|glutamate 5-kinase|gtp-binding protein era|methyltransferase|n utilization substance protein|poly polymerase|polyribonucleotide nucleotidyltransferase|protein fmu|pseudouridine …	EC:2.1.1.185|None|23S rRNA (guanine(2251)-2'-O)-methyltransferase.	PF00588.14|SpoU rRNA Methylase family; PF08032.7|RNA 2'-O ribose methyltransferase substrate binding	TIGR00186|rRNA_methyl_3: RNA methyltransferase, TrmH family, group 3	0	N
LIN-2	4032397	G	A	Rv3590c	PE-PGRS family protein PE_PGRS58	941	Ala-314-Val	NSY	.	.	.	PF00934.15|PE family	.	0	N
LIN-2	4032804	G	T	Rv3590c	PE-PGRS family protein PE_PGRS58	534	Gly-178-Gly	SYN	.	.	.	PF00934.15|PE family	.	0	N
LIN-2	4041760	C	T	Rv3598c	lysyl-tRNA synthetase 1 LysS	1360	Ala-454-Thr	NSY	Translation, ribosomal structure and biogenesis	GO:0000287|-farnesyl diphosphate synthase|2-oxoglutarate decarboxylase|3-isopropylmalate dehydrogenase|3-methyl-2-oxobutanoate hydroxymethyltransferase|6-phosphofructokinase|acetolactate synthase|acetolactate synthase large subunit 2|adenosine kinase|adenylosuccinate synthetase|adenylyl cyclase cya|amidophosphoribosyltransferase|atp phosphoribosyltransferase|bifunctional menaquinone biosynthesis …	EC:6.1.1.6|KEGG:00300 KEGG:00970 KEGG:05030|Lysine--tRNA ligase.	PF00152.15|tRNA synthetases class II (D, K and N); PF01336.20|OB-fold nucleic acid binding domain	TIGR00499|lysS_bact: lysine--tRNA ligase	0	N
LIN-2	4050990	G	A	Rv3610c	ATP-dependent zinc metalloprotease FtsH	2073	Tyr-691-Tyr	SYN	General function prediction only; Posttranslational modification, protein turnover, chaperones	GO:0004222|atp-dependent zinc metalloprotease|ensor-transducer protein|integral membrane protein|membrane protein|metalloprotease|o-sialoglycoprotein endopeptidase gcp|protease transmembrane protein heat shock protein|transmembrane alanine and leucine rich protein|universal bacterial protein|y3815_mycbo ame: full=uncharacterized protein mb3815c flags: precursor|zinc metalloprotease zmp1|zinc prot…	EC:3.4.24.-|None| Metalloendopeptidases.	PF00004.24|ATPase family associated with various cellular activities (AAA); PF01434.13|Peptidase family M41; PF07728.9|AAA domain (dynein-related subfamily)	TIGR01241|FtsH_fam: ATP-dependent metallopeptidase HflB	2	N
LIN-2	4060767	T	C	Rv3620c	ESAT-6 like protein EsxW	4	Thr-2-Ala	NSY	.	.	.	PF06013.7|Proteins of 100 residues with WXG	TIGR03930|WXG100_ESAT6: WXG100 family type VII secretion target	0	N
LIN-2	4116068	G	C	Rv3674c	endonuclease III Nth	5	Pro-2-Arg	NSY	DNA replication, recombination, and repair	GO:0003677|3-methyladenine dna glycosylase mpg|5 -3 exonuclease|alanine and arginine rich protein|antitoxin|antitoxin 13|antitoxin 19|antitoxin 20|antitoxin 37|antitoxin 44|antitoxin 48|antitoxin 6|antitoxin 7|atp-dependent clp protease atp-binding subunit|atp-dependent dna helicase|atp-dependent dna helicase ii 1|atp-dependent dna helicase ii 2|bifunctional regulatory protein and dna repair enzy…	EC:4.2.99.18|None|DNA-(apurinic or apyrimidinic site) lyase.	PF00633.18|Helix-hairpin-helix motif; PF00730.20|HhH-GPD superfamily base excision DNA repair protein; PF10576.4|Iron-sulfur binding domain of endonuclease III	TIGR01083|nth: endonuclease III	0	N
LIN-2	4120568	G	C	Rv3680	anion transporter ATPase	596	Gly-199-Ala	NSY	Cell division and chromosome partitioning	GO:0016787|- -diseco-3-hydroxy- -trioxoandrosta-1 -diene-4-oate hydrolase|acetyl hydrolase|acetyl-hydrolase esterase|adp-ribose pyrophosphatase|alpha beta hydrolase|anion transporter atpase|atp synthase a chain|atp synthase b chain|atp synthase c chain|beta-lactamase like protein|beta-lactamase superfamily protein|beta-phosphoglucomutase family hydrolase|bifunctional acylase|bifunctional enzyme 2…	EC:3.6.1.-|KEGG:00500 KEGG:00540 KEGG:00790| In phosphorous-containing anhydrides.	PF01656.18|CobQ/CobB/MinD/ParA nucleotide binding domain; PF02374.10|Anion-transporting ATPase	.	0	N
LIN-2	4133494	A	T	Rv3691	hypothetical protein	799	Thr-267-Ser	NSY	.	.	.	PF14258.1|Domain of unknown function (DUF4350)	.	0	N
LIN-2	4167834	A	G	Rv3722c	hypothetical protein	473	Met-158-Thr	NSY	Amino acid transport and metabolism; Transcription	GO:0009058|8-amino-7-oxononanoate synthase 2|alpha- -glucosyltransferase|aminotransferase|aspartate aminotransferase|chalcone synthase pks10|chalcone synthase pks11|cobalamin biosynthesis protein|cystathionine beta-lyase|gdp-mannose-dependent alpha-(1-2)-phosphatidylinositol mannosyltransferase|glucose-1-phosphate uridylyltransferase|glycosyltransferase|histidinol-phosphate aminotransferase|histi…	.	PF12897.2|Alanine-glyoxylate amino-transferase	.	0	N
LIN-2	4174309	G	C	Rv3727	oxidoreductase	1177	Gly-393-Arg	NSY	Function unknown	GO:0016491|-diketo-d-gluconate reductase a|-hydroxyacyl-acp dehydratase subunit|-like steroid dehydrogenase|-methylenetetrahydromethanopterin reductase|3-beta-hydroxysteroid dehydrogenase|3-hydroxyacyl- dehydrogenase 3-hydroxy-2-methylbutyryl- dehydrogenase|3-hydroxyacyl-thioester dehydratase|3-hydroxyl-thioester dehydratase|3-ketosteroid-9-alpha-hydroxylase oxygenase component|3-ketosteroid-9-al…	EC:1.-.-.-|KEGG:00031 KEGG:00860 KEGG:00906 KEGG:04210| Oxidoreductases.	PF00890.19|FAD binding domain; PF01266.19|FAD dependent oxidoreductase; PF01494.14|FAD binding domain; PF01593.19|Flavin containing amine oxidoreductase; PF01946.12|Thi4 family; PF13450.1|NAD(P)-binding Rossmann-like domain	.	1	N
LIN-2	4180010	G	C	Rv3729	transferase	1548	Gln-516-His	NSY	Cell envelope biogenesis, outer membrane; Coenzyme metabolism; General function prediction only	GO:0008152|-hydroxyacyl-acp dehydratase subunit|-related protein|1-acylglycerol-3-phosphate o-acyltransferase|1-deoxy-d-xylulose-5-phosphate synthase dxs2|2-hydroxyhepta- -diene- -dioate isomerase|2-keto-4-pentenoate hydratase|3-demethylubiquinone-9 3-methyltransferase|4-hydroxy-2-oxovalerate aldolase|6-o-methylguanine dna methyltransferase|acetyl- acetyltransferase|acetyl- acetyltransferase 4|ac…	EC:2.-.-.-|KEGG:00540 KEGG:01031| Transferases.	PF01209.13|ubiE/COQ5 methyltransferase family; PF02353.15|Mycolic acid cyclopropane synthetase; PF04055.16|Radical SAM superfamily; PF08241.7|Methyltransferase domain; PF08242.7|Methyltransferase domain; PF12847.2|Methyltransferase domain; PF13353.1|4Fe-4S single cluster domain; PF13394.1|4Fe-4S single cluster domain; PF13489.1|Methyltransferase domain; PF13649.1|Methyltransferase domain; PF13659…	.	0	N
LIN-2	4182565	G	C	Rv3731	ATP-dependent DNA ligase LigC	630	Val-210-Val	SYN	DNA replication, recombination, and repair	GO:0003910|atp dependent dna ligase|atp-dependent dna ligase; GO:0005524|2-amino-4-hydroxy-6-hydroxymethyldihydropteridine pyrophosphokinase|4-diphosphocytidyl-2-c-methyl-d-erythritol kinase|5-formyltetrahydrofolate cyclo-ligase|6-phosphofructokinase|abc macrolide transporter atp-binding protein|abc transporter atp-binding protein|abc transporter efflux protein|abc transporter membrane protein|ab…	EC:6.5.1.1|None|DNA ligase (ATP).; K01971|ko03450|Non-homologous end-joining	PF01068.16|ATP dependent DNA ligase domain; PF04679.10|ATP dependent DNA ligase C terminal region	.	0	N
LIN-2	4186856	G	A	Rv3736	transcriptional regulator	45	Leu-15-Leu	SYN	Transcription	GO:0003700|alternative rna polymerase sigma factor|arginine repressor|family mn-dependent transcriptional regulator|family transcripitonal regulator|family transcriptional regulator|ferric uptake regulation protein|heat shock protein transcriptional repressor|iron-dependent repressor and activator|membrane protein|mycofactocin system transcriptional regulator|n utilization substance protein|nitra…	.	PF00165.18|Bacterial regulatory helix-turn-helix proteins, AraC family; PF12625.2|Arabinose-binding domain of AraC transcription regulator, N-term; PF12833.2|Helix-turn-helix domain	.	0	N
LIN-2	4189388	G	T	Rv3737	transmembrane protein	1512	Pro-504-Pro	SYN	Function unknown	GO:0016021|-dihydroxy-2-naphthoate octaprenyltransferase|abc transporter atp-binding protein|abc transporter membrane protein|abc transporter permease|adenylate cyclase|adenylyl cyclase cya|adhesion component transport abc transporter transmembrane protein|alanine and arginine and proline rich transmembrane protein|alanine and glycine rich transmembrane protein|alanine and proline rich protein|al…	.	PF06738.7|Protein of unknown function (DUF1212); PF12821.2|Protein of unknown function (DUF3815)	.	9	N
LIN-2	4205503	A	G	Rv3759c	osmoprotectant binding lipoprotein ProX	49	Trp-17-Arg	NSY	Cell envelope biogenesis, outer membrane	GO:0005215|dipeptide-transport abc transporter integral membrane protein|family sulfate permease|glutamine-binding lipoprotein|glycine betaine transport integral membrane protein|lipoprotein|mfs drug efflux transporter p55|mfs metabolite:h+ symporter family protein|mfs mhs alpha-ketoglutarate permease|oligopeptide-transport abc transporter integral membrane protein|osmoprotectant binding lipoprot…	.	PF04069.7|Substrate binding domain of ABC-type glycine betaine transport system	.	0	N
LIN-2	4213010	GACC	G	Rv3766	hypothetical protein	540		DELETION[-3]	.	.	.	.	.	0	N
LIN-2	4243638	C	T	Rv3794	integral membrane indolylacetylinositol arabinosyltransferase EmbA	228	Cys-76-Cys	SYN	.	GO:0005886|-dihydroxy-2-naphthoate octaprenyltransferase|abc transporter membrane protein|adenylate cyclase|adenylyl cyclase cya|adhesion component transport abc transporter transmembrane protein|alanine rich lipoprotein|ammonium-transport integral membrane protein amt|anti-sigma factor|antibiotic-transport abc transporter|apa family basic amino acid polyamine antiporter|apolipoprotein n-acyltran…	EC:2.4.2.-|KEGG:00340| Pentosyltransferases.; EC:2.4.2.34|None|Indolylacetylinositol arabinosyltransferase.	PF04602.7|Mycobacterial cell wall arabinan synthesis protein; PF14896.1|EmbC C-terminal domain	.	13	N
LIN-2	4252244	T	C	Rv3797	acyl-CoA dehydrogenase FadE35	982	Ser-328-Pro	NSY	Lipid metabolism	GO:0003995|acyl- dehydrogenase|acyl- dehydrogenase 1|acyl- dehydrogenase 10|acyl- dehydrogenase 12|acyl- dehydrogenase 13|acyl- dehydrogenase 15|acyl- dehydrogenase 16|acyl- dehydrogenase 17|acyl- dehydrogenase 18|acyl- dehydrogenase 19|acyl- dehydrogenase 2|acyl- dehydrogenase 20|acyl- dehydrogenase 21|acyl- dehydrogenase 22|acyl- dehydrogenase 23|acyl- dehydrogenase 24|acyl- dehydrogenase 25|ac…	EC:1.3.99.-|KEGG:00071 KEGG:00120 KEGG:00624 KEGG:00632 KEGG:00905 KEGG:00930| With other acceptors.; K00257|ko00626|Naphthalene degradation	PF00441.19|Acyl-CoA dehydrogenase, C-terminal domain; PF02770.14|Acyl-CoA dehydrogenase, middle domain; PF08028.6|Acyl-CoA dehydrogenase, C-terminal domain	.	0	N
LIN-2	4254609	G	A	Rv3799c	propionyl-CoA carboxylase beta chain 4 AccD4	1518	Asp-506-Asp	SYN	Lipid metabolism	GO:0004658|acetyl- propionyl- carboxylase beta subunit 1|acetyl- propionyl- carboxylase beta subunit 2|propionyl- carboxylase beta chain 4 4|propionyl- carboxylase beta chain 5 5|propionyl- carboxylase beta chain 6 6	EC:6.4.1.3|KEGG:00280 KEGG:00640|Propionyl-CoA carboxylase.	PF01039.17|Carboxyl transferase domain	.	0	N
LIN-2	4267825	T	C	Rv3805c	arabinofuranosyltransferase AftB	1190	Asp-397-Gly	NSY	.	GO:0016021|-dihydroxy-2-naphthoate octaprenyltransferase|abc transporter atp-binding protein|abc transporter membrane protein|abc transporter permease|adenylate cyclase|adenylyl cyclase cya|adhesion component transport abc transporter transmembrane protein|alanine and arginine and proline rich transmembrane protein|alanine and glycine rich transmembrane protein|alanine and proline rich protein|al…	EC:2.4.2.-|KEGG:00340| Pentosyltransferases.	.	.	9	N
LIN-2	4280886	G	A	Rv3815c	1-acylglycerol-3-phosphate O-acyltransferase	81	Val-27-Val	SYN	Lipid metabolism	GO:0008152|-hydroxyacyl-acp dehydratase subunit|-related protein|1-acylglycerol-3-phosphate o-acyltransferase|1-deoxy-d-xylulose-5-phosphate synthase dxs2|2-hydroxyhepta- -diene- -dioate isomerase|2-keto-4-pentenoate hydratase|3-demethylubiquinone-9 3-methyltransferase|4-hydroxy-2-oxovalerate aldolase|6-o-methylguanine dna methyltransferase|acetyl- acetyltransferase|acetyl- acetyltransferase 4|ac…	EC:2.3.1.-|KEGG:00310 KEGG:00340 KEGG:00350 KEGG:00360 KEGG:00540 KEGG:00564 KEGG:00565 KEGG:00604 KEGG:00624 KEGG:00632 KEGG:00642 KEGG:00650 KEGG:00903 KEGG:00960 KEGG:01053 KEGG:01056| Transferring groups other than amino-acyl groups.; K00680|ko00362|Benzoate degradation	PF01553.16|Acyltransferase	TIGR00530|AGP_acyltrn: 1-acylglycerol-3-phosphate O-acyltransferases	0	N
LIN-2	4284607	G	A	Rv3820c	acyltransferase PapA2	1397	Pro-466-Leu	NSY	.	GO:0008415|1-acylglycerol-3-phosphate o-acyltransferase|2-oxoglutarate decarboxylase|6-o-acylglucoside esterase glucoside 6-o-acyltransferase|8-amino-7-oxononanoate synthase 2|acyltransferase|acyltransferase 1|acyltransferase 2|acyltransferase 5|acyltransferase family protein|bifunctional acylase|chalcone synthase pks10|chalcone synthase pks11|citrate synthase i 2|citrate synthase ii|gamma-glutam…	.	PF00668.15|Condensation domain	.	0	N
LIN-2	4290313	C	T	Rv3823c	membrane transporter MmpL8	1395	Leu-465-Leu	SYN	General function prediction only	GO:0005886|-dihydroxy-2-naphthoate octaprenyltransferase|abc transporter membrane protein|adenylate cyclase|adenylyl cyclase cya|adhesion component transport abc transporter transmembrane protein|alanine rich lipoprotein|ammonium-transport integral membrane protein amt|anti-sigma factor|antibiotic-transport abc transporter|apa family basic amino acid polyamine antiporter|apolipoprotein n-acyltran…	.	PF03176.10|MMPL family; PF12349.3|Sterol-sensing domain of SREBP cleavage-activation	TIGR00833|actII: transport protein; TIGR03057|xxxLxxG_by_4: X-X-X-Leu-X-X-Gly heptad repeats	12	N
[truncated: 1,889 more rows]

## Sheet: B
lineage	position	H37Rv sequence	lineage sequence	previous gene	previous gene annotation	distance from previous gene	next gene	next gene annotation	distance from next gene	previous gene COG annotation	previous gene GO annotation	previous gene KEGG annotation	previous gene Pfam annotation	previous gene TIGRfam annotation	previous gene transmembrane domains	previous gene signal peptide	next gene COG annotation	next gene GO annotation	next gene KEGG annotation	next gene Pfam annotation	next gene TIGRfam annotation	next gene transmembrane domains	next gene signal peptide
[truncated: 353 more rows]
