# Supplementary material for: Whole Genome Sequencing of Mycobacterium africanum Strains from Mali Provides Insights into the Mechanisms of Geographic Restriction
Source: PLoS Negl Trop Dis. 2016 Jan 11;10(1):e0004332. doi: 10.1371/journal.pntd.0004332 (PMC4713829; doi:10.1371/journal.pntd.0004332)
Supplement: S5 Table — Maf indicates mutations shared between lineage 5 and 6 but not found in lineages 1–4. No mutations were shared between lineages 1–4 but not lineages 5–6. (XLSX) [file pntd.0004332.s007.xlsx]

## Sheet: pseudogenes
lineage	gene	annotation	Identified by Bentley et al?	COG annotation	GO annotation	KEGG annotation	Pfam annotation	TIGRfam annotation	Number of predicted transmembrane domains	Signal peptide?
LIN-1	Rv0335c	PE family protein PE6	N	.	.	.	PF00934.15|PE family	.	0	N
LIN-1	Rv0610c	hypothetical protein	N	.	.	.	.	.	0	N
LIN-1	Rv1143	alpha-methylacyl-CoA racemase Mcr	N	Energy production and conversion	GO:0008111|alpha-methylacyl- racemase mcr; GO:0008152|-hydroxyacyl-acp dehydratase subunit|-related protein|1-acylglycerol-3-phosphate o-acyltransferase|1-deoxy-d-xylulose-5-phosphate synthase dxs2|2-hydroxyhepta- -diene- -dioate isomerase|2-keto-4-pentenoate hydratase|3-demethylubiquinone-9 3-methyltransferase|4-hydroxy-2-oxovalerate aldolase|6-o-methylguanine dna methyltransferase|acetyl- acety…	EC:5.1.99.4|None|Alpha-methylacyl-CoA racemase.; K01796|ko04146|Peroxisome	PF02515.12|CoA-transferase family III	.	0	N
LIN-1	Rv3129	hypothetical protein	N	.	GO:0010181|dna pantothenate metabolism flavoprotein dfp|f420-dependent oxidoreductase|formate dehydrogenase h|l-lactate dehydrogenase 1|l-lactate dehydrogenase 2|nadh dehydrogenase subunit f|nadph dependent -dienoyl- reductase|oxidoreductase|ppox class f420-dependent enzyme|pyridoxamine 5 -phosphate oxidase|pyridoxamine 5-phosphate oxidase	.	PF12900.2|Pyridoxamine 5'-phosphate oxidase	.	0	N
LIN-1	Rv3651	hypothetical protein	N	.	.	.	.	.	0	N
LIN-2	Rv0024	secreted protein	Y	Cell envelope biogenesis, outer membrane	.	.	PF00877.14|NlpC/P60 family	.	0	N
LIN-2	Rv0061c	hypothetical protein	N	.	.	.	.	.	0	N
LIN-2	Rv0063	oxidoreductase	N	Energy production and conversion	GO:0016491|-diketo-d-gluconate reductase a|-hydroxyacyl-acp dehydratase subunit|-like steroid dehydrogenase|-methylenetetrahydromethanopterin reductase|3-beta-hydroxysteroid dehydrogenase|3-hydroxyacyl- dehydrogenase 3-hydroxy-2-methylbutyryl- dehydrogenase|3-hydroxyacyl-thioester dehydratase|3-hydroxyl-thioester dehydratase|3-ketosteroid-9-alpha-hydroxylase oxygenase component|3-ketosteroid-9-al…	EC:1.-.-.-|KEGG:00031 KEGG:00860 KEGG:00906 KEGG:04210| Oxidoreductases.	PF01565.18|FAD binding domain; PF08031.7|Berberine and berberine like	.	0	N
LIN-2	Rv0072	glutamine-transport ABC transporter transmembrane protein	N	.	GO:0005886|-dihydroxy-2-naphthoate octaprenyltransferase|abc transporter membrane protein|adenylate cyclase|adenylyl cyclase cya|adhesion component transport abc transporter transmembrane protein|alanine rich lipoprotein|ammonium-transport integral membrane protein amt|anti-sigma factor|antibiotic-transport abc transporter|apa family basic amino acid polyamine antiporter|apolipoprotein n-acyltran…	.	PF02687.16|FtsX-like permease family; PF12704.2|MacB-like periplasmic core domain	.	4	N
LIN-2	Rv0073	glutamine-transport ABC transporter ATP-binding protein	Y	Amino acid transport and metabolism; Carbohydrate transport and metabolism; Cell division and chromosome partitioning; Coenzyme metabolism; Defense mechanisms; Energy production and conversion; General function prediction only; Inorganic ion transport and metabolism; Posttranslational modification, protein turnover, chaperones; Secondary metabolites biosynthesis, transport, and catabolism; Signal…	GO:0001932|glutamine-transport abc transporter atp-binding protein; GO:0005524|2-amino-4-hydroxy-6-hydroxymethyldihydropteridine pyrophosphokinase|4-diphosphocytidyl-2-c-methyl-d-erythritol kinase|5-formyltetrahydrofolate cyclo-ligase|6-phosphofructokinase|abc macrolide transporter atp-binding protein|abc transporter atp-binding protein|abc transporter efflux protein|abc transporter membrane prot…	.	PF00005.22|ABC transporter; PF00027.24|Cyclic nucleotide-binding domain	.	0	N
LIN-2	Rv1128c	hypothetical protein	N	.	.	.	PF02720.12|Domain of unknown function (DUF222)	.	0	N
LIN-2	Rv1225c	HAD hydrolase	N	Carbohydrate transport and metabolism; General function prediction only	GO:0008152|-hydroxyacyl-acp dehydratase subunit|-related protein|1-acylglycerol-3-phosphate o-acyltransferase|1-deoxy-d-xylulose-5-phosphate synthase dxs2|2-hydroxyhepta- -diene- -dioate isomerase|2-keto-4-pentenoate hydratase|3-demethylubiquinone-9 3-methyltransferase|4-hydroxy-2-oxovalerate aldolase|6-o-methylguanine dna methyltransferase|acetyl- acetyltransferase|acetyl- acetyltransferase 4|ac…	.	PF00702.21|haloacid dehalogenase-like hydrolase; PF13242.1|HAD-hyrolase-like; PF13344.1|Haloacid dehalogenase-like hydrolase; PF13419.1|Haloacid dehalogenase-like hydrolase	TIGR01458|HAD-SF-IIA-hyp3: HAD hydrolase, TIGR01458 family; TIGR01460|HAD-SF-IIA: HAD hydrolase, family IIA; TIGR01509|HAD-SF-IA-v3: HAD hydrolase, family IA, variant 3	0	N
LIN-2	Rv1551	glycerol-3-phosphate O-acyltransferase PlsB1	N	Lipid metabolism	GO:0004366|glycerol-3-phosphate acyltransferase 2|glycerol-3-phosphate o-acyltransferase 1; GO:0005886|-dihydroxy-2-naphthoate octaprenyltransferase|abc transporter membrane protein|adenylate cyclase|adenylyl cyclase cya|adhesion component transport abc transporter transmembrane protein|alanine rich lipoprotein|ammonium-transport integral membrane protein amt|anti-sigma factor|antibiotic-transpor…	EC:2.3.1.15|KEGG:00561 KEGG:00564|Glycerol-3-phosphate O-acyltransferase.; K00631|ko00564|Glycerophospholipid metabolism	PF01553.16|Acyltransferase	.	0	N
LIN-2	Rv1730c	penicillin-binding protein	N	Defense mechanisms	.	.	PF00144.19|Beta-lactamase	.	0	N
LIN-2	Rv1754c	hypothetical protein	N	.	.	.	PF13810.1|Domain of unknown function (DUF4185)	.	1	N
LIN-2	Rv1907c	hypothetical protein	N	.	.	.	PF14081.1|Domain of unknown function (DUF4262)	.	0	N
LIN-2	Rv1997	metal cation transporter P-type ATPase CtpF	N	Inorganic ion transport and metabolism	GO:0000287|-farnesyl diphosphate synthase|2-oxoglutarate decarboxylase|3-isopropylmalate dehydrogenase|3-methyl-2-oxobutanoate hydroxymethyltransferase|6-phosphofructokinase|acetolactate synthase|acetolactate synthase large subunit 2|adenosine kinase|adenylosuccinate synthetase|adenylyl cyclase cya|amidophosphoribosyltransferase|atp phosphoribosyltransferase|bifunctional menaquinone biosynthesis …	EC:3.6.3.-|KEGG:02010| Acting on acid anhydrides; catalyzing transmembrane movement of substances.	PF00122.15|E1-E2 ATPase; PF00689.16|Cation transporting ATPase, C-terminus; PF00690.21|Cation transporter/ATPase, N-terminus; PF00702.21|haloacid dehalogenase-like hydrolase; PF08282.7|haloacid dehalogenase-like hydrolase; PF12710.2|haloacid dehalogenase-like hydrolase; PF13246.1|Putative hydrolase of sodium-potassium ATPase alpha subunit	TIGR01494|ATPase_P-type: HAD ATPase, P-type, family IC	10	N
LIN-2	Rv2027c	two-component system sensor histidine kinase DosT	N	Signal transduction mechanisms	GO:0000155|anti-anti-sigma factor|family two-component system sensor histidine kinase|potassium channel sensor histidine kinase|two-component system sensor histidine kinase|two-component system sensor histidine kinase 3; GO:0000160|anti-anti-sigma factor|family two-component system response regulator|family two-component system sensor histidine kinase|integral membrane sensor signal transduction …	.	PF01590.21|GAF domain; PF02518.21|Histidine kinase-, DNA gyrase B-, and HSP90-like ATPase; PF07730.8|Histidine kinase; PF13185.1|GAF domain; PF13492.1|GAF domain	.	0	N
LIN-2	Rv2079	hypothetical protein	N	.	.	.	PF06259.7|Alpha/beta hydrolase; PF10817.3|Protein of unknown function (DUF2563)	.	0	N
LIN-2	Rv2339	transmembrane transporter MmpL9	Y	General function prediction only	GO:0005886|-dihydroxy-2-naphthoate octaprenyltransferase|abc transporter membrane protein|adenylate cyclase|adenylyl cyclase cya|adhesion component transport abc transporter transmembrane protein|alanine rich lipoprotein|ammonium-transport integral membrane protein amt|anti-sigma factor|antibiotic-transport abc transporter|apa family basic amino acid polyamine antiporter|apolipoprotein n-acyltran…	.	PF03176.10|MMPL family	TIGR00833|actII: transport protein	11	N
LIN-2	Rv2437	transmembrane protein	N	Posttranslational modification, protein turnover, chaperones	GO:0004671|integral membrane protein|membrane protein|transmembrane protein; GO:0006481|integral membrane protein|membrane protein|transmembrane protein; GO:0016021|-dihydroxy-2-naphthoate octaprenyltransferase|abc transporter atp-binding protein|abc transporter membrane protein|abc transporter permease|adenylate cyclase|adenylyl cyclase cya|adhesion component transport abc transporter transmembr…	.	PF04140.9|Isoprenylcysteine carboxyl methyltransferase (ICMT) family; PF04191.8|Phospholipid methyltransferase	.	2	N
LIN-2	Rv2545	antitoxin VapB18	N	Transcription	.	.	PF09957.4|Uncharacterized protein conserved in bacteria (DUF2191)	.	0	N
LIN-2	Rv2816c	CRISPR-associated endoribonuclease cas2	N	DNA replication, recombination, and repair	.	.	PF09827.4|CRISPR associated protein Cas2	TIGR01573|cas2: CRISPR-associated endoribonuclease Cas2	0	N
LIN-2	Rv2817c	CRISPR-associated endonuclease cas1	N	DNA replication, recombination, and repair	.	.	PF01867.11|CRISPR associated protein Cas1	TIGR00287|cas1: CRISPR-associated endonuclease Cas1	0	N
LIN-2	Rv2820c	CRISPR type III-a/mtube-associated ramp protein csm4	Y	DNA replication, recombination, and repair	.	.	.	TIGR01903|cas_TM1808_csm4: CRISPR type III-A/MTUBE-associated RAMP protein Csm4	0	N
LIN-2	Rv2848c	cobyrinic acid A	N	Coenzyme metabolism	GO:0006541|amidophosphoribosyltransferase|amidotransferase|anthranilate synthase component 1|anthranilate synthase component ii|asparagine synthetase|carbamoyl-phosphate synthase small chain|cobyric acid synthase 1|cobyric acid synthase 2|cobyrinic acid -diamide synthase|ctp synthase|glucosamine-fructose-6-phosphate aminotransferase|glutamine amidotransferase|gmp synthase|phosphoribosylformylglyc…	EC:6.3.5.11|None|Cobyrinate a,c-diamide synthase (glutamine-hydrolyzing).; EC:6.3.5.9|KEGG:00860|Hydrogenobyrinic acid a,c-diamide synthase (glutamine-hydrolyzing).	PF01656.18|CobQ/CobB/MinD/ParA nucleotide binding domain; PF07685.9|CobB/CobQ-like glutamine amidotransferase domain; PF13500.1|AAA domain	TIGR00379|cobB: cobyrinic acid a,c-diamide synthase	0	N
LIN-2	Rv3830c	transcriptional regulator	N	.	GO:0003700|alternative rna polymerase sigma factor|arginine repressor|family mn-dependent transcriptional regulator|family transcripitonal regulator|family transcriptional regulator|ferric uptake regulation protein|heat shock protein transcriptional repressor|iron-dependent repressor and activator|membrane protein|mycofactocin system transcriptional regulator|n utilization substance protein|nitra…	.	PF00440.18|Bacterial regulatory proteins, tetR family	.	0	N
LIN-2	Rv3894c	ESX-2 secretion system protein EccC2	Y	Cell division and chromosome partitioning	GO:0003677|3-methyladenine dna glycosylase mpg|5 -3 exonuclease|alanine and arginine rich protein|antitoxin|antitoxin 13|antitoxin 19|antitoxin 20|antitoxin 37|antitoxin 44|antitoxin 48|antitoxin 6|antitoxin 7|atp-dependent clp protease atp-binding subunit|atp-dependent dna helicase|atp-dependent dna helicase ii 1|atp-dependent dna helicase ii 2|bifunctional regulatory protein and dna repair enzy…	.	PF01580.13|FtsK/SpoIIIE family	TIGR03924|T7SS_EccC_a: type VII secretion protein EccCa; TIGR03925|T7SS_EccC_b: type VII secretion protein EccCb	2	N
LIN-3	Rv1816	transcriptional regulator	N	.	GO:0003700|alternative rna polymerase sigma factor|arginine repressor|family mn-dependent transcriptional regulator|family transcripitonal regulator|family transcriptional regulator|ferric uptake regulation protein|heat shock protein transcriptional repressor|iron-dependent repressor and activator|membrane protein|mycofactocin system transcriptional regulator|n utilization substance protein|nitra…	.	PF00440.18|Bacterial regulatory proteins, tetR family	.	0	N
LIN-3	Rv2044c	hypothetical protein	N	.	.	.	PF10861.3|Protein of Unknown function (DUF2784)	.	2	N
LIN-3	Rv3142c	hypothetical protein	N	.	.	.	.	.	0	N
LIN-3	Rv3360	hypothetical protein	N	.	GO:0005524|2-amino-4-hydroxy-6-hydroxymethyldihydropteridine pyrophosphokinase|4-diphosphocytidyl-2-c-methyl-d-erythritol kinase|5-formyltetrahydrofolate cyclo-ligase|6-phosphofructokinase|abc macrolide transporter atp-binding protein|abc transporter atp-binding protein|abc transporter efflux protein|abc transporter membrane protein|abc transporter permease|abc1 family protein|acetate kinase|acet…	.	PF00498.21|FHA domain	.	0	N
LIN-3	Rv3516	enoyl-CoA hydratase EchA19	N	Coenzyme metabolism; Lipid metabolism	GO:0004300|3-hydroxyl-thioester dehydratase|enoyl- hydratase|enoyl- hydratase 1|enoyl- hydratase 10|enoyl- hydratase 11|enoyl- hydratase 12|enoyl- hydratase 13|enoyl- hydratase 14|enoyl- hydratase 15|enoyl- hydratase 16|enoyl- hydratase 17|enoyl- hydratase 18|enoyl- hydratase 19|enoyl- hydratase 2|enoyl- hydratase 20|enoyl- hydratase 21|enoyl- hydratase 3|enoyl- hydratase 4|enoyl- hydratase 5|eno…	EC:4.2.1.17|KEGG:00062 KEGG:00071 KEGG:00280 KEGG:00310 KEGG:00380 KEGG:00410 KEGG:00632 KEGG:00640 KEGG:00650 KEGG:00903 KEGG:00930 KEGG:03320|Enoyl-CoA hydratase.; K01692|ko00362|Benzoate degradation	PF00378.15|Enoyl-CoA hydratase/isomerase family	.	0	N
LIN-6	Rv0223c	aldehyde dehydrogenase (NAD+)	Y	Energy production and conversion	GO:0016491|-diketo-d-gluconate reductase a|-hydroxyacyl-acp dehydratase subunit|-like steroid dehydrogenase|-methylenetetrahydromethanopterin reductase|3-beta-hydroxysteroid dehydrogenase|3-hydroxyacyl- dehydrogenase 3-hydroxy-2-methylbutyryl- dehydrogenase|3-hydroxyacyl-thioester dehydratase|3-hydroxyl-thioester dehydratase|3-ketosteroid-9-alpha-hydroxylase oxygenase component|3-ketosteroid-9-al…	EC:1.2.1.3|KEGG:00010 KEGG:00053 KEGG:00071 KEGG:00120 KEGG:00220 KEGG:00280 KEGG:00310 KEGG:00340 KEGG:00380 KEGG:00410 KEGG:00561 KEGG:00620 KEGG:00631 KEGG:00640 KEGG:00650 KEGG:00903|Aldehyde dehydrogenase (NAD(+)).; K00128|ko00330|Arginine and proline metabolism	PF00171.17|Aldehyde dehydrogenase family	.	0	N
LIN-6	Rv0329c	hypothetical protein	Y	Coenzyme metabolism	GO:0008152|-hydroxyacyl-acp dehydratase subunit|-related protein|1-acylglycerol-3-phosphate o-acyltransferase|1-deoxy-d-xylulose-5-phosphate synthase dxs2|2-hydroxyhepta- -diene- -dioate isomerase|2-keto-4-pentenoate hydratase|3-demethylubiquinone-9 3-methyltransferase|4-hydroxy-2-oxovalerate aldolase|6-o-methylguanine dna methyltransferase|acetyl- acetyltransferase|acetyl- acetyltransferase 4|ac…	.	PF01209.13|ubiE/COQ5 methyltransferase family; PF08241.7|Methyltransferase domain; PF12847.2|Methyltransferase domain; PF13489.1|Methyltransferase domain; PF13649.1|Methyltransferase domain; PF13659.1|Methyltransferase domain	.	0	N
LIN-6	Rv0490	two-component system sensor histidine kinase SenX3	N	Signal transduction mechanisms	GO:0000155|anti-anti-sigma factor|family two-component system sensor histidine kinase|potassium channel sensor histidine kinase|two-component system sensor histidine kinase|two-component system sensor histidine kinase 3; GO:0000160|anti-anti-sigma factor|family two-component system response regulator|family two-component system sensor histidine kinase|integral membrane sensor signal transduction …	EC:2.7.13.3|KEGG:02020 KEGG:02030 KEGG:02031 KEGG:03090|Histidine kinase.	PF00512.20|His Kinase A (phospho-acceptor) domain; PF02518.21|Histidine kinase-, DNA gyrase B-, and HSP90-like ATPase	.	1	N
LIN-6	Rv0549c	toxin VapC3	Y	General function prediction only	.	.	PF01850.16|PIN domain	.	0	N
LIN-6	Rv0585c	integral membrane protein	Y	.	.	.	PF03706.8|Uncharacterised protein family (UPF0104)	TIGR00374|TIGR00374: conserved hypothetical protein	14	N
LIN-6	Rv0909	hypothetical protein	Y	.	.	.	PF14013.1|MT0933-like antitoxin protein	.	0	N
LIN-6	Rv1118c	hypothetical protein	N	.	.	.	.	.	0	N
LIN-6	Rv2299c	chaperone HtpG	N	Posttranslational modification, protein turnover, chaperones	GO:0005524|2-amino-4-hydroxy-6-hydroxymethyldihydropteridine pyrophosphokinase|4-diphosphocytidyl-2-c-methyl-d-erythritol kinase|5-formyltetrahydrofolate cyclo-ligase|6-phosphofructokinase|abc macrolide transporter atp-binding protein|abc transporter atp-binding protein|abc transporter efflux protein|abc transporter membrane protein|abc transporter permease|abc1 family protein|acetate kinase|acet…	K04079|ko05200|Pathways in cancer	PF00183.13|Hsp90 protein; PF02518.21|Histidine kinase-, DNA gyrase B-, and HSP90-like ATPase; PF13589.1|Histidine kinase-, DNA gyrase B-, and HSP90-like ATPase	.	0	N
LIN-Maf	Rv0575c	oxidoreductase	Y	Coenzyme metabolism; Energy production and conversion	GO:0004497|antibiotic biosynthesis monooxygenase|cyclohexanone monooxygenase|cytochrome p450 121 cyp121|cytochrome p450 123 cyp123|cytochrome p450 124 cyp124|cytochrome p450 125 cyp125|cytochrome p450 126 cyp126|cytochrome p450 128 cyp128|cytochrome p450 130 cyp130|cytochrome p450 132 cyp132|cytochrome p450 135a1 cyp135a1|cytochrome p450 135b1 cyp135b1|cytochrome p450 136 cyp136|cytochrome p450 1…	.	PF01494.14|FAD binding domain	.	0	N
LIN-Maf	Rv1101c	membrane protein	Y	General function prediction only	GO:0005886|-dihydroxy-2-naphthoate octaprenyltransferase|abc transporter membrane protein|adenylate cyclase|adenylyl cyclase cya|adhesion component transport abc transporter transmembrane protein|alanine rich lipoprotein|ammonium-transport integral membrane protein amt|anti-sigma factor|antibiotic-transport abc transporter|apa family basic amino acid polyamine antiporter|apolipoprotein n-acyltran…	.	PF01594.11|Domain of unknown function DUF20	.	8	N
LIN-Maf	Rv2072c	precorrin-6Y C(5,15)-methyltransferase CobL	Y	Coenzyme metabolism	GO:0008276|precorrin-6y c( )-methyltransferase|protein; GO:0009236|-cobj fusion protein|cob alamin adenosyltransferase|cob yrinic acid -diamide adenosyltransferase|cobalamin 5 -phosphate synthase|cobalamin biosynthesis protein|cobalamin biosynthesis transmembrane protein|cobalt nickel transporter permease|cobyric acid synthase 1|cobyric acid synthase 2|cobyrinic acid -diamide synthase|ferrochelat…	EC:1.-.-.-|KEGG:00031 KEGG:00860 KEGG:00906 KEGG:04210| Oxidoreductases.; EC:2.1.1.132|KEGG:00860|Precorrin-6Y C(5,15)-methyltransferase (decarboxylating).	PF00590.15|Tetrapyrrole (Corrin/Porphyrin) Methylases; PF12847.2|Methyltransferase domain	TIGR02467|CbiE: precorrin-6y C5,15-methyltransferase (decarboxylating), CbiE subunit; TIGR02469|CbiT: precorrin-6Y C5,15-methyltransferase (decarboxylating), CbiT subunit	0	N
LIN-Maf	Rv3402c	hypothetical protein	Y	Cell envelope biogenesis, outer membrane	GO:0003824|2 -5 rna ligase superfamily protein|acyl carrier protein|acyl- transferase|alanine and leucine rich protein|alpha- glucanbranching enzyme|amidohydrolase|antibiotic-resistance protein|ap-4-a phosphorylase|atp synthase delta chain|beta- -xylanase|bifunctional penicillin-binding protein 1a 1b 1|cell division inhibitor cdi|cobyric acid synthase 2|coenzyme pqq synthesis protein e|conserved …	.	PF01041.12|DegT/DnrJ/EryC1/StrS aminotransferase family	.	0	N
LIN-Maf	Rv3518c	cytochrome P450 monooxygenase 142 Cyp142	Y	Secondary metabolites biosynthesis, transport, and catabolism	GO:0004497|antibiotic biosynthesis monooxygenase|cyclohexanone monooxygenase|cytochrome p450 121 cyp121|cytochrome p450 123 cyp123|cytochrome p450 124 cyp124|cytochrome p450 125 cyp125|cytochrome p450 126 cyp126|cytochrome p450 128 cyp128|cytochrome p450 130 cyp130|cytochrome p450 132 cyp132|cytochrome p450 135a1 cyp135a1|cytochrome p450 135b1 cyp135b1|cytochrome p450 136 cyp136|cytochrome p450 1…	EC:1.14.-.-|KEGG:00053 KEGG:00361 KEGG:00600 KEGG:00628 KEGG:00903 KEGG:00905 KEGG:00906 KEGG:00940| Acting on paired donors, with incorporation or reduction of molecular oxygen.	PF00067.17|Cytochrome P450	.	0	N
LIN-5	Rv0043c	transcriptional regulator GntR-family	N	Transcription	GO:0003700|alternative rna polymerase sigma factor|arginine repressor|family mn-dependent transcriptional regulator|family transcripitonal regulator|family transcriptional regulator|ferric uptake regulation protein|heat shock protein transcriptional repressor|iron-dependent repressor and activator|membrane protein|mycofactocin system transcriptional regulator|n utilization substance protein|nitra…	.	PF00392.16|Bacterial regulatory proteins, gntR family	.	0	N
LIN-5	Rv0080	hypothetical protein	N	.	.	.	PF12900.2|Pyridoxamine 5'-phosphate oxidase	.	0	N
LIN-5	Rv0180c	YhgE/Pip domain-containing protein	N	Function unknown	GO:0016021|-dihydroxy-2-naphthoate octaprenyltransferase|abc transporter atp-binding protein|abc transporter membrane protein|abc transporter permease|adenylate cyclase|adenylyl cyclase cya|adhesion component transport abc transporter transmembrane protein|alanine and arginine and proline rich transmembrane protein|alanine and glycine rich transmembrane protein|alanine and proline rich protein|al…	.	PF12051.3|Protein of unknown function (DUF3533); PF12698.2|ABC-2 family transporter protein	TIGR03061|pip_yhgE_Nterm: YhgE/Pip N-terminal domain	6	N
LIN-5	Rv0289	ESX-3 secretion-associated protein EspG3	N	.	.	.	PF14011.1|EspG family	.	0	N
LIN-5	Rv0341	isoniazid inductible protein IniB	N	.	.	.	.	.	0	N
LIN-5	Rv0368c	hypothetical protein	N	General function prediction only	.	.	PF05762.9|VWA domain containing CoxE-like protein	.	0	N
LIN-5	Rv0461	transmembrane protein	N	.	GO:0016021|-dihydroxy-2-naphthoate octaprenyltransferase|abc transporter atp-binding protein|abc transporter membrane protein|abc transporter permease|adenylate cyclase|adenylyl cyclase cya|adhesion component transport abc transporter transmembrane protein|alanine and arginine and proline rich transmembrane protein|alanine and glycine rich transmembrane protein|alanine and proline rich protein|al…	.	.	.	3	N
LIN-5	Rv0574c	poly-gamma-glutamate synthesis protein (capsule biosynthesis protein)	N	Cell envelope biogenesis, outer membrane	.	.	PF09587.5|Bacterial capsule synthesis protein PGA_cap	.	0	N
LIN-5	Rv0606	transposase	N	DNA replication, recombination, and repair	.	.	PF01385.14|Probable transposase; PF12323.3|Helix-turn-helix domain	.	0	N
LIN-5	Rv0724A	hypothetical protein	N	.	GO:0008168|-related protein|2 -o-methyltransferase|3-demethylubiquinone-9 3-methyltransferase|6-o-methylguanine dna methyltransferase|benzoquinone methyltransferase|dna-damage-inducible protein p|helicase|histidyl-trna synthetase|hypothetical protein [Mycobacterium tuberculosis]|hypothetical protein mb1623|methyltransferase|methyltransferase type 11|o-methyltransferase|o-methyltransferase omt|pho…	.	PF04072.9|Leucine carboxyl methyltransferase	TIGR00027|mthyl_TIGR00027: methyltransferase, TIGR00027 family	0	N
LIN-5	Rv0755c	PPE family protein PPE12	N	.	.	.	PF00823.14|PPE family; PF01469.13|Pentapeptide repeats (8 copies)	.	0	N
LIN-5	Rv0771	4-carboxymuconolactone decarboxylase	N	Function unknown	GO:0047575|4-carboxymuconolactone decarboxylase	EC:4.1.1.44|KEGG:00362|4-carboxymuconolactone decarboxylase.	PF02627.15|Carboxymuconolactone decarboxylase family	.	0	N
LIN-5	Rv0846c	oxidoreductase	N	Secondary metabolites biosynthesis, transport, and catabolism	GO:0005507|carbon-monoxide dehydrogenase large subunit|copper-sensing transcriptional repressor|cytochrome c oxidase polypeptide i|oxidoreductase|periplasmic superoxide dismutase|transmembrane cytochrome c oxidase subunit ii; GO:0016491|-diketo-d-gluconate reductase a|-hydroxyacyl-acp dehydratase subunit|-like steroid dehydrogenase|-methylenetetrahydromethanopterin reductase|3-beta-hydroxysteroid…	EC:1.-.-.-|KEGG:00031 KEGG:00860 KEGG:00906 KEGG:04210| Oxidoreductases.	PF00394.17|Multicopper oxidase; PF07731.9|Multicopper oxidase; PF07732.10|Multicopper oxidase	.	0	N
LIN-5	Rv0885	hypothetical protein	N	.	GO:0005886|-dihydroxy-2-naphthoate octaprenyltransferase|abc transporter membrane protein|adenylate cyclase|adenylyl cyclase cya|adhesion component transport abc transporter transmembrane protein|alanine rich lipoprotein|ammonium-transport integral membrane protein amt|anti-sigma factor|antibiotic-transport abc transporter|apa family basic amino acid polyamine antiporter|apolipoprotein n-acyltran…	.	PF11583.3|P-aminobenzoate N-oxygenase AurF	.	0	N
LIN-5	Rv1090	cellulase CelA2b	N	.	GO:0000272|cellulase 2b; GO:0008810|cellulase 1|cellulase 2a|cellulase 2b	EC:3.2.1.4|KEGG:00500|Cellulase.	PF01670.11|Glycosyl hydrolase family 12	.	0	N
LIN-5	Rv1179c	hypothetical protein	N	DNA replication, recombination, and repair; Transcription	GO:0003677|3-methyladenine dna glycosylase mpg|5 -3 exonuclease|alanine and arginine rich protein|antitoxin|antitoxin 13|antitoxin 19|antitoxin 20|antitoxin 37|antitoxin 44|antitoxin 48|antitoxin 6|antitoxin 7|atp-dependent clp protease atp-binding subunit|atp-dependent dna helicase|atp-dependent dna helicase ii 1|atp-dependent dna helicase ii 2|bifunctional regulatory protein and dna repair enzy…	.	PF00271.26|Helicase conserved C-terminal domain; PF04851.10|Type III restriction enzyme, res subunit	.	0	N
LIN-5	Rv1333	hydrolase	N	Amino acid transport and metabolism; Secondary metabolites biosynthesis, transport, and catabolism	GO:0005886|-dihydroxy-2-naphthoate octaprenyltransferase|abc transporter membrane protein|adenylate cyclase|adenylyl cyclase cya|adhesion component transport abc transporter transmembrane protein|alanine rich lipoprotein|ammonium-transport integral membrane protein amt|anti-sigma factor|antibiotic-transport abc transporter|apa family basic amino acid polyamine antiporter|apolipoprotein n-acyltran…	EC:3.-.-.-|KEGG:00563 KEGG:04210| Hydrolases.	PF03576.9|Peptidase family S58	.	0	N
LIN-5	Rv1334	hydrolase	N	General function prediction only	.	.	PF01398.16|JAB1/Mov34/MPN/PAD-1 ubiquitin protease; PF14464.1|Prokaryotic homologs of the JAB domain	.	0	N
LIN-5	Rv1335	sulfur carrier protein CysO	N	.	GO:0006790|- fusion protein|molybdenum cofactor biosynthesis protein d1 1|molybdenum cofactor biosynthesis protein d2 2|molybdenum cofactor biosynthesis protein e1 1|sulfur carrier protein|thiamine biosynthesis protein	.	PF02597.15|ThiS family	.	0	N
LIN-5	Rv1434	hypothetical protein	N	.	.	.	.	.	0	N
LIN-5	Rv1501	hypothetical protein	N	Secondary metabolites biosynthesis, transport, and catabolism	.	.	PF05721.8|Phytanoyl-CoA dioxygenase (PhyH)	.	0	N
LIN-5	Rv1523	methyltransferase	N	Cell envelope biogenesis, outer membrane; Coenzyme metabolism; General function prediction only; Secondary metabolites biosynthesis, transport, and catabolism	GO:0008152|-hydroxyacyl-acp dehydratase subunit|-related protein|1-acylglycerol-3-phosphate o-acyltransferase|1-deoxy-d-xylulose-5-phosphate synthase dxs2|2-hydroxyhepta- -diene- -dioate isomerase|2-keto-4-pentenoate hydratase|3-demethylubiquinone-9 3-methyltransferase|4-hydroxy-2-oxovalerate aldolase|6-o-methylguanine dna methyltransferase|acetyl- acetyltransferase|acetyl- acetyltransferase 4|ac…	EC:2.1.1.-|KEGG:00130 KEGG:00150 KEGG:00340 KEGG:00350 KEGG:00380 KEGG:00440 KEGG:00450 KEGG:00626 KEGG:00906 KEGG:03090| Methyltransferases.; K00599|ko00350|Tyrosine metabolism	PF01209.13|ubiE/COQ5 methyltransferase family; PF03141.11|Putative S-adenosyl-L-methionine-dependent methyltransferase; PF05175.9|Methyltransferase small domain; PF08241.7|Methyltransferase domain; PF08242.7|Methyltransferase domain; PF12847.2|Methyltransferase domain; PF13489.1|Methyltransferase domain; PF13649.1|Methyltransferase domain; PF13659.1|Methyltransferase domain; PF13847.1|Methyltrans…	.	0	N
LIN-5	Rv1979c	permease	N	Amino acid transport and metabolism	GO:0005886|-dihydroxy-2-naphthoate octaprenyltransferase|abc transporter membrane protein|adenylate cyclase|adenylyl cyclase cya|adhesion component transport abc transporter transmembrane protein|alanine rich lipoprotein|ammonium-transport integral membrane protein amt|anti-sigma factor|antibiotic-transport abc transporter|apa family basic amino acid polyamine antiporter|apolipoprotein n-acyltran…	.	PF00324.16|Amino acid permease; PF13520.1|Amino acid permease	.	12	N
LIN-5	Rv1993c	hypothetical protein	N	.	.	.	PF07371.7|Protein of unknown function (DUF1490)	.	0	N
LIN-5	Rv1994c	ArsR family transcriptional regulator CmtR	N	Transcription	GO:0003700|alternative rna polymerase sigma factor|arginine repressor|family mn-dependent transcriptional regulator|family transcripitonal regulator|family transcriptional regulator|ferric uptake regulation protein|heat shock protein transcriptional repressor|iron-dependent repressor and activator|membrane protein|mycofactocin system transcriptional regulator|n utilization substance protein|nitra…	.	PF01022.15|Bacterial regulatory protein, arsR family; PF12840.2|Helix-turn-helix domain	.	0	N
LIN-5	Rv1996	universal stress protein	N	.	GO:0006950|acylphosphatase|atpase|chaperone|chaperone 2|chaperonin|chaperonin 2 2|endopeptidase atp binding protein chain b|heat shock protein|heat shock protein hsp|heat shock protein transcriptional repressor|iron-regulated universal stress protein family protein|mycobacterial persistence regulator mrpa|osmc-like family protein|periplasmic phosphate-binding lipoprotein 3|potassium channel senso…	.	PF00582.21|Universal stress protein family	.	0	N
LIN-5	Rv2132	hypothetical protein	N	.	GO:0003677|3-methyladenine dna glycosylase mpg|5 -3 exonuclease|alanine and arginine rich protein|antitoxin|antitoxin 13|antitoxin 19|antitoxin 20|antitoxin 37|antitoxin 44|antitoxin 48|antitoxin 6|antitoxin 7|atp-dependent clp protease atp-binding subunit|atp-dependent dna helicase|atp-dependent dna helicase ii 1|atp-dependent dna helicase ii 2|bifunctional regulatory protein and dna repair enzy…	.	PF01402.16|Ribbon-helix-helix protein, copG family	.	0	N
LIN-5	Rv2258c	transcriptional regulator	N	Cell envelope biogenesis, outer membrane; Coenzyme metabolism	GO:0008152|-hydroxyacyl-acp dehydratase subunit|-related protein|1-acylglycerol-3-phosphate o-acyltransferase|1-deoxy-d-xylulose-5-phosphate synthase dxs2|2-hydroxyhepta- -diene- -dioate isomerase|2-keto-4-pentenoate hydratase|3-demethylubiquinone-9 3-methyltransferase|4-hydroxy-2-oxovalerate aldolase|6-o-methylguanine dna methyltransferase|acetyl- acetyltransferase|acetyl- acetyltransferase 4|ac…	.	PF00891.13|O-methyltransferase; PF01135.14|Protein-L-isoaspartate(D-aspartate) O-methyltransferase (PCMT); PF01209.13|ubiE/COQ5 methyltransferase family; PF02353.15|Mycolic acid cyclopropane synthetase; PF05175.9|Methyltransferase small domain; PF06325.8|Ribosomal protein L11 methyltransferase (PrmA); PF08241.7|Methyltransferase domain; PF08242.7|Methyltransferase domain; PF12847.2|Methyltransfer…	.	0	N
LIN-5	Rv2478c	single-strand DNA-binding protein	N	DNA replication, recombination, and repair	GO:0003697|dna replication and repair protein|protein|single-strand dna-binding protein|single-strand dna-binding protein ssb; GO:0006260|atp-dependent dna helicase ii 2|atp-dependent dna ligase|chaperone 1|chaperone 2|dna ligase|dna polymerase epsilon subunit|dna polymerase i|dna polymerase iii|dna polymerase iii alpha subunit 1|dna polymerase iii alpha subunit 2|dna polymerase iii delta subunit…	K03111|ko03440|Homologous recombination	PF00436.20|Single-strand binding protein family	.	0	N
LIN-5	Rv2529	hypothetical protein	N	.	GO:0003677|3-methyladenine dna glycosylase mpg|5 -3 exonuclease|alanine and arginine rich protein|antitoxin|antitoxin 13|antitoxin 19|antitoxin 20|antitoxin 37|antitoxin 44|antitoxin 48|antitoxin 6|antitoxin 7|atp-dependent clp protease atp-binding subunit|atp-dependent dna helicase|atp-dependent dna helicase ii 1|atp-dependent dna helicase ii 2|bifunctional regulatory protein and dna repair enzy…	.	PF02732.10|ERCC4 domain; PF11774.3|Lsr2	.	0	N
LIN-5	Rv2575	glycine rich membrane protein	N	General function prediction only	GO:0016021|-dihydroxy-2-naphthoate octaprenyltransferase|abc transporter atp-binding protein|abc transporter membrane protein|abc transporter permease|adenylate cyclase|adenylyl cyclase cya|adhesion component transport abc transporter transmembrane protein|alanine and arginine and proline rich transmembrane protein|alanine and glycine rich transmembrane protein|alanine and proline rich protein|al…	.	PF04228.8|Putative neutral zinc metallopeptidase	.	1	N
LIN-5	Rv2624c	universal stress protein	N	.	GO:0006950|acylphosphatase|atpase|chaperone|chaperone 2|chaperonin|chaperonin 2 2|endopeptidase atp binding protein chain b|heat shock protein|heat shock protein hsp|heat shock protein transcriptional repressor|iron-regulated universal stress protein family protein|mycobacterial persistence regulator mrpa|osmc-like family protein|periplasmic phosphate-binding lipoprotein 3|potassium channel senso…	.	PF00582.21|Universal stress protein family	.	0	N
LIN-5	Rv2690c	integral membrane protein	N	.	.	.	PF13520.1|Amino acid permease	.	11	N
LIN-5	Rv2766c	oxidoreductase	N	Acyl-carrier protein; General function prediction only; Secondary metabolites biosynthesis, transport, and catabolism	GO:0004316|3-oxoacyl-|oxidoreductase|sdr family oxidoreductase; GO:0005488|3-alpha-(or 20-beta)-hydroxysteroid dehydrogenase 3|3-beta-hydroxysteroid dehydrogenase|3-hydroxyacyl- dehydrogenase 3-hydroxy-2-methylbutyryl- dehydrogenase|3-oxoacyl-|7-alpha-hydroxysteroid dehydrogenase|adenosylhomocysteinase|alanine and leucine rich protein|alanine rich protein|alpha- -glucosyltransferase|aspartate 1-d…	EC:1.1.1.100|KEGG:00061|3-oxoacyl-[acyl-carrier-protein] reductase.	PF00106.20|short chain dehydrogenase; PF08659.5|KR domain; PF13561.1|Enoyl-(Acyl carrier protein) reductase	.	0	N
LIN-5	Rv2768c	PPE family protein PPE43	N	Cell motility and secretion	.	.	PF00823.14|PPE family; PF12484.3|Polymorphic PE/PPE proteins C terminal	.	0	N
LIN-5	Rv2923c	hypothetical protein	N	Posttranslational modification, protein turnover, chaperones	GO:0006950|acylphosphatase|atpase|chaperone|chaperone 2|chaperonin|chaperonin 2 2|endopeptidase atp binding protein chain b|heat shock protein|heat shock protein hsp|heat shock protein transcriptional repressor|iron-regulated universal stress protein family protein|mycobacterial persistence regulator mrpa|osmc-like family protein|periplasmic phosphate-binding lipoprotein 3|potassium channel senso…	.	PF00708.13|Acylphosphatase; PF02566.14|OsmC-like protein	.	0	N
LIN-5	Rv3111	molybdenum cofactor biosynthesis protein C1 MoaC1	N	Coenzyme metabolism	GO:0006777|- fusion protein|cina-like protein|molybdenum cofactor biosynthesis protein a1 1|molybdenum cofactor biosynthesis protein a2 2|molybdenum cofactor biosynthesis protein c1 1|molybdenum cofactor biosynthesis protein c2 2|molybdenum cofactor biosynthesis protein c3 3|molybdenum cofactor biosynthesis protein d1 1|molybdenum cofactor biosynthesis protein e1 1|molybdenum cofactor biosynthesi…	.	PF01967.16|MoaC family	TIGR00581|moaC: molybdenum cofactor biosynthesis protein C	0	N
LIN-5	Rv3195	hypothetical protein	N	Function unknown	.	.	PF10103.4|Uncharacterised conserved protein (DUF2342)	TIGR03624|TIGR03624: putative hydrolase	0	N
LIN-5	Rv3416	transcriptional regulator WhiB-like WhiB3	N	.	.	.	PF02467.11|Transcription factor WhiB	.	0	N
LIN-5	Rv3451	cutinase Cut3	N	.	GO:0005576|6-o-acylglucoside esterase glucoside 6-o-acyltransferase|alanine and proline rich secreted protein apa|antigen 6|antigen cfp2|cell division z-ring complex ib|cutinase cfp21|cutinase cut2|cutinase cut3|cutinase cut4|diacylglycerol kinase|early secretory antigenic target|enolase eno|esat-6-like protein|esuscitation-promoting factor|heat shock protein|immunogenic protein mpt64|immunogenic…	EC:3.1.1.-|KEGG:00534 KEGG:00540 KEGG:00623 KEGG:00650 KEGG:00960 KEGG:01030| Carboxylic ester hydrolases.; EC:3.1.1.74|None|Cutinase.	PF01083.17|Cutinase	.	1	N
LIN-5	Rv3532	PPE family protein PPE61	N	Cell motility and secretion	.	.	PF00823.14|PPE family; PF12484.3|Polymorphic PE/PPE proteins C terminal	.	0	N
LIN-5	Rv3579c	RNA methyltransferase	N	Translation, ribosomal structure and biogenesis	GO:0003723|2 -o-methyltransferase|23s rrna methyltransferase|30s ribosomal protein s1|5 -methylthioadenosine phosphorylase pnp|cell division protein|cold shock -box protein a|family protein 1|family pseudouridine synthase|glutamate 5-kinase|gtp-binding protein era|methyltransferase|n utilization substance protein|poly polymerase|polyribonucleotide nucleotidyltransferase|protein fmu|pseudouridine …	EC:2.1.1.185|None|23S rRNA (guanine(2251)-2'-O)-methyltransferase.	PF00588.14|SpoU rRNA Methylase family; PF08032.7|RNA 2'-O ribose methyltransferase substrate binding	TIGR00186|rRNA_methyl_3: RNA methyltransferase, TrmH family, group 3	0	N
LIN-5	Rv3727	oxidoreductase	N	Function unknown	GO:0016491|-diketo-d-gluconate reductase a|-hydroxyacyl-acp dehydratase subunit|-like steroid dehydrogenase|-methylenetetrahydromethanopterin reductase|3-beta-hydroxysteroid dehydrogenase|3-hydroxyacyl- dehydrogenase 3-hydroxy-2-methylbutyryl- dehydrogenase|3-hydroxyacyl-thioester dehydratase|3-hydroxyl-thioester dehydratase|3-ketosteroid-9-alpha-hydroxylase oxygenase component|3-ketosteroid-9-al…	EC:1.-.-.-|KEGG:00031 KEGG:00860 KEGG:00906 KEGG:04210| Oxidoreductases.	PF00890.19|FAD binding domain; PF01266.19|FAD dependent oxidoreductase; PF01494.14|FAD binding domain; PF01593.19|Flavin containing amine oxidoreductase; PF01946.12|Thi4 family; PF13450.1|NAD(P)-binding Rossmann-like domain	.	1	N
