# Supplementary material for: Whole Genome Sequencing of Mycobacterium africanum Strains from Mali Provides Insights into the Mechanisms of Geographic Restriction
Source: PLoS Negl Trop Dis. 2016 Jan 11;10(1):e0004332. doi: 10.1371/journal.pntd.0004332 (PMC4713829; doi:10.1371/journal.pntd.0004332)
Supplement: S6 Table — A) Comparison of pseudogenes identified differently by our study to those identified by Bentley et al [19]. This table compares lineage 4, lineage 6 or M. africanum-specific pseudogenes identified in our study to pseudogenes identified by Bentley et al. as belonging to lineage 4, lineage 6, lineage 6 and animal strains, or lineages 5–6 and animal strains. A “0” indicates that the gene is not a pseudogene in that strain, while “1” indicates that it is, and “2” indicates an ambiguous call. Genes with a light blue background were identified in this study and not by Bentley et al., while genes with a light green background were identified by Bentley et al., but not by this study, and genes with a purple background were identified by both studies. B) Table summarizing the differences between our study and Bentley et al. [19]. (XLSX) [file pntd.0004332.s008.xlsx]

## Sheet: A
gene	strain_name	lineage	Rv0223c	Rv0329c	Rv0549c	Rv0585c	Rv0909	Rv0575c	Rv1101c	Rv2072c	Rv3402c	Rv3518c		Rv0490	Rv1118c	Rv2299c		Rv2084	Rv2160A	Rv2160cRv0186	Rv0221	Rv0257	Rv0267	Rv0336	Rv0386	Rv0515	Rv1264	Rv1297	Rv1661	Rv1937	Rv1964	Rv1965	Rv1966	Rv1967	Rv1968	Rv1969	Rv1970	Rv1971	Rv1972	Rv1973	Rv1974	Rv1975	Rv1976Rv1977	Rv2818c	Rv3623	Rv0698	Rv0785	Rv1522c	Rv1742
annotation			aldehyde dehydrogenase (NAD+)	hypothetical protein	toxin VapC3	integral membrane protein	hypothetical protein	oxidoreductase	membrane protein	precorrin-6Y C(5,15)-methyltransferase CobL	hypothetical protein	cytochrome P450 monooxygenase 142 Cyp142		two-component system sensor histidine kinase SenX3	hypothetical protein	chaperone HtpG		hypothetical protein	hypothetical protein	beta-glucosidase BglS	diacylglycerol acyltransferase	hypothetical protein	integral membrane nitrite extrusion protein NarU	13E12 repeat family protein	transcriptional regulator LuxR/UhpA-family	13E12 repeat family protein	adenylate cyclase	transcription termination factor Rho	polyketide synthase Pks7	oxidoreductase	ABC transporter permease YrbE3A	ABC transporter permease YrbE3B	MCE-family protein Mce3A	MCE-family protein Mce3B	MCE-family protein Mce3C	MCE-family protein Mce3D	MCE-family lipoprotein LprM	MCE-family protein Mce3F	MCE-associated membrane protein	MCE-associated membrane protein	membrane protein	hypothetical protein	hypothetical protein	CRISPR type III-a/mtube-associated protein csm6	lipoprotein LpqG	hypothetical protein	KsdD-like steroid dehydrogenase	transmembrane transporter MmpL12	hypothetical protein
G41843	MAL010134	LIN-1	0	0	0	0	0	0	0	0	0	0		0	0	0		1	1	0	1	1	0	0	0	0	0	0	0	0	0	0	0	0	0	0	0	0	0	0	0	0	1	0	0	1	0	0	0
G47339	TKK_03_0029	LIN-1	0	0	0	0	0	0	0	0	0	0		0	0	0		1	1	0	1	1	0	0	0	0	0	0	0	0	0	0	0	0	0	0	0	0	0	0	0	0	1	0	0	1	0	0	0
G47353	TKK_04_0003	LIN-1	0	0	0	0	0	0	0	0	0	0		0	0	0		1	1	0	1	1	0	0	0	0	0	0	0	0	0	0	0	0	0	0	0	0	0	0	0	0	1	0	0	1	0	0	0
G47367	TKK_04_0005	LIN-1	0	0	0	0	0	0	0	0	0	0		0	0	0		1	1	0	1	1	0	0	0	0	0	0	0	0	0	0	0	0	0	0	0	0	0	0	0	0	1	0	0	1	0	0	0
G47371	TKK_04_0020	LIN-1	0	0	0	0	0	0	0	0	0	0		0	0	0		1	1	0	1	1	0	0	0	0	0	0	0	0	0	0	0	0	0	0	0	0	0	0	0	0	1	0	0	1	0	0	0
G58114	TKK_04_0080	LIN-1	0	0	0	0	0	0	0	0	0	0		0	0	0		1	1	0	1	1	0	0	0	0	0	0	0	0	0	0	0	0	0	0	0	0	0	0	0	0	1	0	0	1	0	0	0
G58207	TKK_04_0085	LIN-1	0	0	0	0	0	0	0	0	0	0		0	0	0		1	1	0	1	1	0	0	0	0	0	0	0	0	0	0	0	0	0	0	0	0	0	0	0	0	1	0	0	1	0	0	0
G58120	TKK_04_0120	LIN-1	0	0	0	0	0	0	0	0	0	0		0	0	0		1	1	0	1	1	0	0	0	0	0	0	0	0	0	0	0	0	0	0	0	0	0	0	0	0	1	0	0	1	0	0	0
G27610	TKK-01-0070	LIN-1	0	0	0	0	0	0	0	0	0	0		0	0	0		1	1	0	1	1	0	0	0	0	0	0	0	0	0	0	0	0	0	0	0	0	0	0	0	0	1	0	0	1	0	0	0
G27642	TKK-01-0080	LIN-1	0	0	0	0	0	0	0	0	0	0		0	0	0		1	1	0	1	1	0	0	0	0	0	0	0	0	0	0	1	0	0	0	0	0	0	0	0	0	1	1	0	1	0	0	0
G53752	MAL010119	LIN-2	0	0	0	0	0	0	0	0	0	0		0	0	0		1	1	0	0	0	0	0	0	0	0	0	0	0	0	0	0	0	1	0	0	0	0	0	0	0	0	1	0	0	0	0	0
G53756	MAL020165	LIN-2	0	0	0	0	0	0	0	0	0	0		0	0	0		1	1	0	0	0	0	0	0	0	0	0	0	0	0	0	0	0	0	0	0	0	0	0	0	0	0	1	0	0	0	0	0
G31874	TKK_02_0010	LIN-2	0	0	0	0	0	0	0	0	0	0		0	0	0		1	1	0	0	0	0	0	0	0	0	0	0	0	0	0	0	0	0	0	0	0	0	0	0	0	0	1	0	0	0	0	0
G32043	TKK_02_0055	LIN-2	0	0	0	0	0	0	0	0	0	0		0	0	0		1	1	0	0	0	0	1	0	1	0	0	0	0	0	0	0	0	0	0	0	0	0	0	0	0	0	1	0	1	0	0	0
G47341	TKK_03_0031	LIN-2	0	0	0	0	0	0	0	0	0	0		0	0	0		1	1	0	0	0	0	0	0	0	0	0	0	0	0	0	0	0	0	0	0	0	0	0	0	0	0	1	0	0	0	0	0
G58039	TKK_03_0039	LIN-2	0	0	0	0	0	0	0	0	0	0		0	0	0		1	1	0	0	0	0	0	0	0	0	0	0	0	0	0	0	0	0	0	0	0	0	0	0	0	0	1	0	0	0	0	0
G58040	TKK_03_0040	LIN-2	0	0	0	0	0	0	0	0	0	0		0	0	0		1	1	0	0	0	0	0	0	0	0	0	0	0	0	0	0	0	0	0	0	0	0	0	0	0	0	1	0	0	0	0	0
G58045	TKK_03_0058	LIN-2	0	0	0	0	0	0	0	0	0	0		0	0	0		1	1	0	0	0	0	0	0	0	0	0	0	0	0	0	0	0	0	0	0	0	0	0	0	0	0	1	1	0	0	0	0
G58052	TKK_03_0072	LIN-2	0	0	0	0	0	0	0	0	0	0		0	0	0		1	1	0	0	0	0	0	0	0	0	0	0	0	0	0	0	0	0	0	0	0	0	0	0	0	0	1	0	0	0	0	0
G58086	TKK_03_0118	LIN-2	0	0	0	0	0	0	0	0	0	0		0	0	0		1	1	0	0	0	0	0	0	0	0	0	0	0	0	0	0	0	0	0	0	0	0	0	0	0	0	1	0	0	0	0	0
G47351	TKK_04_0001	LIN-2	0	1	0	0	0	0	0	0	0	0		0	0	0		1	1	0	0	0	0	0	0	0	0	0	0	0	0	0	0	0	0	0	0	0	0	0	0	0	0	1	0	0	0	0	0
G58097	TKK_04_0054	LIN-2	0	0	0	0	0	0	0	0	0	0		0	0	0		1	1	0	0	0	1	0	0	0	0	0	0	0	0	0	0	0	0	0	0	0	0	0	0	0	1	1	0	0	0	0	0
G58119	TKK_04_0086	LIN-2	0	0	0	0	0	0	0	0	0	0		0	0	0		1	1	0	0	0	0	0	0	0	0	0	0	0	0	0	0	0	0	0	0	0	0	0	0	0	0	1	0	0	0	0	0
G58138	TKK_04_0149	LIN-2	0	0	0	0	0	0	0	0	0	0		0	0	0		1	1	0	0	0	0	0	0	0	0	0	0	0	0	0	0	0	0	0	0	0	0	0	0	0	0	1	0	0	0	0	0
SRR671719		LIN-2	0	0	0	0	0	0	0	0	0	0		0	0	0		1	1	0	0	0	0	0	0	0	0	0	0	0	0	0	0	0	0	0	0	0	0	0	0	0	0	1	0	0	0	0	0
SRR671720		LIN-2	0	0	0	0	0	0	0	0	0	0		0	0	0		1	1	0	0	0	0	0	0	0	0	0	0	0	0	0	0	0	0	0	0	0	0	0	0	0	0	1	0	0	0	0	0
SRR671721		LIN-2	0	0	0	0	0	0	0	0	0	0		0	0	0		1	1	0	0	0	0	0	0	0	0	0	0	0	0	0	0	0	0	0	0	0	0	0	0	0	0	1	0	0	0	0	0
SRR671722		LIN-2	0	0	0	0	0	0	0	0	0	0		0	0	0		1	1	0	0	0	0	0	0	0	0	0	0	0	0	0	0	0	0	0	0	0	0	0	0	0	0	1	0	0	0	0	0
SRR671723		LIN-2	0	0	0	0	0	0	0	0	0	0		0	0	0		1	1	0	0	0	0	0	0	0	0	0	0	0	0	0	0	0	0	0	0	0	0	0	0	0	0	1	0	0	0	0	0
SRR671724		LIN-2	0	0	0	0	0	0	0	0	0	0		0	0	0		1	1	0	0	0	0	0	0	0	0	0	0	0	0	0	0	0	0	0	0	0	0	0	0	0	0	1	0	0	0	0	0
SRR671726		LIN-2	0	0	0	0	0	0	0	0	0	0		0	0	0		1	1	0	0	0	1	0	0	0	0	0	0	0	0	0	0	0	0	0	0	0	0	0	0	0	0	1	0	0	0	1	0
SRR671727		LIN-2	0	0	0	0	0	0	0	0	0	0		0	0	0		1	1	0	0	0	0	1	1	1	0	0	0	0	0	0	0	0	0	0	0	0	0	0	0	0	0	1	0	0	0	0	0
SRR671728		LIN-2	0	0	0	0	0	0	0	0	0	0		0	0	0		1	1	0	0	0	0	0	0	1	0	0	0	0	0	0	0	0	0	0	0	0	0	0	0	0	0	1	0	0	0	0	0
SRR671729		LIN-2	0	0	0	0	0	0	0	0	0	0		0	0	0		1	1	0	0	0	0	1	0	0	0	1	0	0	0	0	0	0	0	0	0	0	0	0	0	0	0	1	0	0	0	0	0
SRR671730		LIN-2	0	0	0	0	0	0	0	0	0	0		0	0	0		1	1	0	0	0	0	0	0	1	0	0	1	0	0	0	0	0	0	0	0	0	0	0	0	0	0	1	0	0	0	0	0
SRR671731		LIN-2	0	0	0	0	0	0	0	0	0	0		0	0	0		1	1	0	0	0	0	0	0	1	0	0	0	0	0	0	0	0	0	0	0	0	0	0	0	0	0	1	0	0	0	0	0
SRR671732		LIN-2	0	0	0	0	0	0	0	0	0	0		0	0	0		1	1	0	0	0	0	1	0	0	0	0	0	0	0	0	0	0	0	0	0	0	0	0	0	0	0	1	0	0	0	0	0
SRR671733		LIN-2	0	0	0	0	0	0	0	0	0	0		0	0	0		1	1	0	0	0	0	0	0	1	0	0	0	0	0	0	0	0	0	0	0	0	0	0	0	0	0	1	0	0	0	0	0
SRR671734		LIN-2	0	0	0	0	0	0	0	0	0	0		0	0	0		1	1	0	0	0	1	0	0	1	0	0	0	0	0	0	0	0	0	0	0	0	0	0	0	0	0	1	0	0	0	0	0
SRR671735		LIN-2	0	0	0	0	0	0	0	0	0	0		0	0	0		1	1	0	0	0	0	0	0	1	0	0	0	0	0	0	0	0	0	0	0	0	0	0	0	0	0	1	0	0	0	0	0
SRR671736		LIN-2	0	0	0	0	0	0	0	0	0	0		0	0	0		1	1	0	0	0	0	0	0	0	0	0	0	0	0	0	0	0	0	0	0	0	0	0	0	1	0	1	0	0	0	0	0
SRR671737		LIN-2	0	0	0	0	0	0	0	0	0	0		0	0	0		1	1	0	0	0	0	0	1	0	0	0	0	0	0	0	0	0	0	0	0	0	0	0	0	0	0	1	0	0	0	0	0
SRR671738		LIN-2	0	0	0	0	0	0	0	0	0	0		0	0	0		1	1	0	0	0	0	1	1	1	0	0	0	0	0	0	0	0	0	0	0	0	0	0	0	0	0	1	0	0	0	0	0
SRR671739		LIN-2	0	0	0	0	0	0	0	0	0	0		0	0	0		1	1	0	0	0	0	0	0	0	0	0	0	0	0	0	0	0	0	0	0	0	0	0	0	1	0	1	0	0	0	0	0
SRR671742		LIN-2	0	0	0	0	0	0	0	0	0	0		0	0	0		1	1	0	0	0	0	0	0	1	0	1	0	0	0	0	1	0	0	0	0	0	0	0	0	0	0	1	0	0	0	0	0
SRR671743		LIN-2	0	0	0	0	0	0	0	0	0	0		0	0	0		1	1	0	0	0	1	1	0	1	0	0	0	1	0	0	0	0	0	0	0	0	0	0	0	0	0	1	0	0	0	0	0
SRR671744		LIN-2	0	0	0	0	0	0	0	0	0	0		0	0	0		1	1	0	0	0	0	1	0	1	0	0	0	0	0	0	0	0	0	0	0	0	0	0	0	0	0	1	0	0	0	0	0
SRR671745		LIN-2	0	0	0	0	0	0	0	0	0	0		0	0	0		1	1	0	0	0	0	1	0	0	0	0	0	0	0	0	0	0	0	0	0	0	0	0	0	0	0	1	0	0	0	0	0
SRR671746		LIN-2	0	0	0	0	0	0	0	0	0	0		0	0	0		1	1	0	0	0	0	1	0	0	0	0	0	0	0	0	0	0	0	0	0	0	0	0	0	0	0	1	0	0	0	0	0
SRR671747		LIN-2	0	0	0	0	0	0	0	0	0	0		0	0	0		1	1	0	0	0	0	1	0	0	0	0	0	0	0	0	0	0	0	0	0	0	0	0	0	0	0	1	0	0	0	0	0
SRR671748		LIN-2	0	0	0	0	0	0	0	0	0	0		0	0	0		1	1	0	0	0	0	0	0	0	0	0	0	0	0	0	0	0	0	0	0	0	0	0	0	0	0	1	0	0	0	0	0
SRR671752		LIN-2	0	0	0	0	0	0	0	0	0	0		0	0	0		1	1	0	0	0	0	0	0	0	0	0	0	0	0	0	0	0	0	0	0	0	0	0	0	1	0	1	0	0	0	0	0
SRR671753		LIN-2	0	0	0	0	0	0	0	0	0	0		0	0	0		1	1	0	0	0	0	0	0	0	0	0	0	0	0	0	0	0	0	0	0	0	0	0	0	0	0	1	0	0	0	0	0
SRR671754		LIN-2	0	0	0	0	0	0	0	0	0	0		0	0	0		1	1	0	0	0	1	0	0	0	0	1	0	0	0	0	0	0	0	0	0	0	0	0	0	0	0	1	0	0	0	0	0
SRR671755		LIN-2	0	0	0	0	0	0	0	0	0	0		0	0	0		1	1	0	0	0	0	0	0	0	0	0	0	0	0	0	0	0	0	0	0	0	0	0	0	0	0	1	0	0	0	0	0
SRR671756		LIN-2	0	0	0	0	0	0	0	0	0	0		0	0	0		1	1	0	0	0	0	0	0	0	0	1	0	0	0	0	0	0	0	0	0	0	0	0	0	1	0	1	0	0	0	0	0
SRR671758		LIN-2	0	0	0	0	0	0	0	0	0	0		0	0	0		1	1	0	0	0	0	0	0	0	0	0	0	0	0	0	0	0	1	0	0	0	0	0	0	0	0	1	0	0	0	0	0
SRR671759		LIN-2	0	0	0	0	0	0	0	0	0	0		0	0	0		1	1	0	0	0	0	0	0	0	0	0	0	0	0	0	0	0	0	0	0	0	0	0	0	0	0	1	0	0	0	0	0
SRR671761		LIN-2	0	0	0	0	0	0	0	0	0	0		0	0	0		1	1	0	0	0	0	0	0	0	0	0	0	0	0	0	0	0	0	0	0	0	0	0	0	0	0	1	0	0	0	0	0
SRR671765		LIN-2	1	0	0	0	0	0	0	0	0	0		0	0	0		1	1	0	0	0	0	0	0	0	0	0	0	0	0	0	0	0	0	0	0	0	0	0	0	0	0	1	0	0	0	0	0
SRR671770		LIN-2	0	0	0	0	0	0	0	0	0	0		0	0	0		1	1	0	0	0	1	0	0	0	0	1	0	0	0	0	0	0	0	0	0	0	0	0	0	0	0	1	0	0	0	0	0
SRR671771		LIN-2	0	0	0	0	0	0	0	0	0	0		0	0	0		1	1	0	0	0	0	0	0	0	0	0	0	0	0	0	0	0	0	0	0	0	0	0	0	0	0	1	0	0	0	0	0
SRR671781		LIN-2	0	0	0	0	0	0	0	0	0	0		0	0	0		1	1	0	0	0	0	0	0	0	0	0	0	0	0	0	0	0	0	0	0	0	0	0	0	0	0	1	0	0	0	0	0
SRR671783		LIN-2	0	0	0	0	0	0	0	0	0	0		0	0	0		1	1	0	0	0	0	0	0	0	0	0	1	0	0	0	0	0	0	0	0	0	0	0	0	0	0	1	0	1	0	0	0
SRR671784		LIN-2	0	0	0	0	0	0	0	0	0	0		0	0	0		1	1	0	0	0	0	0	0	0	0	0	0	0	0	0	0	0	0	0	0	0	0	0	0	0	0	1	0	0	0	0	0
SRR671785		LIN-2	0	0	0	0	0	0	0	0	0	0		0	0	0		1	1	0	0	0	0	0	0	0	0	0	0	0	0	0	0	0	0	0	0	0	0	0	0	0	0	1	0	0	0	0	0
SRR671786		LIN-2	0	0	0	0	0	0	0	0	0	0		0	0	0		1	1	0	0	0	0	0	0	0	1	0	0	0	0	0	0	0	0	0	0	0	0	0	0	0	0	1	0	0	0	0	0
SRR671787		LIN-2	0	0	0	0	0	0	0	0	0	0		0	0	0		1	1	0	0	0	0	0	0	0	0	0	0	0	0	0	0	0	0	0	0	0	0	0	0	0	0	1	0	0	0	0	0
SRR671788		LIN-2	0	0	0	0	0	0	0	0	0	0		0	0	0		1	1	0	0	0	0	0	0	0	0	0	0	0	0	0	0	0	0	0	0	0	0	0	0	0	0	1	0	0	0	0	0
SRR671789		LIN-2	0	0	0	0	0	0	0	0	0	0		0	0	0		1	1	0	0	0	0	0	0	0	0	0	0	0	0	0	0	0	0	0	0	0	0	0	0	0	0	1	0	0	0	0	0
SRR671791		LIN-2	0	0	0	0	0	0	0	0	0	0		0	0	0		1	1	0	0	0	0	0	0	0	0	0	0	0	0	0	0	0	0	0	0	0	0	0	0	0	0	1	0	0	0	0	0
SRR671792		LIN-2	0	0	0	0	0	0	0	0	0	0		0	0	0		1	1	0	0	0	0	0	0	0	0	0	0	0	0	0	0	0	0	0	0	0	0	0	0	0	0	1	0	0	0	0	0
SRR671793		LIN-2	0	0	0	0	0	0	0	0	0	0		0	0	0		1	1	0	0	0	0	0	0	0	0	0	0	0	0	0	0	0	0	0	0	0	0	0	0	0	0	1	0	0	0	0	0
SRR671794		LIN-2	0	0	0	0	0	0	0	0	0	0		0	0	0		1	1	0	0	0	0	0	0	0	0	0	0	0	0	0	0	0	0	0	0	0	0	0	0	0	0	1	0	0	0	0	0
SRR671795		LIN-2	0	0	0	0	0	0	0	0	0	0		0	0	0		1	1	0	0	0	0	0	0	0	0	0	0	0	0	0	0	0	1	0	0	0	0	0	0	0	0	1	0	0	0	0	0
SRR671796		LIN-2	0	0	0	0	0	0	0	0	0	0		0	0	0		1	1	0	0	0	0	0	0	0	0	0	0	0	0	0	0	0	0	0	0	0	0	0	0	0	0	1	0	0	0	0	0
SRR671797		LIN-2	0	0	0	0	0	0	0	0	0	0		0	0	0		1	1	0	0	0	0	1	0	1	0	0	0	0	0	0	0	0	0	0	0	0	0	0	1	1	1	1	0	0	0	0	0
SRR671798		LIN-2	0	0	0	0	0	0	0	0	0	0		0	0	0		1	1	0	0	0	0	0	0	0	0	0	0	0	0	0	0	0	0	0	0	0	0	0	0	0	0	1	0	0	0	0	0
SRR671799		LIN-2	0	0	0	0	0	0	0	0	0	0		0	0	0		1	1	0	0	0	0	0	0	0	0	0	0	0	0	0	0	0	0	0	0	0	0	0	0	0	0	1	0	0	0	0	0
SRR671800		LIN-2	0	0	0	0	0	0	0	0	0	0		0	0	0		1	1	0	0	0	0	0	0	0	0	0	0	0	0	0	0	0	0	0	0	0	0	0	0	0	0	1	0	0	0	0	0
SRR671801		LIN-2	0	0	0	0	0	0	0	0	0	0		0	0	0		1	1	0	0	0	0	0	0	0	0	0	0	0	0	0	0	0	0	0	0	0	0	0	0	0	0	1	0	0	0	0	0
SRR671802		LIN-2	0	0	0	0	0	0	0	0	0	0		0	0	0		1	1	0	0	0	0	0	0	0	0	0	0	0	0	0	1	0	0	0	0	0	0	0	0	0	0	1	0	0	0	0	0
SRR671803		LIN-2	0	0	0	0	0	0	0	0	0	0		0	0	0		1	1	0	0	0	0	0	0	0	0	0	0	0	0	0	0	0	0	0	0	0	0	0	0	0	0	1	0	0	0	0	0
SRR671804		LIN-2	0	0	0	0	0	0	0	0	0	0		0	0	0		1	1	0	0	0	0	0	0	0	0	0	0	0	0	0	0	0	0	0	0	0	0	0	0	0	0	1	0	0	0	0	0
SRR671805		LIN-2	0	0	0	0	0	0	0	0	0	0		0	0	0		1	1	0	0	0	0	0	0	0	0	0	0	0	0	0	0	0	0	0	0	0	0	0	0	0	0	1	0	0	0	0	0
SRR671806		LIN-2	0	0	0	0	0	0	0	0	0	0		0	0	0		1	1	0	0	0	0	0	0	0	0	0	0	0	0	0	0	0	0	0	0	1	0	0	0	0	0	1	0	0	0	0	0
SRR671807		LIN-2	0	0	0	0	0	0	0	0	0	0		0	0	0		1	1	0	0	0	0	0	0	0	0	0	0	0	0	0	0	0	0	0	0	0	0	0	0	0	0	1	0	0	0	0	0
SRR671808		LIN-2	0	0	0	0	0	0	0	0	0	0		0	0	0		1	1	0	0	0	0	0	0	0	0	0	0	0	0	0	0	0	0	0	0	0	0	0	0	0	0	1	0	0	1	0	0
SRR671809		LIN-2	0	0	0	0	0	0	0	0	0	0		0	0	0		1	1	0	0	0	0	0	0	0	0	0	0	0	0	0	0	0	0	0	0	0	0	0	0	0	0	1	0	0	0	0	0
SRR671810		LIN-2	0	0	0	0	0	0	0	0	0	0		0	0	0		1	1	0	0	0	0	0	0	0	0	0	0	0	0	1	0	0	0	0	0	0	0	0	0	0	0	1	0	0	0	0	0
SRR671811		LIN-2	0	0	0	0	0	0	0	0	0	0		0	0	0		1	1	0	0	0	0	0	0	0	0	0	0	0	0	0	0	0	0	0	0	0	0	0	0	0	0	1	0	0	1	0	0
SRR671812		LIN-2	0	0	0	0	0	0	0	0	0	0		0	0	0		1	1	0	0	0	0	0	0	0	0	0	0	0	0	0	0	0	0	0	0	0	0	0	0	0	0	1	0	0	0	0	0
SRR671813		LIN-2	0	0	0	0	0	0	0	0	0	0		0	0	0		1	1	0	0	0	0	1	0	1	1	0	1	0	0	0	0	0	0	0	0	0	0	0	0	0	0	1	0	0	0	0	0
SRR671814		LIN-2	0	0	0	0	0	0	0	0	0	0		0	0	0		1	1	0	0	0	0	0	0	0	0	0	0	0	0	0	0	0	0	0	0	0	0	0	0	0	0	1	0	0	0	0	0
SRR671815		LIN-2	0	0	0	0	0	0	0	0	0	0		0	0	0		1	1	0	0	0	0	0	0	0	0	0	0	0	0	0	0	0	0	0	0	0	0	0	0	0	0	1	0	0	0	0	0
SRR671816		LIN-2	0	0	0	0	0	0	0	0	0	0		0	0	0		1	1	0	0	0	0	0	0	0	0	0	0	0	0	0	0	0	0	0	0	0	0	0	0	0	0	1	0	0	0	0	0
SRR671817		LIN-2	0	0	0	0	0	0	0	0	0	0		0	0	0		1	1	0	0	0	0	0	0	0	0	0	0	0	0	0	0	0	0	0	0	0	0	0	0	0	0	1	0	0	0	0	0
SRR671818		LIN-2	0	0	0	0	0	0	0	0	0	0		0	0	0		1	1	0	0	0	0	0	0	0	0	0	0	0	0	0	0	0	0	0	0	0	0	0	0	0	0	1	0	0	0	1	0
SRR671819		LIN-2	0	0	0	0	0	0	0	0	0	0		0	0	0		1	1	0	0	0	0	0	0	0	0	0	0	0	0	0	0	0	0	0	0	0	0	0	0	0	0	1	0	0	0	0	0
SRR671820		LIN-2	0	0	0	0	0	0	0	0	0	0		0	0	0		1	1	0	0	0	0	0	0	0	0	0	0	0	0	0	0	0	0	0	0	0	0	0	0	0	0	1	0	0	0	0	0
SRR671821		LIN-2	0	0	0	0	0	0	0	0	0	0		0	0	0		1	1	0	0	0	0	0	0	0	0	0	0	0	0	0	0	0	0	0	0	0	0	0	0	0	0	1	0	0	0	0	0
SRR671822		LIN-2	0	0	0	0	0	0	0	0	0	0		0	0	0		1	1	0	0	0	0	0	0	0	0	0	0	0	0	0	0	0	0	0	0	0	0	0	0	0	0	1	0	0	0	0	0
SRR671823		LIN-2	0	0	0	0	0	0	0	0	0	0		0	0	0		1	1	0	0	0	0	0	0	0	0	0	0	0	0	0	0	0	0	0	0	0	0	0	0	0	0	1	0	0	0	0	0
SRR671824		LIN-2	0	0	0	0	0	0	0	0	0	0		0	0	0		1	1	0	0	0	0	0	0	1	0	0	0	0	0	0	0	0	0	0	0	0	0	0	0	0	0	1	0	0	0	0	0
SRR671825		LIN-2	0	0	0	0	0	0	0	0	0	0		0	0	0		1	1	0	0	0	0	0	0	0	0	0	0	0	0	0	0	0	0	0	0	0	0	0	0	0	0	1	0	0	0	0	0
SRR671826		LIN-2	0	0	0	0	0	0	0	0	0	0		0	0	0		1	1	0	0	0	0	0	0	0	0	0	0	0	0	0	0	0	0	0	0	0	0	0	0	0	0	1	0	0	0	0	0
SRR671827		LIN-2	0	0	0	0	0	0	0	0	0	0		0	0	0		1	1	0	0	0	0	0	0	0	0	0	0	0	0	0	0	0	0	0	0	0	0	0	0	0	0	1	0	0	0	0	0
SRR671828		LIN-2	0	0	0	0	0	0	0	0	0	0		0	0	0		1	1	0	0	0	0	0	0	0	0	0	0	0	0	0	0	0	0	0	0	0	0	0	0	0	0	1	0	0	0	0	0
SRR671829		LIN-2	0	0	0	0	0	0	0	0	0	0		0	0	0		1	1	0	0	0	0	0	0	0	0	0	0	0	0	0	0	0	0	0	0	0	0	0	0	0	0	1	0	0	0	0	0
SRR671830		LIN-2	0	0	0	0	0	0	0	0	0	0		0	0	0		1	1	0	0	0	0	0	0	0	0	0	0	0	0	0	0	0	0	0	0	0	0	0	0	0	0	1	0	0	0	0	0
SRR671834		LIN-2	0	0	0	0	0	0	0	0	0	0		0	0	0		1	1	0	0	0	0	0	0	0	0	0	0	0	0	0	0	0	0	0	0	0	0	0	0	0	0	1	0	0	0	0	0
SRR671836		LIN-2	0	0	0	0	0	0	0	0	0	0		0	0	0		1	1	0	0	0	0	0	0	0	0	0	0	0	0	0	0	0	0	0	0	0	0	0	0	1	0	1	0	0	0	0	0
SRR671837		LIN-2	0	0	0	0	0	0	0	0	0	0		0	0	0		1	1	0	0	0	1	1	0	0	0	0	0	0	0	0	0	0	0	0	0	0	0	0	0	0	0	1	0	0	0	0	0
SRR671839		LIN-2	0	0	0	0	0	0	0	0	0	0		0	0	0		1	1	0	0	0	1	0	0	0	0	0	0	0	0	0	0	0	0	0	0	0	0	0	0	0	0	1	0	0	0	0	0
SRR671840		LIN-2	0	0	0	0	0	0	0	0	0	0		0	0	0		1	1	0	1	0	1	0	0	0	0	0	0	0	0	0	0	0	0	0	0	0	0	0	0	0	0	1	0	0	0	0	0
SRR671841		LIN-2	0	0	0	0	0	0	0	0	0	0		0	0	0		1	1	0	0	0	0	0	0	0	0	0	0	0	0	0	0	0	0	0	0	0	0	0	0	0	0	1	0	0	0	1	0
SRR671842		LIN-2	0	0	0	0	0	0	0	0	0	0		0	0	0		1	1	0	0	0	1	0	0	0	0	0	0	0	0	0	0	0	0	0	0	0	0	0	0	0	0	1	0	0	0	0	0
SRR671843		LIN-2	0	0	0	0	0	0	0	0	0	0		0	0	0		1	1	0	0	0	0	0	0	0	0	0	0	0	0	0	0	0	0	0	0	0	0	0	0	0	0	1	0	0	0	0	0
SRR671844		LIN-2	0	0	0	0	0	0	0	0	0	0		0	0	0		1	1	0	0	0	1	0	0	0	0	0	0	0	0	0	0	0	0	0	0	0	0	0	0	0	0	1	0	0	0	0	0
SRR671845		LIN-2	0	0	0	0	0	0	0	0	0	0		0	0	0		1	1	0	0	0	0	0	0	0	0	0	0	0	0	0	0	0	0	0	0	0	0	0	0	0	0	1	0	0	0	0	0
SRR671847		LIN-2	0	0	0	0	0	0	0	0	0	0		0	0	0		1	1	0	0	0	0	0	0	0	0	0	0	0	0	0	0	0	0	0	0	0	0	0	0	0	0	1	0	0	0	0	0
SRR671848		LIN-2	0	0	0	0	0	0	0	0	0	0		0	0	0		1	1	0	0	0	0	0	0	0	0	0	0	0	0	0	0	0	0	0	0	0	0	0	0	0	0	1	0	0	0	0	0
SRR671849		LIN-2	0	0	0	0	0	0	0	0	0	0		0	0	0		1	1	0	0	0	1	0	0	0	0	0	0	0	0	0	0	0	0	0	0	0	0	0	0	0	0	1	0	0	0	0	0
SRR671851		LIN-2	0	0	0	0	0	0	0	0	0	0		0	0	0		1	1	0	0	0	1	0	0	0	0	0	0	0	0	0	0	0	0	0	0	0	0	0	0	0	0	1	0	0	0	0	0
SRR671852		LIN-2	0	0	0	0	0	0	0	0	0	0		0	0	0		1	1	0	0	0	0	0	0	0	0	0	0	0	0	0	0	0	0	0	0	0	0	0	0	1	0	1	0	0	0	0	0
SRR671854		LIN-2	0	0	0	0	0	0	0	0	0	0		0	0	0		1	1	0	0	0	0	0	0	1	0	0	1	0	0	0	0	0	0	0	0	0	0	0	0	0	0	1	0	0	0	0	0
SRR671855		LIN-2	0	0	0	0	0	0	0	0	0	0		0	0	0		1	1	0	0	0	0	1	0	1	0	0	0	0	0	0	0	0	0	0	0	0	0	0	1	1	1	1	0	0	0	0	0
SRR671856		LIN-2	0	0	0	0	0	0	0	0	0	0		0	0	0		1	1	0	0	0	0	0	0	1	0	0	0	0	0	0	0	0	0	0	0	0	0	0	0	0	0	1	0	0	0	0	0
SRR671857		LIN-2	0	0	0	0	0	0	0	0	0	0		0	0	0		1	1	0	0	0	0	0	0	0	0	0	0	0	0	0	0	0	0	0	0	0	0	0	0	1	0	1	0	0	0	0	0
SRR671858		LIN-2	0	0	0	0	0	0	0	0	0	0		0	0	0		1	1	0	0	0	0	0	0	0	0	0	0	0	0	0	0	0	0	0	0	0	0	0	0	0	0	1	0	0	0	0	0
SRR671863		LIN-2	0	0	0	0	0	0	0	0	0	0		0	0	0		1	1	0	0	0	0	0	0	0	0	0	0	0	0	0	0	0	0	0	0	0	0	0	0	0	0	1	0	0	0	0	0
SRR671864		LIN-2	0	0	0	0	0	0	0	0	0	0		0	0	0		1	1	0	0	0	0	0	0	1	0	0	0	0	0	0	0	0	0	0	0	0	0	0	0	0	0	1	0	0	0	0	0
SRR671865		LIN-2	0	0	0	0	0	0	0	0	0	0		0	0	0		1	1	0	0	0	0	0	0	0	0	0	0	0	0	0	0	0	0	0	0	0	0	0	0	0	0	1	0	0	0	0	0
SRR671866		LIN-2	0	0	0	0	0	0	0	0	0	0		0	0	0		1	1	0	0	0	0	0	0	0	0	0	0	0	1	1	1	1	1	1	1	0	0	0	0	0	0	1	0	0	0	0	0
SRR671867		LIN-2	0	0	0	0	0	0	0	0	0	0		0	0	0		1	1	0	0	0	0	0	0	0	0	0	0	0	0	0	0	0	0	0	0	0	0	0	0	0	0	1	0	0	0	0	0
SRR671869		LIN-2	0	0	0	0	0	0	0	0	0	0		0	0	0		1	1	0	0	0	0	0	0	0	0	0	0	0	0	0	0	0	0	0	0	0	0	0	0	0	0	1	0	0	0	0	0
SRR671870		LIN-2	0	0	0	0	0	0	0	0	0	0		0	0	0		1	1	0	0	0	0	0	0	0	0	0	0	0	0	0	0	0	0	0	0	0	0	0	0	0	0	1	0	0	0	0	0
SRR671871		LIN-2	0	0	0	0	0	0	0	0	0	0		0	0	0		1	1	0	0	0	0	0	0	0	0	0	0	0	0	0	0	0	0	0	0	0	0	0	0	0	0	1	0	0	0	0	0
SRR671875		LIN-2	0	0	0	0	0	0	0	0	0	0		0	0	0		1	1	0	0	0	0	0	0	0	0	0	0	0	0	0	0	0	0	0	0	0	0	0	0	0	0	1	0	0	0	0	0
SRR671876		LIN-2	0	0	0	1	0	0	0	0	0	0		0	0	0		1	1	0	0	0	0	0	0	0	0	0	0	0	0	0	0	0	0	0	0	0	0	0	0	0	0	1	0	0	0	0	0
SRR671877		LIN-2	0	0	0	0	0	0	0	0	0	0		0	0	0		1	1	0	0	0	0	0	0	0	0	0	0	0	0	0	0	0	0	0	0	0	0	0	0	0	0	1	0	0	0	0	0
SRR671879		LIN-2	0	0	0	0	0	0	0	0	0	0		0	0	0		1	1	0	0	0	0	0	0	0	0	0	0	0	0	0	0	0	0	0	0	0	0	0	0	0	0	1	0	0	0	0	0
G47323	TKK_02_0062	LIN-3	0	0	0	0	0	0	0	0	0	0		0	0	0		1	1	0	0	0	0	0	0	0	0	0	0	0	0	0	0	0	0	0	0	0	0	0	0	0	0	0	0	0	0	0	0
G47343	TKK_03_0033	LIN-3	0	0	0	0	0	0	0	0	0	0		0	0	0		1	1	0	0	0	0	0	0	0	0	0	0	0	0	0	0	0	0	0	0	0	0	0	0	0	0	0	0	0	0	0	1
G58037	TKK_03_0037	LIN-3	0	0	0	0	0	0	0	0	0	0		0	0	0		1	1	0	0	0	0	0	0	0	1	0	0	0	0	0	0	0	0	0	0	0	0	0	0	0	0	0	0	0	0	0	0
G58133	TKK_04_0139	LIN-3	0	0	0	0	0	0	0	0	0	0		0	0	0		1	1	0	0	0	0	0	0	0	0	0	0	0	0	0	0	0	0	0	0	0	0	0	0	0	0	0	0	0	0	0	0
G58137	TKK_04_0148	LIN-3	0	0	0	0	0	0	0	0	0	0		0	0	0		1	1	0	0	0	0	0	0	0	0	0	0	0	0	0	0	0	0	0	0	0	0	0	0	0	0	0	0	0	0	0	1
G58199	TKK_05SA_0050	LIN-3	0	0	0	0	0	0	0	0	0	0		0	0	0		1	1	0	0	0	0	0	0	0	0	0	0	0	0	0	0	0	0	0	0	0	0	0	0	0	0	0	0	0	0	0	0
G27583	TKK-01-0018	LIN-3	0	0	0	0	0	0	0	0	0	0		0	0	0		1	1	0	0	0	0	0	0	0	0	0	0	0	0	0	0	0	0	0	0	0	0	0	0	0	0	0	0	0	0	0	0
SRR671741		LIN-3	0	0	0	0	0	0	0	0	0	0		0	0	0		1	1	0	0	0	0	1	0	1	0	0	0	0	0	0	0	0	0	0	0	0	0	0	0	1	0	0	0	0	0	0	0
SRR671873		LIN-3	0	0	0	0	0	0	0	0	0	0		0	0	0		1	1	0	0	0	0	0	0	0	0	0	0	0	0	0	0	0	0	0	0	0	0	0	0	0	0	0	0	0	0	0	0
reference	H37Rv	LIN-4	0	0	0	0	0	0	0	0	0	0		0	0	0		0	0	0	0	0	0	0	0	0	0	0	0	0	0	0	0	0	0	0	0	0	0	0	0	0	0	0	0	0	0	0	0
G53749	MAL010075	LIN-4	0	0	0	0	0	0	0	0	0	0		0	0	0		0	0	0	0	0	0	0	0	0	0	0	0	0	0	0	0	0	0	0	0	0	0	0	0	0	0	0	0	0	0	0	0
G53750	MAL010077	LIN-4	0	0	0	0	0	0	0	0	0	0		0	0	0		0	0	0	0	0	0	0	0	0	0	0	0	0	0	0	0	0	0	0	0	0	0	1	0	0	0	0	0	0	0	0	0
G41892	MAL010079	LIN-4	0	0	0	0	0	0	0	0	0	0		0	0	0		0	0	0	0	0	0	0	0	0	0	0	0	0	0	0	0	0	0	0	0	0	0	0	0	0	0	0	0	0	0	0	0
G41853	MAL010080	LIN-4	0	0	0	0	0	0	0	0	0	0		0	0	0		0	0	0	0	0	0	0	0	0	0	0	0	0	0	0	0	0	0	0	0	0	0	1	0	0	0	0	0	0	0	0	0
G41854	MAL010086	LIN-4	0	0	0	0	0	0	0	0	0	0		0	0	0		0	0	0	0	0	0	0	0	0	0	0	0	0	0	0	0	0	0	0	0	0	0	1	0	0	0	0	0	0	0	0	0
G41889	MAL010087	LIN-4	0	0	0	0	0	0	0	0	0	0		0	0	0		0	0	0	0	0	0	0	0	0	0	0	0	0	0	0	0	0	0	0	0	0	0	0	0	0	0	0	0	0	0	0	0
G41855	MAL010088	LIN-4	0	0	0	0	0	0	0	0	0	0		0	0	0		0	0	0	0	0	0	0	0	0	0	0	0	0	0	0	0	0	0	0	0	0	0	1	0	0	0	0	0	0	0	0	0
G41856	MAL010103	LIN-4	0	0	0	0	0	0	0	0	0	0		0	0	0		0	0	0	0	0	0	0	0	0	0	0	0	1	0	0	0	0	0	0	0	0	0	0	0	0	0	0	0	0	0	1	0
G41842	MAL010105	LIN-4	0	0	0	0	0	0	0	0	0	0		0	0	0		0	0	0	0	0	0	0	0	0	0	0	0	0	0	0	0	0	0	0	0	0	0	0	0	0	0	0	0	0	0	0	0
G41857	MAL010106	LIN-4	0	0	0	0	0	0	0	0	0	0		0	0	0		0	0	0	0	0	0	0	0	0	0	0	0	0	0	0	0	0	0	0	0	0	0	0	0	0	0	0	0	0	0	0	0
G41845	MAL010108	LIN-4	0	0	0	0	0	0	0	0	0	0		0	0	0		0	0	0	0	0	0	0	0	0	0	0	0	0	0	0	0	0	0	0	0	0	0	0	0	0	0	0	0	0	0	0	0
G41858	MAL010109	LIN-4	0	0	0	0	0	0	0	0	0	0		0	0	0		0	0	0	0	0	0	0	0	0	0	0	0	0	0	0	0	0	0	0	0	0	0	0	0	0	0	0	0	0	0	0	0
G41859	MAL010110	LIN-4	0	0	0	0	0	0	0	0	0	0		0	0	0		0	0	0	0	0	0	0	0	0	0	0	0	0	0	0	0	0	0	0	0	0	0	1	0	0	0	0	0	0	0	0	0
G41878	MAL010117	LIN-4	0	0	0	0	0	0	0	0	0	0		0	0	0		0	0	0	0	0	0	0	0	0	0	0	0	0	0	0	0	0	0	0	0	0	0	0	0	0	0	0	0	0	0	0	0
G41846	MAL010121	LIN-4	0	0	0	0	0	0	0	0	0	0		0	0	0		0	0	0	0	0	0	0	0	0	0	0	0	0	0	0	0	0	0	0	0	0	0	0	0	0	0	1	0	0	0	0	0
G53759	MAL010124	LIN-4	0	0	0	0	0	0	0	0	0	0		0	0	0		0	0	0	0	0	0	0	0	0	0	0	0	0	0	0	0	0	0	0	0	0	0	1	0	0	0	0	0	0	0	0	0
G41890	MAL010130	LIN-4	0	0	0	0	0	0	0	0	0	0		0	0	0		0	0	0	0	0	0	0	0	0	0	0	0	0	0	0	0	0	0	0	0	0	0	1	0	0	0	0	0	0	0	0	0
G41860	MAL010133	LIN-4	0	0	0	0	0	0	0	0	0	0		0	0	0		0	0	0	0	0	0	0	0	0	0	0	0	0	0	0	0	0	0	0	0	0	0	0	0	0	0	0	0	0	0	0	0
G41836	MAL010136	LIN-4	0	0	0	0	0	0	0	0	0	0		0	0	0		0	0	0	0	0	0	0	0	0	0	0	0	0	0	0	0	0	0	0	0	0	0	0	0	0	0	0	0	0	0	0	0
G41861	MAL020102	LIN-4	0	0	0	0	0	0	0	0	0	0		0	0	0		0	0	0	0	0	0	0	0	0	0	0	0	0	0	0	0	0	0	0	0	0	0	0	1	1	0	0	0	0	0	0	0
G53760	MAL020110	LIN-4	0	0	0	0	0	0	0	0	0	0		0	0	0		0	0	0	0	0	0	0	0	0	0	0	0	0	0	0	0	0	0	0	0	0	0	0	0	0	0	0	0	0	0	0	0
G41862	MAL020120	LIN-4	0	0	0	0	0	0	0	0	0	0		0	0	0		0	0	0	0	0	0	0	0	0	0	0	0	0	0	0	0	0	0	0	0	0	0	1	0	0	0	0	0	0	0	0	0
G53761	MAL020130	LIN-4	0	0	0	0	0	0	0	0	0	0		0	0	0		0	0	0	0	0	0	0	0	0	0	0	0	0	0	0	0	0	0	0	0	0	0	1	0	0	0	0	0	0	0	0	0
G41863	MAL020131	LIN-4	0	0	0	0	0	0	0	0	0	0		0	0	0		0	0	0	0	0	0	0	0	0	0	0	0	0	0	0	0	0	0	0	0	0	0	1	0	0	0	0	0	0	0	0	0
G41864	MAL020132	LIN-4	0	0	0	0	0	0	0	0	0	0		0	0	0		0	0	0	0	0	0	0	0	0	0	0	0	0	0	0	0	0	0	0	0	0	0	1	0	0	0	0	0	0	0	0	0
G41866	MAL020138	LIN-4	0	0	0	0	0	0	0	0	0	0		0	0	0		0	0	0	0	0	0	0	0	0	0	0	0	0	0	0	0	0	0	0	0	0	0	1	0	0	0	0	0	0	0	0	0
G53753	MAL020139	LIN-4	0	0	0	0	0	0	0	0	0	0		0	0	0		0	0	0	0	0	0	0	0	0	0	0	0	0	0	0	0	0	0	0	0	0	0	1	0	0	0	0	0	0	0	0	0
G41867	MAL020141	LIN-4	0	0	0	0	0	0	0	0	0	0		0	0	0		0	0	0	0	0	0	0	0	0	0	0	0	0	0	0	0	0	0	0	0	0	0	1	0	0	0	0	0	0	0	0	0
G53762	MAL020142	LIN-4	0	0	0	0	0	0	0	0	0	0		0	0	0		0	0	0	0	0	0	0	0	0	0	0	0	0	0	0	0	0	0	0	0	0	0	1	0	0	0	0	0	0	0	0	0
G41868	MAL020144	LIN-4	0	0	0	0	0	0	0	0	0	0		0	0	0		0	0	0	0	0	0	0	0	0	0	0	0	0	0	0	0	0	0	0	0	0	0	1	0	0	0	0	0	0	0	0	0
G41869	MAL020145	LIN-4	0	0	0	0	0	0	0	0	0	0		0	0	0		0	0	0	0	0	0	0	0	0	0	0	0	0	0	0	0	0	0	0	0	0	0	1	0	0	0	0	0	0	0	0	0
G41851	MAL020146	LIN-4	0	0	0	0	0	0	0	0	0	0		0	0	0		0	0	0	0	0	0	0	0	0	0	0	0	0	0	0	0	0	0	0	0	0	0	0	0	0	0	0	0	0	0	0	0
G53763	MAL020147	LIN-4	0	0	0	0	0	0	0	0	0	0		0	0	0		0	0	0	0	0	0	0	0	0	0	0	0	0	0	0	0	0	0	0	0	0	0	0	0	0	0	1	0	0	0	0	0
G41870	MAL020150	LIN-4	0	0	0	0	0	0	0	0	0	0		0	0	0		0	0	0	0	0	0	0	0	0	0	0	0	0	0	0	0	0	0	0	0	0	0	1	0	0	0	0	0	0	0	0	0
G53755	MAL020151	LIN-4	0	0	0	0	0	0	0	0	0	0		0	0	0		0	0	0	0	0	0	0	0	0	0	0	0	0	0	0	0	0	0	0	0	0	0	0	0	0	0	0	0	0	0	0	0
G41871	MAL020152	LIN-4	0	0	0	0	0	0	0	0	0	0		0	0	0		0	0	0	0	0	0	0	0	0	0	0	0	0	0	0	0	0	0	0	0	0	0	1	0	0	0	0	0	0	0	0	0
G41872	MAL020156	LIN-4	0	0	0	0	0	0	0	0	0	0		0	0	0		0	0	0	0	0	0	0	0	0	0	0	0	0	0	0	0	0	0	0	0	0	0	1	0	0	0	0	0	0	0	0	0
G41848	MAL020160	LIN-4	0	0	0	0	0	0	0	0	0	0		0	0	0		0	0	0	0	0	0	0	0	0	0	0	0	0	0	0	0	0	0	0	0	0	0	0	0	0	0	0	0	0	0	0	0
G41874	MAL020162	LIN-4	0	0	0	0	0	0	0	0	0	0		0	0	0		0	0	0	0	0	0	0	0	0	0	0	0	0	0	0	0	0	0	0	0	0	0	1	0	0	0	0	0	0	0	0	0
G41875	MAL020167	LIN-4	0	0	0	0	0	0	0	0	0	0		0	0	0		0	0	1	0	0	0	0	0	0	0	0	0	0	0	0	0	0	0	0	0	0	0	0	0	0	0	0	0	0	0	0	0
G53741	MAL020172	LIN-4	0	0	0	0	0	0	0	0	0	0		0	0	0		0	0	0	0	0	0	0	0	0	0	0	0	0	0	0	0	0	0	0	0	0	0	0	0	0	0	0	0	0	0	0	0
G53742	MAL020174	LIN-4	0	0	0	0	0	0	0	0	0	0		0	0	0		0	0	0	0	0	0	0	0	0	0	0	0	0	0	0	0	0	0	0	0	0	0	0	0	0	0	0	0	0	0	0	0
G53743	MAL020179	LIN-4	0	0	0	0	0	0	0	0	0	0		0	0	0		0	0	0	0	0	0	0	0	0	0	0	0	0	0	0	0	0	0	0	0	0	0	0	0	0	0	0	0	0	0	0	0
G41876	MAL020181	LIN-4	0	0	0	0	0	0	0	0	0	0		0	0	0		0	0	0	0	0	0	0	0	0	0	0	0	0	0	0	0	0	0	0	0	0	0	1	0	0	0	0	0	0	0	0	0
G41877	MAL020182	LIN-4	0	0	0	0	0	0	0	0	0	0		0	0	0		0	0	0	0	0	0	0	0	0	0	0	0	0	0	0	0	0	0	0	0	0	0	1	0	0	0	0	0	0	0	0	0
G53745	MAL020186	LIN-4	0	0	0	0	0	0	0	0	0	0		0	0	0		0	0	0	0	0	0	0	0	0	0	0	0	0	0	0	0	0	0	0	0	0	0	1	0	0	0	0	0	0	0	0	0
G41879	MAL020187	LIN-4	0	0	0	0	0	0	0	0	0	0		0	0	0		0	0	0	0	0	0	0	0	0	0	0	0	0	0	0	0	0	0	0	0	0	0	1	0	0	0	0	0	0	0	0	0
G41849	MAL020192	LIN-4	0	0	0	0	0	0	0	0	0	0		0	0	0		0	0	0	0	0	0	0	0	0	0	0	0	0	0	0	0	0	0	0	0	0	0	0	0	0	0	0	0	0	0	0	0
G41880	MAL020194	LIN-4	0	0	0	0	0	0	0	0	0	0		0	0	0		0	0	0	0	0	0	0	0	0	0	0	0	0	0	0	0	0	0	0	0	0	0	1	0	0	0	0	0	0	0	0	0
G41881	MAL020195	LIN-4	0	0	0	0	0	0	0	0	0	0		0	0	0		0	0	0	0	0	0	0	0	0	0	0	0	0	0	0	0	0	0	0	0	0	0	1	0	0	0	0	0	0	0	0	0
G53747	MAL020196	LIN-4	0	0	0	0	0	0	0	0	0	0		0	0	0		0	0	0	0	0	0	0	0	0	0	0	0	0	0	0	0	0	0	0	0	0	0	1	0	0	0	0	0	0	0	0	0
G41847	MAL020197	LIN-4	0	0	0	0	0	0	0	0	0	0		0	0	0		0	0	0	0	0	0	0	0	0	0	0	0	0	0	0	0	0	0	0	0	0	0	0	0	0	0	0	0	0	0	0	0
G41882	MAL020199	LIN-4	0	0	0	0	0	0	0	0	0	0		0	0	0		0	0	0	0	0	0	0	0	0	0	0	0	0	0	0	0	0	0	0	0	0	0	1	0	0	0	0	0	0	0	0	0
G41850	MAL020200	LIN-4	0	0	0	0	0	0	0	0	0	0		0	0	0		0	0	0	0	0	0	0	0	0	0	0	0	0	0	0	0	0	0	0	0	0	0	0	0	0	0	0	0	0	0	0	0
G41883	MAL020201	LIN-4	0	0	0	0	0	0	0	0	0	0		0	0	0		0	0	0	0	0	0	0	0	0	0	0	0	0	0	0	0	0	0	0	0	0	0	1	0	0	0	0	0	0	0	0	0
G41884	MAL020202	LIN-4	0	0	0	0	0	0	0	0	0	0		0	0	0		0	0	0	0	0	0	0	0	0	0	0	0	0	0	0	0	0	0	0	0	0	0	1	0	0	0	0	0	0	0	0	0
G41885	MAL020205	LIN-4	0	0	0	0	0	0	0	0	0	0		0	0	0		0	0	0	0	0	0	0	0	0	0	0	0	0	0	0	0	0	0	0	0	0	0	1	0	0	0	0	0	0	0	0	0
G41886	MAL020206	LIN-4	0	0	0	0	0	0	0	0	0	0		0	0	0		0	0	0	0	0	0	0	0	0	0	0	0	0	0	0	0	0	0	0	0	0	0	1	0	0	0	0	0	0	0	0	0
G41887	MAL020208	LIN-4	0	0	0	0	0	0	0	0	0	0		0	0	0		0	0	0	0	0	0	0	0	0	0	0	0	0	0	0	0	0	0	0	0	0	0	1	0	0	0	0	0	0	0	0	0
G53748	MAL020209	LIN-4	0	0	0	0	0	0	0	0	0	0		0	0	0		0	0	0	0	0	0	0	0	0	0	0	0	0	0	0	0	0	0	0	0	0	0	1	0	0	0	0	0	0	0	0	0
G41888	MAL020211	LIN-4	0	0	0	0	0	0	0	0	0	0		0	0	0		0	0	0	0	0	0	0	0	0	0	0	0	0	0	0	0	0	0	0	0	0	0	1	0	0	0	0	0	0	0	0	0
G47306	TKK_02_0018	LIN-4	0	0	0	0	0	0	0	0	0	0		0	0	0		0	0	0	0	0	0	0	0	0	0	0	0	0	0	0	0	0	0	0	0	0	0	0	0	0	0	0	0	0	0	0	0
G58033	TKK_03_0023	LIN-4	0	0	0	0	0	0	0	0	0	0		0	0	0		0	0	0	0	0	0	0	0	1	0	0	0	0	1	0	0	0	0	0	0	0	0	0	0	0	0	0	0	0	0	0	0
G47340	TKK_03_0030	LIN-4	0	0	0	0	0	0	0	0	0	0		0	0	0		0	0	0	0	0	0	0	0	0	0	0	0	0	0	0	0	0	0	0	0	0	0	0	0	0	0	0	0	0	0	0	0
G58046	TKK_03_0059	LIN-4	0	0	0	0	0	0	0	0	0	0		0	0	0		0	0	0	0	0	0	0	0	0	0	0	1	0	0	0	0	0	0	0	0	0	0	0	0	0	0	0	0	0	0	0	0
G58071	TKK_03_0101	LIN-4	0	0	0	0	0	0	0	0	0	0		0	0	0		0	0	0	0	0	0	0	0	0	0	0	0	0	0	0	0	0	0	0	0	0	0	0	0	0	0	0	0	0	0	0	0
G47363	TKK_04_0024	LIN-4	0	0	0	0	0	0	0	0	0	0		0	0	0		0	0	0	0	0	1	0	0	0	0	0	0	0	0	0	0	0	0	0	0	0	0	0	0	0	0	0	0	0	0	0	0
G47372	TKK_04_0034	LIN-4	0	0	0	0	0	0	0	0	0	0		0	0	0		0	0	0	0	0	0	0	0	0	0	0	0	0	0	0	0	0	0	0	0	0	0	0	0	0	0	0	0	0	0	0	0
G47379	TKK_04_0046	LIN-4	0	0	0	0	0	0	0	0	0	0		0	0	0		0	0	0	0	0	1	0	0	0	0	0	0	0	0	0	0	0	0	0	0	0	0	0	0	0	0	0	0	0	0	0	0
G58111	TKK_04_0075	LIN-4	0	0	0	0	0	0	0	0	0	0		0	0	0		0	0	0	0	0	0	0	0	0	0	0	0	0	0	0	0	0	0	0	0	0	0	0	0	0	0	0	0	0	0	0	0
G58123	TKK_04_0124	LIN-4	0	0	0	0	0	0	0	0	0	0		0	0	0		0	0	0	0	0	0	0	0	0	0	0	0	0	0	0	0	0	0	0	0	0	0	0	0	0	0	0	0	0	0	0	0
G58124	TKK_04_0125	LIN-4	0	0	0	0	0	0	0	0	0	0		0	0	0		0	0	0	0	0	0	0	0	0	0	0	1	0	0	0	0	0	0	0	0	0	0	0	0	0	0	0	0	0	0	1	0
G38240	TKK-01-0087	LIN-4	0	0	0	0	0	0	0	0	0	0		0	0	0		0	0	0	0	0	0	0	0	0	0	0	0	0	0	0	0	0	0	0	0	0	0	0	0	0	0	0	0	0	0	0	0
SRR671725		LIN-4	0	0	0	0	0	0	0	0	0	0		0	0	0		0	0	0	0	0	0	0	0	0	0	0	0	0	0	0	0	0	0	0	0	0	0	0	0	1	0	0	0	0	0	0	0
SRR671749		LIN-4	0	0	0	0	0	0	0	0	0	0		0	0	0		0	0	0	0	0	0	0	0	0	0	0	0	0	0	0	0	0	0	0	0	0	0	0	0	0	0	0	0	0	0	0	0
SRR671751		LIN-4	0	0	0	0	0	0	0	0	0	0		0	0	0		0	0	0	0	0	0	0	0	1	0	0	0	0	0	0	0	0	0	0	0	0	0	0	0	1	0	0	0	0	0	0	0
SRR671760		LIN-4	0	0	0	0	0	0	0	0	0	0		0	0	0		0	0	0	0	0	0	0	0	0	0	0	0	0	0	0	0	0	0	0	0	0	0	0	0	0	0	0	0	0	0	0	0
SRR671762		LIN-4	0	0	0	0	0	0	0	0	0	0		0	0	0		0	0	0	0	0	0	0	0	0	0	0	0	0	0	0	0	0	0	0	0	0	0	0	0	0	0	0	0	0	0	0	0
SRR671763		LIN-4	0	0	0	0	0	0	0	0	0	0		0	0	0		0	0	0	0	0	0	1	0	1	0	1	0	0	0	0	0	0	0	0	0	0	0	0	0	0	0	0	0	0	0	0	0
SRR671764		LIN-4	0	0	0	0	0	0	0	0	0	0		0	0	0		0	0	0	1	0	1	0	0	0	0	0	0	0	0	0	0	0	0	0	0	0	0	0	0	0	0	0	0	0	0	0	0
SRR671767		LIN-4	0	0	0	0	0	0	0	0	0	0		0	0	0		0	0	0	0	0	0	2	0	2	0	0	0	0	0	0	0	0	0	0	0	0	0	0	0	0	0	0	0	0	0	0	0
SRR671768		LIN-4	0	0	0	0	0	0	0	0	0	0		0	0	0		0	0	0	0	0	0	1	0	1	0	0	0	0	0	0	0	0	0	0	0	0	0	0	0	0	0	0	0	0	0	0	0
SRR671769		LIN-4	0	0	0	0	0	0	0	0	0	0		0	0	0		0	0	0	0	0	1	0	0	0	0	0	0	0	0	0	0	0	0	0	0	0	0	0	0	0	0	0	0	0	0	0	0
SRR671772		LIN-4	0	0	0	0	0	0	0	0	0	0		0	0	0		0	0	0	0	0	0	1	0	1	0	0	0	0	0	0	0	0	0	0	0	0	0	0	0	1	0	0	0	0	0	0	0
SRR671773		LIN-4	0	0	0	0	0	0	0	0	0	0		0	0	0		0	0	0	0	0	0	1	0	1	0	0	0	0	0	0	0	1	1	1	0	0	0	0	0	0	0	0	0	0	0	0	0
SRR671774		LIN-4	0	0	0	0	0	0	0	0	0	0		0	0	0		0	0	0	0	0	0	0	0	0	0	0	0	0	0	0	0	0	0	0	0	0	0	0	0	0	0	0	0	0	0	0	0
SRR671782		LIN-4	0	0	0	0	0	0	0	0	0	0		0	0	0		0	0	0	0	0	0	0	0	0	0	0	0	0	0	0	0	0	0	0	0	0	0	0	0	0	0	0	0	1	0	0	0
SRR671790		LIN-4	0	0	0	0	0	0	0	0	0	0		0	0	0		0	1	0	0	0	0	0	0	0	0	0	0	0	0	0	0	0	0	0	0	0	0	0	0	0	0	0	0	0	0	0	0
SRR671831		LIN-4	0	0	0	0	0	0	0	0	0	0		0	0	0		0	0	0	0	0	0	0	0	0	0	0	1	0	0	0	0	0	0	0	0	0	0	0	0	0	0	0	0	0	0	0	0
SRR671832		LIN-4	0	0	0	0	0	0	0	0	0	0		0	0	0		0	0	0	0	0	0	0	0	0	0	0	1	0	0	0	0	0	0	0	0	0	0	0	0	0	0	0	0	1	0	0	0
SRR671833		LIN-4	0	0	0	0	0	0	0	0	0	0		0	0	0		0	0	0	0	0	0	1	0	1	0	0	0	0	0	0	0	0	0	0	0	0	0	0	0	0	0	0	0	0	0	0	0
SRR671835		LIN-4	0	0	0	0	0	0	0	0	0	0		0	0	0		0	0	0	0	0	1	0	0	0	0	0	0	0	0	0	0	0	0	0	0	0	0	0	0	0	0	0	0	0	0	0	0
SRR671838		LIN-4	0	0	0	0	0	0	0	0	0	0		0	0	0		0	0	0	0	0	0	1	0	1	0	0	0	0	0	0	0	0	0	0	0	0	0	0	0	0	0	0	0	0	0	0	0
SRR671846		LIN-4	0	0	0	0	0	0	0	0	0	0		0	0	0		0	0	0	0	0	0	2	0	2	0	0	0	0	0	0	0	0	0	0	0	0	0	0	0	0	0	0	0	0	0	0	0
SRR671850		LIN-4	0	0	0	0	0	0	0	0	0	0		0	0	0		0	0	0	0	0	0	0	0	0	0	0	0	0	0	0	0	0	0	0	0	0	0	0	0	0	0	0	0	0	0	0	0
SRR671853		LIN-4	0	0	0	0	0	0	0	0	0	0		0	0	0		0	0	0	0	0	0	1	0	0	0	0	1	0	0	0	0	0	0	0	0	0	0	0	0	0	0	0	0	0	0	0	0
SRR671859		LIN-4	0	0	0	0	0	0	0	0	0	0		0	0	0		0	0	0	0	0	0	1	0	2	0	0	0	0	0	0	0	0	0	0	0	0	0	0	0	0	0	0	0	0	0	0	0
SRR671860		LIN-4	0	0	0	0	0	0	0	0	0	0		0	0	0		0	0	0	0	0	0	1	0	1	0	0	0	0	0	0	0	0	0	0	0	0	0	0	0	0	0	0	0	0	0	0	0
SRR671861		LIN-4	0	0	0	0	0	0	0	0	0	0		0	0	0		0	0	0	0	0	0	1	0	0	0	0	0	0	0	0	0	0	0	0	0	0	0	0	0	0	0	0	0	0	0	0	0
SRR671862		LIN-4	0	0	0	0	0	0	0	0	0	1		0	0	0		0	0	0	0	0	0	0	0	0	0	0	0	0	0	0	0	0	0	0	0	0	0	0	0	0	0	0	0	0	0	0	0
SRR671868		LIN-4	0	0	0	0	0	0	0	0	0	0		0	0	0		0	0	0	0	0	0	0	0	0	0	0	0	0	0	0	0	0	0	0	0	0	0	0	0	0	0	0	0	0	0	0	0
SRR671872		LIN-4	0	0	0	0	0	0	0	0	0	0		0	0	0		0	0	0	0	0	0	1	0	1	0	0	0	0	0	0	0	0	0	0	0	0	0	0	0	0	0	0	0	0	0	0	0
SRR671874		LIN-4	0	0	0	0	0	0	0	0	0	0		0	0	0		0	0	0	0	0	0	1	0	1	0	0	1	0	0	0	0	0	0	0	0	0	0	0	0	0	0	0	0	0	0	0	0
SRR671878		LIN-4	0	0	0	0	0	0	0	0	0	0		0	0	0		0	0	0	0	0	0	0	0	0	0	0	0	0	0	0	0	0	0	0	0	0	0	0	0	0	0	0	0	0	0	0	0
G41825	MAL010074	LIN-5	0	0	0	0	0	1	1	1	1	1		0	0	0		1	1	0	0	1	0	0	0	0	0	0	0	0	0	1	0	0	0	0	0	0	0	0	0	0	1	0	0	1	1	1	1
G41826	MAL010118	LIN-5	0	0	0	0	0	1	1	1	1	1		0	0	0		1	1	0	0	1	0	0	0	0	0	0	0	0	0	1	0	0	0	0	0	0	0	0	0	0	1	0	0	1	1	1	1
G41844	MAL010070	LIN-6	1	1	1	1	1	1	1	1	1	1		1	1	1		1	1	1	1	1	1	0	1	1	1	1	0	0	1	1	1	1	1	1	1	1	1	1	1	1	1	1	1	1	1	1	1
G41827	MAL010071	LIN-6	1	1	1	1	1	1	1	1	1	1		1	1	1		1	1	1	1	1	1	1	1	1	1	1	0	0	1	1	1	1	1	1	1	1	1	1	1	1	1	1	1	1	1	1	1
G41891	MAL010081	LIN-6	1	1	1	1	1	1	1	1	1	1		1	1	1		1	1	1	1	1	1	2	1	2	1	1	1	0	1	1	1	1	1	1	1	1	1	1	1	1	1	1	1	1	1	1	1
G53751	MAL010084	LIN-6	1	1	1	1	1	1	1	1	1	1		1	1	1		1	1	1	1	1	0	1	1	1	1	1	1	0	1	1	1	1	1	1	1	1	1	1	1	1	1	1	1	1	1	1	1
G41828	MAL010099	LIN-6	1	1	1	1	1	1	1	1	1	1		1	1	1		1	1	1	1	1	1	1	1	1	1	1	0	0	1	1	1	1	1	1	1	1	1	1	1	1	1	1	1	1	1	1	1
G41829	MAL010100	LIN-6	1	1	1	1	1	1	1	1	1	1		1	1	1		1	1	0	0	1	0	1	1	1	1	1	0	0	0	0	0	0	0	0	0	0	0	0	0	0	0	1	0	1	1	1	1
G41830	MAL010102	LIN-6	1	1	1	1	1	1	1	1	1	1		1	1	1		1	1	1	1	1	1	1	1	1	1	1	0	0	1	1	1	1	1	1	1	1	1	1	1	1	1	1	1	1	1	1	1
G41831	MAL010111	LIN-6	1	1	1	1	1	1	1	1	1	1		1	1	1		1	1	1	1	1	1	1	1	1	1	1	0	0	1	1	1	1	1	1	1	1	1	1	1	1	1	1	1	1	1	1	1
G41832	MAL010112	LIN-6	1	1	1	1	1	1	1	1	1	1		1	1	1		1	1	0	0	1	0	1	1	1	1	0	0	0	0	0	0	0	0	0	0	0	0	0	0	0	0	1	0	1	1	1	1
G53757	MAL010120	LIN-6	1	1	1	1	1	1	1	1	1	1		1	1	1		1	1	1	1	1	1	0	1	0	1	1	1	0	1	1	1	1	1	1	1	1	1	1	1	1	1	1	1	1	1	1	1
G53758	MAL010123	LIN-6	1	1	1	1	1	1	1	1	1	1		1	1	1		1	1	1	1	1	0	1	1	1	1	1	0	0	1	1	1	1	1	1	1	1	1	1	1	1	1	1	1	1	1	1	1
G41833	MAL010128	LIN-6	1	1	1	1	1	1	1	1	1	1		1	1	1		1	1	1	1	1	1	1	1	1	1	1	1	0	1	1	1	1	1	1	1	1	1	1	1	1	1	1	1	1	1	1	1
G41835	MAL010131	LIN-6	1	1	1	1	1	1	1	1	1	1		1	1	1		1	1	1	1	1	0	1	1	1	1	1	0	0	1	1	1	1	0	0	1	1	1	1	1	1	1	1	1	1	1	1	1
G41837	MAL010137	LIN-6	1	1	1	1	1	1	1	1	1	1		1	1	1		1	1	1	1	1	1	0	1	0	1	1	0	0	1	1	1	1	1	1	1	1	1	1	1	1	1	1	1	1	1	1	1
G41838	MAL020107	LIN-6	1	1	1	1	1	1	1	1	1	1		1	1	1		1	1	1	1	1	1	0	1	0	1	1	1	0	1	1	1	1	1	1	1	1	1	1	1	1	1	1	1	1	1	1	1
G41839	MAL020135	LIN-6	1	1	1	1	1	1	1	1	1	1		1	1	1		1	1	1	1	1	0	0	1	0	1	1	0	0	1	1	1	1	1	1	1	1	1	1	1	1	1	1	1	1	1	1	1
G41865	MAL020136	LIN-6	1	1	1	1	1	1	1	1	1	1		2	1	1		1	1	0	0	1	0	1	1	2	1	0	0	0	0	0	0	0	0	0	0	0	0	1	0	0	0	1	0	1	1	1	1
G53754	MAL020148	LIN-6	1	1	1	1	1	1	1	1	1	1		1	1	1		1	1	1	1	1	1	0	1	1	1	1	1	0	1	1	1	1	1	1	1	1	1	1	1	1	1	1	1	1	1	1	1
G41840	MAL020173	LIN-6	1	1	1	1	1	1	1	1	1	1		1	1	1		1	1	1	1	1	1	1	1	1	1	1	0	1	1	1	0	0	0	0	0	0	0	0	0	0	1	1	1	1	1	1	1
G41841	MAL020176	LIN-6	1	1	1	1	1	1	1	1	1	1		1	1	1		1	1	1	1	1	1	1	1	1	1	1	0	1	1	1	1	1	1	1	1	1	1	1	1	1	1	1	1	1	1	1	1
G53744	MAL020185	LIN-6	1	1	1	1	1	1	1	1	1	1		1	1	1		1	1	1	1	1	0	1	1	1	1	1	0	0	1	1	1	1	1	1	1	1	1	1	1	1	1	1	1	1	1	1	1
G53746	MAL020193	LIN-6	1	1	1	1	1	1	1	1	1	1		1	1	1		1	1	1	1	1	0	1	1	1	1	1	0	0	1	1	1	1	1	1	1	1	1	1	1	1	1	1	1	1	1	1	1
[truncated: 4 more columns]

## Sheet: B
lineage	shared hits	our analysis only	Bentley analysis only
LIN-1	NA	5	NA
LIN-2	NA	23	NA
LIN-3	NA	5	NA
LIN-4	0	0	3
LIN-6	5	3	27
Maf	5	0	8
